# Supplementary material for: DNA damage contributes to neurotoxic inflammation in Aicardi-Goutières syndrome astrocytes
Source: J Exp Med. 2022 Mar 9;219(4):e20211121. doi: 10.1084/jem.20211121 (PMC8916121; doi:10.1084/jem.20211121)
Supplement: Table S5 — lists the identified differential expressed genes found in the bulkRNA-seq. [file JEM_20211121_TableS5.xlsx]

## Sheet: iNSC_T13 vs iNSC_wt
	logFC	lfcSE	baseMean	PValue	FDR
ZNF93	7.8743	0.966087	189.664	3.61787e-16	1.19288e-11
CTSF	11.5047	1.51909	559.41	3.63585e-14	5.99406e-10
ZNF662	-4.70038	0.631167	80.3046	9.53981e-14	1.04849e-09
ZNF737	10.834	1.48703	178.994	3.20181e-13	2.63925e-09
ZNF718	10.4462	1.51488	170.256	5.35941e-12	3.53421e-08
ZNF626	10.3882	1.53342	131.884	1.24808e-11	6.85862e-08
ZNF439	3.55938	0.552106	102.935	1.14146e-10	5.37659e-07
ZNF717	9.27889	1.6298	28.3433	1.24635e-08	5.13682e-05
ZNF573	-4.63179	0.820115	49.0101	1.62576e-08	5.95607e-05
APLN	1.88113	0.336904	1088.23	2.35624e-08	7.76899e-05
LINC02511	-2.27895	0.443885	268.796	2.83485e-07	0.000849733
RPL39L	-2.86454	0.562695	127.294	3.56643e-07	0.000979936
MPPED2	1.8327	0.3672	817.442	6.00613e-07	0.00152334
FAM189A1	2.18958	0.467218	194.761	2.78039e-06	0.00654821
ZNF876P	7.5353	1.63157	26.958	3.86616e-06	0.00790212
CSMD3	-3.2031	0.691895	302.332	3.66624e-06	0.00790212
LINC00665	-2.7012	0.586253	153.093	4.07425e-06	0.00790212
ZNF493	-5.35657	1.17264	21.7436	4.9248e-06	0.00902114
AMH	-1.35762	0.299132	1036.1	5.66504e-06	0.00983094
SV2C	2.22658	0.505258	77.5462	1.04904e-05	0.0172944
CD40	-1.6848	0.38602	217.505	1.27393e-05	0.0200019
LIX1	2.57573	0.593476	270.77	1.42429e-05	0.0204182
AC011447.7	6.40164	1.47193	21.6667	1.36661e-05	0.0204182
RSPO2	-3.37323	0.801087	148.834	2.54445e-05	0.0335583
ADAMTS5	1.4834	0.351794	676.294	2.47941e-05	0.0335583
SIRPA	1.05344	0.253089	2888.36	3.15023e-05	0.0399498
ZNF501	5.32479	1.29805	22.0418	4.09357e-05	0.0499901
MAP2	1.41373	0.351944	2213.04	5.89635e-05	0.0694337
CELF2	1.26628	0.334711	1209.65	0.000154818	0.176022
KLF2P1	3.23702	0.885207	41.3761	0.000255394	0.280695
NMNAT2	1.75511	0.481427	309.158	0.000266733	0.283701
MX2	2.41877	0.673534	39.6423	0.0003292	0.339199
ZNF285	1.8533	0.517329	110.368	0.000340401	0.340112
BST1	1.44888	0.408268	96.3186	0.000386909	0.37521
NPY	-3.55071	1.01723	40.5552	0.000481978	0.454051
AC011447.3	2.23344	0.64182	54.0298	0.000501676	0.459479
AC018865.2	2.69717	0.776988	30.3085	0.0005179	0.461519
RXRG	-2.11174	0.615649	1400.4	0.000603352	0.523506
CFI	-3.60803	1.05404	25.8445	0.000619214	0.523506
FAR2P1	2.81533	0.824851	24.3676	0.000642191	0.529358
SLC6A1	2.15899	0.637098	73.5756	0.000702045	0.539304
DLL1	-2.38523	0.703966	128.007	0.000703326	0.539304
AL161457.2	-3.2293	0.950844	18.8702	0.000683163	0.539304
MMP10	-3.86853	1.15802	50.7721	0.000835857	0.626361
GRB14	1.89505	0.571909	178.375	0.000921209	0.660306
CLEC1A	5.16415	1.55658	24.0625	0.000907863	0.660306
SPHKAP	-8.11266	2.46767	75.9405	0.00101053	0.692166
TFAP2A	-2.17375	0.660434	116.298	0.000996937	0.692166
AC018563.1	-7.39234	2.25296	16.4098	0.00103376	0.692166
SLFN13	1.20763	0.368531	333.713	0.00104963	0.692166
ZNF69	1.23809	0.38029	221.791	0.00113138	0.731448
TSPAN12	1.06067	0.326826	342.834	0.00117297	0.743756
FGD5	1.77875	0.552308	256.555	0.00127931	0.792253
SPX	1.14484	0.355924	320.22	0.00129751	0.792253
AL122014.1	2.28236	0.714248	30.3975	0.001396	0.83689
SHROOM4	0.799233	0.251154	1645.31	0.00146138	0.860442
NGEF	-1.97791	0.622575	176.22	0.00148819	0.860855
LRRC52-AS1	-2.63906	0.837323	127.889	0.00162277	0.874464
AC016747.1	-1.02605	0.324998	385.795	0.00159355	0.874464
PCDHB15	1.46632	0.464709	82.224	0.00160301	0.874464
SFMBT2	1.40178	0.445302	1578.34	0.00164433	0.874464
CDH8	-2.3518	0.743441	323.742	0.0015594	0.874464
HOXD3	-1.5003	0.478152	280.312	0.00170273	0.877707
SLC26A4	2.7837	0.887757	29.8504	0.00171472	0.877707
EMILIN3	1.0055	0.320938	3445.33	0.00173028	0.877707
LINC01116	-0.955724	0.305709	366.507	0.00177046	0.884479
KCND2	2.21409	0.710355	310.162	0.00182776	0.899474
SNTG1	-1.22266	0.39347	884.82	0.00188748	0.915204
SPATA18	-1.26804	0.412432	162.488	0.00210828	0.971874
AL357522.1	3.15349	1.02929	17.4679	0.00218577	0.971874
AC009403.2	3.58816	1.17246	49.4214	0.00221068	0.971874
RORB	-3.13893	1.02195	50.8009	0.00212971	0.971874
RERG	-2.82354	0.919361	118.987	0.00213199	0.971874
AL078587.2	-3.88708	1.26966	14.3451	0.00220217	0.971874
CDH4	1.02806	0.335916	1701.55	0.00220986	0.971874
HOXD8	-1.11983	0.366923	606.593	0.00227366	0.973599
ATP8A2	1.3188	0.431928	148.985	0.00226344	0.973599
WASH7P	0.162033	0.371772	339.189	0.662953	1
MIR6859-1	0.0819478	0.657354	43.8158	0.90079	1
AL627309.1	1.91439	2.35593	2.57241	0.416458	1
CICP27	-0.143899	1.5172	11.8116	0.924438	1
AL627309.6	-0.256046	0.459557	119.102	0.577419	1
AL627309.7	0.351775	0.498601	82.3972	0.480484	1
AL627309.2	-0.265531	3.49529	1.10478	0.939444	1
AL627309.5	-0.0360721	0.734168	31.3142	0.960813	1
FO538757.1	0.933439	2.05257	3.05335	0.649277	1
WASH9P	-0.078651	0.349168	533.579	0.821783	1
MIR6859-2	-1.17303	2.77506	1.3612	0.672511	1
AP006222.1	-0.870512	0.896178	29.0705	0.331369	1
AL732372.2	-0.0560875	0.302897	324.874	0.853095	1
AL732372.3	0.218944	1.01546	15.4944	0.829292	1
U6	-0.363321	1.75469	5.51112	0.835965	1
AL669831.3	0.281911	0.774907	22.5034	0.716007	1
MTND1P23	0.115961	1.23501	10.7159	0.925193	1
MTND2P28	0.0336694	0.32889	471.779	0.918461	1
MTCO1P12	-0.208204	0.455635	792.527	0.647704	1
MTCO2P12	-0.791554	1.20495	8.17567	0.511234	1
MTATP8P1	-0.0149907	1.74749	3.59816	0.993156	1
MTATP6P1	0.0396272	0.303112	7795.21	0.895985	1
MTCO3P12	0.334964	0.668862	28.0283	0.616514	1
CICP3	-0.865878	1.71342	5.29975	0.613313	1
AL669831.1	-0.0699352	0.325447	343.101	0.829853	1
LINC01409	0.0830541	0.429398	114.302	0.84663	1
AL669831.4	1.40823	1.4213	4.84908	0.321784	1
FAM87B	-0.931241	1.35285	9.58715	0.491229	1
LINC01128	0.236322	0.261167	1125.05	0.365536	1
LINC00115	0.921095	0.748627	30.449	0.218555	1
AL669831.7	-2.62619	4.86455	0.615609	0.589292	1
FAM41C	-3.59582	4.82589	0.701779	0.456205	1
AL645608.6	-0.0262711	0.469055	156.215	0.955335	1
AL645608.2	-0.288783	0.415565	802.379	0.487107	1
AL645608.4	-0.382459	0.743887	38.8469	0.607157	1
LINC02593	-0.177352	0.408163	2419.06	0.663916	1
SAMD11	-0.551873	0.511045	8912.24	0.280191	1
NOC2L	-0.024426	0.267778	4898.77	0.92732	1
KLHL17	-0.00337877	0.248682	3594.72	0.98916	1
PLEKHN1	-0.615453	0.815026	19.5795	0.450169	1
PERM1	-1.15481	2.54074	2.18836	0.649457	1
AL645608.7	-0.736766	0.506952	85.9277	0.146133	1
HES4	-0.235537	0.366057	629.58	0.519936	1
ISG15	0.170819	0.2977	487.897	0.566107	1
AL645608.1	0.445044	0.987837	18.0568	0.652332	1
AGRN	-0.231571	0.408452	23129.8	0.570749	1
AL390719.1	0.123168	0.836274	30.8716	0.88291	1
AL645608.8	-1.26346	1.56411	6.53409	0.419215	1
RNF223	-3.6118	2.9299	1.83494	0.217673	1
C1orf159	0.186382	0.273248	1441.93	0.495177	1
AL390719.3	-0.0519336	0.665924	27.1203	0.937838	1
AL390719.2	-3.19483	4.83889	0.534741	0.5091	1
TTLL10	0	4.73896	0.919216	1	1
TNFRSF18	-0.668006	0.808286	42.4675	0.408551	1
TNFRSF4	-0.147519	1.16137	6.96066	0.898923	1
SDF4	-0.0890184	0.287609	11638.1	0.756932	1
B3GALT6	0.0968975	0.287011	4604.8	0.735658	1
C1QTNF12	-0.19436	0.513933	197.835	0.705296	1
AL162741.1	0.0750443	0.681672	23.7082	0.912339	1
UBE2J2	-0.0699646	0.244146	3465.21	0.774443	1
LINC01786	-0.124664	0.385537	147.072	0.74643	1
SCNN1D	-0.200561	0.380632	1225.73	0.598251	1
ACAP3	-0.0249144	0.296641	11281.6	0.933066	1
PUSL1	-0.0192981	0.307881	484.192	0.950021	1
INTS11	0.0435458	0.272444	7254.6	0.873012	1
AL139287.1	0.385993	0.379807	225.283	0.309492	1
CPTP	0.0319167	0.257807	1477.15	0.901473	1
TAS1R3	0.58667	0.415055	131.095	0.157515	1
DVL1	-0.107209	0.257615	4789.64	0.677294	1
MXRA8	-0.155177	0.510264	4280.52	0.761043	1
AURKAIP1	-0.0595769	0.244226	2761.58	0.807276	1
NDUFB4P8	0.419404	3.44427	1.20669	0.903082	1
CCNL2	-0.0973143	0.280602	20693.9	0.728737	1
MRPL20-AS1	-0.0348147	0.256153	956.482	0.89189	1
MRPL20	0.00535698	0.270688	1645.71	0.984211	1
MRPL20-DT	-0.349564	0.54811	80.3339	0.523629	1
ANKRD65	0.0405954	0.461207	88.7262	0.929861	1
AL391244.1	-1.26307	1.52144	5.14849	0.406438	1
TMEM88B	0.608256	0.652438	28.9344	0.351191	1
LINC01770	-0.0545906	0.592069	51.4964	0.926537	1
VWA1	0.202456	0.439516	5466.17	0.645062	1
ATAD3C	0.137887	0.392665	201.667	0.725472	1
ATAD3B	0.14104	0.362086	3027.37	0.696891	1
AL645728.2	-0.0637824	0.638624	32.6291	0.920444	1
ATAD3A	-0.0201017	0.343064	3189.02	0.953275	1
TMEM240	-0.193211	0.349789	644.184	0.580699	1
SSU72	-0.143012	0.242667	5522.17	0.555637	1
AL645728.1	-0.0998849	0.408906	83.9183	0.807019	1
FNDC10	0.389916	0.33932	1685.94	0.250511	1
AL691432.4	0.553245	0.596679	53.0235	0.35382	1
AL691432.2	-0.0648656	0.302218	370.314	0.830054	1
MIB2	-0.102767	0.331845	6376.14	0.756801	1
MMP23B	-0.425644	0.729987	79.0115	0.559836	1
CDK11B	-0.045901	0.252217	2752.61	0.85559	1
FO704657.1	0.408857	1.84524	2.85129	0.824645	1
SLC35E2B	-0.0305713	0.246393	5396.81	0.901255	1
AL691432.1	0.096533	0.43041	145.191	0.822538	1
MMP23A	-0.782918	1.12195	13.7673	0.485292	1
CDK11A	0.236013	0.448268	146.526	0.598541	1
AL031282.2	0.246571	0.359546	200.722	0.49285	1
AL031282.1	0.253057	0.650858	34.2786	0.69742	1
SLC35E2A	-0.0234427	0.294724	3043.43	0.936602	1
NADK	0.00098	0.31471	3686.77	0.997515	1
GNB1	-0.0412786	0.291064	24139.9	0.887222	1
AL109917.1	-0.798935	0.852163	19.5497	0.348482	1
CALML6	-0.663781	0.79954	38.4636	0.406424	1
TMEM52	0.205116	0.647734	79.0044	0.751496	1
CFAP74	1.21712	2.10662	2.57364	0.563426	1
AL391845.2	-0.453327	1.53542	7.64685	0.767805	1
GABRD	-0.259104	0.719412	24.0372	0.718727	1
PRKCZ	-0.346683	0.320236	231.364	0.278992	1
AL590822.2	-4.226	3.72152	2.37332	0.256142	1
PRKCZ-AS1	0.166764	0.335174	267.756	0.618805	1
FAAP20	-0.122354	0.238017	4328.49	0.607212	1
AL590822.1	1.05396	2.0723	2.576	0.611034	1
SKI	-0.0403452	0.294503	11454.2	0.891035	1
AL590822.3	0.03324	0.363414	222.868	0.927122	1
MORN1	-0.0794242	0.256454	666.788	0.756788	1
AL589739.1	-2.30192	1.87938	4.32807	0.220639	1
AL513477.1	-0.104697	0.373072	175.903	0.778991	1
AL513477.2	-0.168116	0.615873	40.4164	0.784874	1
RER1	-0.0419816	0.255202	4718.2	0.869335	1
PEX10	-0.183829	0.284971	856.459	0.518875	1
PLCH2	0.621122	0.622166	97.008	0.318123	1
AL139246.1	0.544927	1.38005	5.37278	0.692946	1
AL139246.4	0.604957	1.71465	5.4284	0.724225	1
PANK4	0.0503579	0.294486	1953.74	0.864222	1
HES5	-5.37203	1.87889	16.1336	0.00424771	1
AL139246.5	-1.54838	2.25863	2.23901	0.493003	1
TNFRSF14-AS1	2.26956	4.93635	0.618011	0.645685	1
TNFRSF14	-1.57538	0.902353	81.4371	0.0808349	1
AL139246.3	3.44251	4.84152	0.934368	0.47706	1
PRXL2B	0.155041	0.280681	2340.22	0.580691	1
MMEL1	-0.0720397	1.27217	13.9939	0.954842	1
TTC34	0.662409	0.475839	89.056	0.163897	1
PRDM16-DT	-0.28614	0.79774	47.3774	0.719829	1
PRDM16	-0.82147	0.696994	164.066	0.238561	1
AL512383.1	-2.90816	3.5599	2.53461	0.413974	1
AL590438.1	-0.645522	2.58632	3.07889	0.802904	1
AL354743.2	-2.58067	2.49517	2.58979	0.30101	1
ARHGEF16	0.491585	0.574202	49.0965	0.391932	1
AL512413.1	0.989971	2.43182	1.93162	0.683941	1
MEGF6	-0.2649	0.438599	5701.64	0.545865	1
AL513320.1	-0.482323	0.991119	14.7954	0.62651	1
TPRG1L	0.126717	0.30655	1372.42	0.679339	1
WRAP73	0.201148	0.35027	1042.85	0.565788	1
TP73	0.206366	0.457361	100.925	0.651838	1
TP73-AS1	-0.0881447	0.258309	3464.14	0.732925	1
CCDC27	-0.228097	0.799786	22.2104	0.775493	1
SMIM1	-0.149103	0.804139	56.2114	0.8529	1
LRRC47	-0.0824364	0.241435	3489.95	0.732769	1
RN7SL574P	0.16608	1.52321	8.96784	0.913176	1
AL365330.1	-0.05099	0.483154	73.0704	0.915951	1
CEP104	-0.0478585	0.23981	1653.8	0.841818	1
DFFB	0.00139403	0.317204	372.253	0.996494	1
C1orf174	0.153899	0.30924	1510.36	0.618717	1
LINC01134	2.60253	1.58937	7.83078	0.101535	1
AL365255.1	2.26956	4.93635	0.690421	0.645685	1
NPHP4	-0.0714857	0.339829	1911.61	0.833388	1
KCNAB2	-0.292096	0.295233	1170.79	0.32248	1
CHD5	-0.0677845	0.583801	117.16	0.907566	1
RPL22	-0.122344	0.271926	6820.12	0.652771	1
RNF207-AS1	0.080477	0.747479	25.9377	0.914262	1
RNF207	0.20599	0.329165	893.75	0.53145	1
ICMT	0.107759	0.385595	6708.74	0.77989	1
LINC00337	-1.28931	1.59441	5.20739	0.418721	1
GPR153	-0.0691086	0.410901	2120.31	0.866435	1
ACOT7	0.169669	0.426045	1982.76	0.690452	1
HES2	3.31218	2.75961	3.61961	0.23005	1
ESPN	-0.364289	0.715764	77.5426	0.610786	1
AL031848.1	0	4.99758	0.635104	1	1
TNFRSF25	-0.0386413	0.392351	1727.28	0.921546	1
PLEKHG5	-0.165912	0.328323	3115.32	0.613326	1
NOL9	-0.0400934	0.242916	1773.52	0.868904	1
RNU6-731P	1.64328	4.03728	0.918278	0.683988	1
AL591866.1	-0.033083	0.849001	15.6186	0.968917	1
TAS1R1	0.605142	1.20268	16.8934	0.61485	1
ZBTB48	0.225079	0.329398	1412.29	0.494416	1
KLHL21	-0.0345512	0.375602	2556.77	0.926707	1
PHF13	-0.224615	0.29366	3184.95	0.444342	1
THAP3	0.082441	0.322581	731.473	0.798285	1
DNAJC11	-0.075329	0.272585	2250.52	0.782279	1
CAMTA1-DT	-0.0939951	0.923217	16.5256	0.918905	1
CAMTA1	-0.0258026	0.274305	2636.5	0.925057	1
AL359881.3	1.00482	1.53174	5.0131	0.511824	1
AL359881.2	-0.438382	1.68439	4.22845	0.794661	1
AL359881.1	0.614149	1.10764	10.1568	0.579259	1
VAMP3	-0.0700154	0.263076	2116.37	0.79013	1
Z98884.2	0.0799651	0.815948	15.2961	0.92193	1
PER3	0.0840099	0.287446	513.991	0.770086	1
Z98884.1	-2.74792	2.22667	3.04676	0.217169	1
TNFRSF9	2.59896	4.43165	1.20578	0.557569	1
PARK7	-0.0245152	0.254628	9171.53	0.923299	1
Y_RNA	0.0238473	0.324003	525.67	0.941327	1
AL034417.4	0.254842	0.642649	37.3184	0.6917	1
AL034417.3	-0.0769494	2.00549	2.91525	0.969393	1
ERRFI1	-0.317183	0.298506	8605.71	0.287979	1
AL034417.2	0.418379	0.645668	28.0721	0.516999	1
AL034417.1	-1.67934	3.62798	1.35342	0.643446	1
AL358876.1	-0.577411	3.61255	1.00748	0.873012	1
SLC45A1	-0.285174	0.344998	281.854	0.408467	1
AL356072.1	-3.90749	4.64458	0.868817	0.40018	1
RERE	-0.00734862	0.334818	9585.4	0.982489	1
RERE-AS1	1.20045	1.44726	5.70056	0.40684	1
AL096855.1	-0.585281	1.88201	4.93705	0.75581	1
AL096855.2	2.87894	2.5406	2.40055	0.25714	1
RPL7P11	-0.892925	4.25754	0.771264	0.83388	1
RPL7P7	0.125117	2.40219	2.20152	0.958461	1
AL357552.1	-0.999927	1.73936	5.20371	0.565371	1
AL357552.2	1.61332	1.68993	5.31973	0.339745	1
ENO1	0.164047	0.3703	109009	0.657758	1
MIR6728	1.0627	3.99296	0.797953	0.790129	1
ENO1-AS1	-2.17345	3.87413	1.11418	0.574787	1
SLC2A7	-0.159186	1.83753	4.82182	0.930965	1
SLC2A5	-0.448628	2.12912	5.30205	0.833113	1
GPR157	-0.150597	0.313386	286.268	0.630839	1
MIR34AHG	-0.0599973	0.554561	420.001	0.913846	1
LNCTAM34A	-0.94923	0.600543	44.3213	0.113965	1
H6PD	-0.249028	0.319013	10645.1	0.435025	1
SPSB1	-0.338709	0.328201	549.432	0.302065	1
BX323043.1	0.811703	0.794019	27.5191	0.306652	1
LINC02606	-0.121216	0.449305	115.406	0.787325	1
SLC25A33	0.0125289	0.368338	673.119	0.972865	1
AL954705.1	-0.155935	1.17598	8.54798	0.89451	1
TMEM201	0.136364	0.312028	2285.13	0.662092	1
PIK3CD	0.534762	0.426962	168.828	0.210395	1
PIK3CD-AS2	-0.220408	0.491703	120.455	0.653969	1
CLSTN1	-0.12606	0.269534	15159.6	0.640001	1
AL357140.3	2.33329	3.17346	1.96063	0.462186	1
CTNNBIP1	0.0323321	0.348795	4627.32	0.926145	1
AL357140.4	0.759767	1.00994	12.3227	0.451876	1
LZIC	0.192238	0.299326	2824.12	0.52072	1
AL357140.2	0.36505	0.876272	16.4322	0.676975	1
NMNAT1	0.0709402	0.264073	720.299	0.788208	1
RN7SKP269	1.20814	2.57954	1.71184	0.639532	1
TMEM274P	-0.703957	3.01066	1.25006	0.815123	1
RBP7	0.00173909	0.834854	18.6697	0.998338	1
UBE4B	0.0356882	0.25231	4190.2	0.887518	1
PGAM1P11	0.398898	2.61601	1.98411	0.878806	1
RNU6-828P	0.980636	4.09458	0.913231	0.810721	1
KIF1B	-0.0135149	0.363609	5481.97	0.97035	1
AL358013.1	-3.64492	4.82453	0.735405	0.44995	1
RNU6-37P	0.543534	1.20121	12.6076	0.650918	1
AL139424.3	-0.556127	0.527604	49.09	0.291855	1
AL139424.2	-0.655794	0.65695	40.8884	0.318162	1
PGD	0.023948	0.30165	13064.6	0.936722	1
AL139424.1	0.636834	4.77155	0.639774	0.893826	1
CENPS-CORT	0.259593	1.23339	8.55506	0.8333	1
CENPS	0.282078	0.487864	70.8199	0.563136	1
CORT	-0.565835	0.816166	21.8508	0.488132	1
DFFA	-0.0168613	0.251998	3783.51	0.946653	1
PEX14	-0.19821	0.243291	1423.53	0.415241	1
AL139423.2	0.252012	1.60571	6.24989	0.875286	1
RN7SL614P	-2.88536	4.46495	1.16132	0.518134	1
CASZ1	0.409292	0.496077	93.7902	0.409339	1
AL139423.1	-0.15319	0.967049	10.6463	0.874134	1
C1orf127	-2.57275	4.42882	1.18088	0.5613	1
CFL1P6	2.10326	3.81902	1.22959	0.581817	1
TARDBP	0.0560669	0.30381	4753.4	0.853585	1
MASP2	-0.454832	0.383869	145.755	0.236071	1
AL109811.2	-0.0703084	0.575591	81.2775	0.90278	1
SRM	0.115794	0.350064	4884.32	0.740812	1
EXOSC10	0.0888935	0.242053	3060.04	0.713434	1
AL109811.1	-0.328339	1.07044	11.8783	0.759047	1
EXOSC10-AS1	-0.868802	1.64402	3.57022	0.597179	1
MTOR	0.104081	0.371874	3149.89	0.779568	1
MTOR-AS1	-3.20952	3.98369	1.01116	0.420436	1
ANGPTL7	-1.38548	2.33633	2.8817	0.553169	1
UBIAD1	0.231259	0.251276	841.323	0.357395	1
UBE2V2P3	0.76738	1.77752	3.43479	0.66595	1
DISP3	0.669303	0.532693	265.715	0.208952	1
AL031731.1	-1.05641	2.84931	2.69672	0.710815	1
FBXO2	-0.266584	1.47833	425.414	0.856895	1
FBXO44	-0.201771	0.414106	2143.29	0.626085	1
FBXO6	0.0926381	0.481167	193.908	0.847329	1
MAD2L2	-0.113192	0.267681	3025.71	0.672397	1
DRAXIN	0.0240891	0.537288	891.767	0.964239	1
AGTRAP	-0.171574	0.27887	1175.18	0.538393	1
C1orf167	-2.16064	4.89421	0.67396	0.658874	1
MTHFR	0.0957428	0.276096	2058.01	0.728761	1
CLCN6	0.129145	0.274269	3002.47	0.637733	1
NPPA	1.42682	1.1725	8.01424	0.223639	1
NPPB	2.37352	2.81263	2.10819	0.398736	1
AL021155.4	-0.0290906	0.514218	53.0846	0.954886	1
RNU5E-4P	2.66362	1.61132	5.38596	0.098317	1
KIAA2013	0.0591111	0.236375	4306.62	0.802531	1
PLOD1	-0.267374	0.293708	39732.6	0.362644	1
AL096840.3	-0.839412	1.26128	9.04052	0.505715	1
MFN2	-0.0192868	0.28775	5544.46	0.946561	1
MIIP	0.00979753	0.268147	2357.8	0.970853	1
AL096840.1	0.804224	1.08593	9.6854	0.458944	1
TNFRSF8	-0.485579	1.14117	41.2716	0.670464	1
TNFRSF1B	-1.10957	0.740707	182.736	0.134136	1
SNORA70	-1.54638	2.01363	2.62847	0.442511	1
VPS13D	-0.302449	0.372803	2002.02	0.417203	1
SNORA59A	0.567628	1.76019	3.20887	0.747089	1
DHRS3	0.357354	0.604394	785.266	0.554346	1
RNU6ATAC18P	0.677147	2.07441	3.87298	0.7441	1
MIR6730	2.31389	3.48712	1.50102	0.506975	1
AC254633.1	-1.53746	2.37359	4.03865	0.517156	1
C1orf158	0	4.3067	2.32871	1	1
HNRNPCL1	0.803447	3.06159	1.46904	0.792992	1
PDPN	-0.459125	0.600425	626.2	0.44447	1
AL359771.2	4.46444	4.82253	1.02193	0.354578	1
PRDM2	0.129846	0.302494	3344.24	0.66774	1
KAZN	0.0312714	0.50964	1697.99	0.951073	1
AL357873.1	0.432072	2.31673	2.81234	0.852052	1
KAZN-AS1	1.30736	2.23857	3.25445	0.559211	1
TBCAP2	1.63874	2.2294	3.03899	0.462304	1
AL031293.1	0.647976	1.87743	3.49485	0.729989	1
TMEM51-AS1	-0.03772	0.697667	100.977	0.956883	1
TMEM51	-0.249113	0.51239	595.589	0.62684	1
C1orf195	0.161273	3.87113	0.945374	0.966769	1
MFFP1	-2.62621	4.86455	0.863515	0.589288	1
FHAD1	-0.555544	0.748589	73.091	0.458013	1
FHAD1-AS1	0.410311	1.9077	6.10538	0.829704	1
AL031283.2	-0.211575	1.33515	6.94014	0.87409	1
AL031283.1	0.0561142	2.2074	4.58128	0.979719	1
EFHD2	-0.183652	0.514975	8064.92	0.721374	1
CTRC	-1.03322	1.05661	14.275	0.328144	1
CELA2A	-1.24619	2.94074	1.80762	0.671735	1
CELA2B	-0.829602	2.0515	3.84961	0.685927	1
CASP9	-0.0103678	0.448419	564.934	0.981554	1
DNAJC16	-0.0689844	0.276467	1128.97	0.802957	1
AL121992.3	2.07874	4.74265	0.933487	0.661163	1
AGMAT	0.38857	0.473959	87.7276	0.412309	1
AL121992.1	0.477256	1.27057	11.5182	0.707197	1
CHCHD2P6	-0.727133	1.33904	11.8524	0.587113	1
DDI2	-0.061115	0.327642	1496.96	0.852029	1
AL121992.2	0.313878	2.88262	1.17944	0.913293	1
PLEKHM2	-0.169839	0.276956	5393.64	0.539723	1
AL450998.2	0.563066	0.517017	53.4512	0.276124	1
SLC25A34	-0.110955	0.38897	356.138	0.77545	1
FBLIM1	0.125893	0.315543	2735.74	0.689914	1
RPL12P14	0.666594	2.22682	2.21558	0.764675	1
UQCRHL	-0.1853	0.407388	170.5	0.649217	1
AL450998.1	0.725944	0.937482	13.9586	0.438721	1
FLJ37453	0.247908	0.375682	234.623	0.509327	1
SPEN	-0.0535748	0.346222	4534.09	0.877025	1
ZBTB17	-0.0588291	0.250688	2305.71	0.814465	1
AL355994.4	2.33329	3.17346	1.96063	0.462186	1
HSPB7	-0.749361	1.26704	35.2736	0.554235	1
CLCNKA	1.09479	1.04619	15.301	0.295353	1
AL355994.2	-0.884509	1.8002	4.89611	0.623186	1
CLCNKB	-0.846865	0.639842	93.6459	0.185652	1
FAM131C	-1.0219	0.796319	37.1997	0.199393	1
EPHA2	-0.211582	0.56	1902.45	0.705561	1
AL451042.2	2.13157	1.39101	6.50468	0.125425	1
AL451042.1	-0.466557	1.73257	3.92739	0.78771	1
ARHGEF19	0.0320721	0.38789	594.727	0.934103	1
ANO7L1	-0.451139	0.745074	24.8519	0.54485	1
AL109627.1	-0.0283749	0.376027	345.886	0.939849	1
CPLANE2	0.0354568	0.310134	278.529	0.908978	1
MT1XP1	-0.308259	1.80621	4.06168	0.864487	1
FBXO42	-0.0054436	0.260841	1734.07	0.98335	1
SZRD1	-0.188843	0.281793	7860.83	0.502764	1
RPL22P3	0.599445	1.90219	2.50474	0.75266	1
SPATA21	-0.759081	1.68108	3.77762	0.651597	1
NECAP2	-0.109554	0.241616	2865.03	0.650244	1
LINC01772	0.0497521	0.533383	118.21	0.925684	1
CROCCP3	0.32122	0.346547	742.852	0.35397	1
RNU1-1	0.143446	3.90613	0.962187	0.970706	1
AL137802.2	0.71892	1.33709	6.75945	0.590801	1
AL137802.3	-0.642521	4.80509	0.528685	0.893627	1
NBPF1	0.0369634	0.293049	2449.34	0.899626	1
AL137798.1	-1.51299	2.31528	1.98539	0.513446	1
CROCCP2	0.0964534	0.244277	3999.44	0.692952	1
MST1P2	0.112587	0.488236	330.346	0.817626	1
AL021920.2	-0.914302	3.52111	1.58739	0.795124	1
EIF1AXP1	0.495378	0.810344	18.9075	0.540989	1
ESPNP	-1.72848	2.78576	3.81322	0.534949	1
CROCC	-0.126171	0.253805	4830.09	0.619107	1
CROCCP4	0	4.99758	0.635104	1	1
MST1L	-0.338916	0.827936	39.0431	0.682282	1
BX284668.2	1.21627	1.98237	3.75619	0.539519	1
BX284668.5	0.214422	0.822055	21.2286	0.794219	1
RNU1-2	0.321401	1.91693	2.85556	0.866847	1
BX284668.6	1.08699	1.79585	3.33468	0.544992	1
MFAP2	-0.273915	0.406156	4993.14	0.500052	1
AL049569.2	2.27235	2.98703	1.68942	0.446814	1
AL049569.1	-0.979962	2.54177	1.94578	0.699835	1
ATP13A2	0.261456	0.340347	2348.21	0.442365	1
SDHB	-0.0286443	0.277191	1210.93	0.917695	1
PADI2	0.937443	0.834976	47.9343	0.261557	1
LINC02783	-0.838322	4.40977	1.12462	0.849226	1
PADI1	-3.18154	3.30596	1.80495	0.335867	1
RCC2	0.141542	0.337163	9992	0.674629	1
ARHGEF10L	0.250257	0.264636	962.399	0.344318	1
IGSF21	4.29982	4.58886	0.900182	0.348753	1
AL591896.1	-1.60524	2.85174	1.64011	0.573504	1
KLHDC7A	0.800795	2.42879	2.68392	0.741619	1
PAX7	-4.38122	1.80276	7.35307	0.0150871	1
ALDH4A1	0.0169589	0.291678	674.817	0.953635	1
IFFO2	-0.0198398	0.375595	1367.77	0.957873	1
AL137127.1	0.87315	0.557021	39.285	0.11699	1
UBR4	-0.367457	0.384682	8199.04	0.339465	1
EMC1-AS1	-0.237281	0.809892	27.6949	0.769539	1
EMC1	-0.0871467	0.333638	6605.32	0.793937	1
MRTO4	0.0205705	0.393235	2664.11	0.958281	1
AL035413.2	-0.447179	0.626658	42.6738	0.475479	1
AKR7L	-0.431668	0.449923	66.9309	0.337344	1
AKR7A3	-0.334849	0.507612	51.8759	0.509474	1
AL035413.1	-0.0742275	0.421009	92.0322	0.860052	1
AKR7A2	-0.14517	0.261779	2780.05	0.579203	1
RNU6-1099P	-0.119418	1.34432	5.30326	0.929216	1
SLC66A1	-0.0436641	0.284004	1287.99	0.877811	1
CAPZB	0.0740747	0.277563	10313.5	0.789565	1
RN7SL277P	-3.54634	4.82731	0.668153	0.462558	1
MICOS10	0.197293	0.346667	343.705	0.569279	1
NBL1	0.356544	0.389068	3341.64	0.359455	1
AL031727.1	0.206099	0.70358	27.149	0.769577	1
HTR6	-0.733546	1.78976	5.07704	0.681911	1
TMCO4	-0.446302	0.516577	114.002	0.38761	1
OTUD3	-0.0501686	0.304722	1650.54	0.86923	1
PLA2G2C	3.90473	2.86655	1.62479	0.173144	1
UBXN10-AS1	-1.6687	3.37659	1.58207	0.621167	1
UBXN10	-0.0696308	1.11692	27.5548	0.950291	1
VWA5B1	0	4.99758	0.846805	1	1
CAMK2N1	-0.0839024	0.563679	138.72	0.881674	1
MUL1	-0.0495529	0.299334	2475.84	0.868516	1
RPS4XP4	4.46444	4.82253	1.02193	0.354578	1
FAM43B	0.0471776	0.279589	420.739	0.866002	1
CDA	-1.81223	1.03508	18.6394	0.0799774	1
PINK1	-0.282169	0.352641	1281.08	0.423618	1
PINK1-AS	0.0314188	0.295544	341.77	0.915338	1
DDOST	-0.0991728	0.263901	12757.9	0.707069	1
KIF17	-0.492506	0.725032	96.5945	0.496955	1
SH2D5	0.861495	0.837891	51.2883	0.30387	1
HP1BP3	0.0371575	0.22947	16627.3	0.871363	1
EIF4G3	-0.0205539	0.327846	7063.38	0.95001	1
RPS15AP6	-0.583488	1.67841	11.4586	0.728108	1
AL627311.1	0.918193	3.75287	0.79861	0.806716	1
HSPE1P27	0.357245	2.70449	2.54418	0.894911	1
AL031005.2	0.195513	1.02481	10.5554	0.848698	1
ECE1	-0.171009	0.275199	2537.39	0.534336	1
AL031005.1	-1.61487	4.93952	0.662851	0.743722	1
ECE1-AS1	0.898261	1.63157	6.838	0.581942	1
NBPF2P	-0.259208	0.707148	24.9677	0.713952	1
HS6ST1P1	0.583433	1.44649	6.90893	0.686694	1
NBPF3	0.00573164	0.366129	340.85	0.98751	1
ALPL	0.426694	0.656586	73.4389	0.515778	1
RAP1GAP	-0.0857644	0.528777	1283.17	0.871153	1
USP48	-0.0272015	0.265062	4266.82	0.918262	1
LDLRAD2	0.0471271	0.799084	25.6988	0.952971	1
HSPG2	-0.5568	0.456921	19044	0.222999	1
LINC01635	0.151111	2.33367	3.82029	0.948371	1
LINC00339	0.591273	0.429622	134.806	0.16874	1
CDC42	-0.05954	0.264834	13503.4	0.822119	1
CDC42-AS1	0.549898	0.739293	51.1393	0.456988	1
CDC42-IT1	0.175581	1.70548	5.30715	0.918002	1
MPHOSPH6P1	1.21006	2.5939	1.53634	0.640855	1
WNT4	-0.816772	1.11232	12.3511	0.462767	1
AL445253.1	0.864684	1.42374	5.58996	0.54363	1
ZBTB40	-0.0296136	0.253867	2246.48	0.907137	1
ZBTB40-IT1	-0.121287	1.3508	5.62464	0.928455	1
EPHA8	1.08804	2.10659	3.11697	0.60551	1
EPHB2	-0.528335	0.360353	3884.55	0.142605	1
AL512444.1	4.45047	3.46676	1.24539	0.199227	1
TEX46	0.211894	1.24496	6.26614	0.864852	1
KDM1A	0.0052999	0.287656	8941.7	0.9853	1
AL031428.1	0.251782	2.67718	1.89042	0.925072	1
LUZP1	-0.0627222	0.330057	2995.48	0.849282	1
AL161672.1	-0.646143	2.52537	1.53417	0.798059	1
RNU6-514P	3.44251	4.84152	0.934368	0.47706	1
RNU6-135P	-0.864127	2.49824	1.81	0.729422	1
HTR1D	-1.17995	2.60543	2.53845	0.650635	1
LINC01355	0.575438	0.482076	196.307	0.232608	1
AL109936.8	-1.27104	0.89979	14.2689	0.157776	1
HNRNPR	0.0453265	0.318565	11162.9	0.886856	1
ZNF436	-0.306166	0.427314	2173.25	0.473689	1
ZNF436-AS1	0.294116	0.488816	64.3438	0.54738	1
AL109936.3	-4.76246	2.33089	4.14722	0.0410335	1
TCEA3	0.0517865	0.576156	376.079	0.92838	1
AL357134.1	-0.329349	3.56298	1.56455	0.926351	1
ASAP3	-0.0127733	0.251207	5896.36	0.959447	1
E2F2	-0.00459003	0.546158	660.099	0.993294	1
AL021154.1	1.43202	3.42614	1.32876	0.67597	1
ID3	-0.0633852	0.359394	16428.9	0.860006	1
AL450043.1	0.171283	4.74113	0.756919	0.971181	1
MDS2	0.306581	4.21697	0.785049	0.942043	1
RPL11	-0.136983	0.286583	34586.4	0.632658	1
ELOA-AS1	-0.518141	0.600057	50.783	0.38787	1
ELOA	0.165361	0.245908	2440.76	0.501295	1
PITHD1	-0.161068	0.265274	2833.07	0.543735	1
LYPLA2	0.0273131	0.258827	2514	0.915958	1
GALE	0.0689633	0.324366	1289.63	0.831631	1
HMGCL	-0.0752633	0.310056	1287.62	0.808206	1
FUCA1	-0.534312	0.489917	417.324	0.275441	1
CNR2	1.18257	4.81802	0.556255	0.806109	1
PNRC2	0.0929933	0.263017	5681.9	0.723666	1
SRSF10	0.0951913	0.278182	7289.03	0.732207	1
MYOM3	1.01083	2.81475	2.0649	0.719505	1
IFNLR1	-2.04281	0.868431	40.9235	0.0186575	1
GRHL3-AS1	-2.62619	4.86455	0.791105	0.589292	1
GRHL3	0.0497256	0.837	18.7346	0.952626	1
STPG1	-0.163796	0.304085	377.484	0.590128	1
NIPAL3	-0.200192	0.348245	1193.12	0.565386	1
RCAN3	0.0178678	0.330011	633.297	0.956821	1
NCMAP	0.43292	1.44976	20.836	0.765234	1
SRRM1	0.000724087	0.241503	6975.21	0.997608	1
AL445648.1	2.20878	1.71843	4.39627	0.19867	1
CLIC4	-0.102375	0.338989	27283.8	0.76265	1
RNU6-1208P	-0.465711	2.69042	2.30493	0.862573	1
RUNX3	1.74242	1.00081	21.3901	0.0816828	1
AL031432.1	-0.129873	3.06363	1.68088	0.966186	1
SYF2	-0.170029	0.354609	2229.34	0.631596	1
AL031432.4	0.777918	0.846372	28.9986	0.358033	1
AL031432.5	0.491722	1.52176	7.76859	0.7466	1
RSRP1	0.171411	0.37089	2716.11	0.643966	1
AL031432.3	0.313061	1.09947	15.5257	0.775845	1
AL031432.2	0.374562	0.820254	24.9251	0.647928	1
RHD	-0.672079	0.770389	29.2495	0.382996	1
SDHDP6	0.0936053	0.82499	21.204	0.909664	1
AL928711.1	0.873382	1.92369	2.37376	0.649819	1
TMEM50A	-0.0905978	0.269178	3610.46	0.736439	1
RHCE	0.0593459	0.862912	27.5154	0.94517	1
AL031284.1	-0.424299	2.07748	2.36817	0.838168	1
MACO1	0.10097	0.256384	1955.46	0.693711	1
LDLRAP1	-0.0816058	0.265542	686.461	0.758601	1
AL606491.1	-1.18808	1.96232	2.95391	0.544883	1
MAN1C1	-0.0404065	0.511916	645.794	0.937087	1
SELENON	-0.271011	0.281268	9491.52	0.335279	1
AL020996.1	-0.989973	0.769348	19.1569	0.198175	1
MTFR1L	-0.124326	0.281281	1712.78	0.658489	1
AUNIP	-0.0540026	0.555712	199.999	0.922586	1
AL033528.3	-1.10937	2.27815	2.49537	0.626286	1
PAQR7	0.199948	0.325763	1202.5	0.539358	1
STMN1	0.107248	0.295626	16625.8	0.716767	1
SNRPFP2	1.67124	1.89741	6.54765	0.378427	1
AL033528.2	-2.16472	4.70376	0.994277	0.645366	1
PAFAH2	-0.000777304	0.301029	465.412	0.99794	1
EXTL1	0.107983	0.337863	430.74	0.749266	1
SLC30A2	0.579707	2.38177	3.95146	0.807701	1
TRIM63	-1.19425	2.79516	2.02101	0.669193	1
PDIK1L	-0.0570998	0.279466	460.9	0.838105	1
FAM110D	0.00920496	0.335487	195.13	0.978111	1
C1orf232	0.636834	4.77155	0.639774	0.893826	1
AL391650.1	-0.176178	0.866752	20.7824	0.83893	1
CNKSR1	0.165313	0.517103	68.4088	0.749202	1
ZPLD2P	-0.934804	1.14224	16.1281	0.413131	1
CEP85	0.0902052	0.342322	1713.63	0.792158	1
AL355877.1	1.3298	2.80843	1.95073	0.635853	1
SH3BGRL3	-0.364376	0.327746	5960.5	0.266241	1
UBXN11	0.00575573	0.259186	1914.54	0.982283	1
CD52	-1.256	4.12955	0.729349	0.761013	1
LIN28A	2.70604	3.31651	1.38358	0.41454	1
DHDDS	0.0280866	0.275635	1718.82	0.918838	1
AL513365.1	0.197332	1.77445	4.7816	0.911452	1
DHDDS-AS1	-0.859834	0.978339	12.6691	0.379471	1
HMGN2	-0.0834564	0.282429	26029.1	0.767616	1
RPS6KA1	-0.319579	0.341709	374.311	0.349666	1
AL512408.1	-0.456226	0.705335	47.6331	0.517747	1
ARID1A	-0.289307	0.318377	9769.04	0.363512	1
PIGV	-0.215139	0.384897	377.491	0.576194	1
RN7SL165P	-2.16064	4.89421	0.67396	0.658874	1
ZDHHC18	0.0244533	0.262827	2098.62	0.925872	1
SFN	0.413511	0.803872	18.6227	0.606973	1
GPN2	-0.0746278	0.243809	1741.19	0.759536	1
GPATCH3	-0.288118	0.304845	664.081	0.344594	1
NUDC	0.0492812	0.301351	5751.78	0.870098	1
KDF1	-2.33959	2.0617	3.37522	0.256464	1
TRNP1	0.0175719	0.390736	2373.16	0.96413	1
TENT5B	-0.244676	0.413641	322.232	0.554174	1
SLC9A1	-0.0328534	0.352623	3338.75	0.92577	1
CHCHD3P3	0.232102	1.70704	4.41742	0.891847	1
NPM1P39	-0.77006	0.689308	23.7985	0.263931	1
AL590640.1	-2.14923	4.23897	0.732377	0.612143	1
WDTC1	-0.0206725	0.283391	3531.84	0.941848	1
FO393419.3	0.547221	1.17153	9.9569	0.640428	1
TMEM222	-0.13722	0.266909	2079.87	0.607176	1
RNU6-48P	1.05451	1.44198	5.11255	0.464599	1
ACTG1P20	-0.100242	0.785294	17.1363	0.898427	1
SYTL1	-0.234549	0.47924	241.203	0.624545	1
MAP3K6	-0.0734956	0.393871	1731.21	0.851976	1
FCN3	0.138906	1.54783	5.53104	0.928492	1
CD164L2	-4.16835	3.21079	1.77957	0.194208	1
FO393419.1	0	4.99758	0.991626	1	1
GPR3	0.324836	0.36896	232.042	0.378637	1
WASF2	-0.0485761	0.254613	12968.9	0.848695	1
FO393419.2	0.283666	2.39547	3.31858	0.905737	1
BX293535.1	3.87382	2.38424	3.53563	0.104213	1
AHDC1	-0.0708655	0.249558	7601.41	0.776438	1
FGR	0.874141	1.33799	6.19485	0.513546	1
AL031729.1	-0.114049	1.05652	9.09347	0.914037	1
IFI6	-0.115672	0.249088	1471.25	0.642373	1
AL445490.1	0.529051	1.01506	12.8651	0.602225	1
AL020997.5	-2.15952	2.70521	2.11605	0.424707	1
FAM76A	0.273849	0.291419	602.996	0.347367	1
AL020997.1	-0.279006	1.85041	4.06185	0.880149	1
RPEP3	2.26956	4.93635	0.618011	0.645685	1
STX12	-0.0453525	0.283822	2151.86	0.873045	1
AL020997.2	0.567776	1.76639	3.70287	0.747883	1
AL020997.3	0.96541	2.17892	2.41249	0.657717	1
AL020997.4	0.387576	2.85901	1.2235	0.892167	1
PPP1R8	0.000443801	0.254445	2082.18	0.998608	1
SCARNA1	0.991486	3.61996	1.03965	0.784166	1
THEMIS2	-0.275093	0.499152	151.013	0.58155	1
RPA2	0.0554527	0.291404	1797.1	0.849078	1
SMPDL3B	0.227543	2.65854	2.44322	0.931793	1
AL512288.1	4.12115	4.83253	0.778433	0.393774	1
XKR8	0.158109	0.313868	885.936	0.614441	1
EYA3	0.186712	0.32449	1361.56	0.565019	1
AL512288.2	0.71403	1.19278	9.02196	0.549424	1
RN7SL559P	-0.406498	2.78001	2.07863	0.883746	1
SPCS2P4	-0.881941	0.569437	42.9012	0.121431	1
PTAFR	0.615585	1.07052	11.9805	0.565269	1
DNAJC8	0.0301584	0.276628	5696.15	0.913186	1
ATP5IF1	-0.160614	0.292193	3285.88	0.582536	1
AL353622.1	0.213116	0.640955	53.9343	0.739514	1
AL353622.2	-0.719362	1.5058	6.84343	0.632844	1
SESN2	-0.140855	0.366	2920.34	0.700348	1
MED18	0.100298	0.327151	513.742	0.759162	1
PHACTR4	0.0945569	0.24073	2621.17	0.694473	1
CR391992.1	-0.36312	1.67611	3.76619	0.828485	1
RNU6ATAC27P	-1.92201	3.36347	1.6649	0.567704	1
RCC1	0.0308414	0.306257	2746.95	0.919785	1
SNHG3	0.0850533	0.375463	1061.43	0.82079	1
SNORA73B	0.124065	0.495935	96.1842	0.80246	1
PRDX3P2	0.594854	1.00084	13.4209	0.552276	1
AL513497.1	-0.422117	0.589949	71.6655	0.474291	1
TRNAU1AP	-0.043013	0.295598	1167.78	0.884307	1
SNHG12	-0.0854662	0.314885	584.782	0.786068	1
SNORD99	0.0170552	0.892361	15.4141	0.984751	1
TAF12	-0.204389	0.309277	908.478	0.508703	1
RAB42	-0.14813	0.399916	336.372	0.711083	1
LINC01715	-0.361952	1.05593	9.96573	0.731765	1
GMEB1	-0.216317	0.272665	1454.14	0.427577	1
AL645729.1	-0.979223	4.35635	0.706704	0.82215	1
YTHDF2	-0.0783012	0.257386	3953.82	0.760963	1
OPRD1	0.659374	0.700092	528.541	0.346275	1
AL009181.1	0.753122	2.29134	1.66602	0.742396	1
EPB41	0.02709	0.302581	1912.85	0.928661	1
AL138785.1	0.442071	1.47067	6.84958	0.763726	1
Metazoa_SRP	0.115842	0.443176	138.278	0.793791	1
TMEM200B	-0.360331	0.310513	889.51	0.245872	1
AL357500.1	-0.0518345	3.05299	1.33625	0.986454	1
SRSF4	-0.0507872	0.268523	6428.44	0.849987	1
MECR	-0.101095	0.307916	1124.2	0.74267	1
AL590729.1	0.220182	1.65118	3.42337	0.893918	1
PTPRU	-0.0858517	0.462248	4050.57	0.852659	1
LINC01756	0.530797	4.72721	0.845042	0.910597	1
MATN1	-0.0297918	0.395525	107.896	0.939958	1
MATN1-AS1	-0.36072	0.535093	70.8388	0.500231	1
LAPTM5	-1.20944	1.01383	25.7151	0.232889	1
LINC01778	-0.259488	1.14304	12.7748	0.820412	1
AL445235.1	-1.63416	4.13296	0.838347	0.692551	1
SDC3	-0.135408	0.458554	24751	0.767771	1
PUM1	0.0155733	0.256334	5254.53	0.951555	1
AL356320.2	3.69714	3.87343	1.03167	0.339837	1
AL356320.1	0.391265	2.26352	4.29876	0.862764	1
NKAIN1	1.57023	0.62925	191.273	0.0125817	1
SNRNP40	0.0163966	0.327728	2163.49	0.960098	1
AC114495.2	-0.688181	0.804657	20.0435	0.392414	1
ZCCHC17	0.122075	0.273524	1269.23	0.655377	1
AL451070.1	0.790027	4.03138	0.882353	0.844634	1
FABP3	0.741049	0.3803	1130.85	0.0513441	1
SERINC2	0.311251	0.370273	2657.95	0.400572	1
TINAGL1	-0.27053	0.548799	59.2949	0.622049	1
HCRTR1	-1.28906	2.32112	3.56595	0.578648	1
PEF1	-0.0963267	0.239657	1819.23	0.687731	1
PEF1-AS1	0.287774	0.685544	78.5432	0.674651	1
AC114488.2	-2.29583	2.90417	1.64589	0.429218	1
COL16A1	0.0150396	0.443936	15733.3	0.972975	1
ADGRB2	-0.13945	0.3073	8113.82	0.64998	1
MIR4254	0.721474	3.1085	1.19025	0.816463	1
AL354919.2	-3.14606	4.2453	1.34792	0.458652	1
SPOCD1	-0.395216	0.776766	45.6961	0.610894	1
AL136115.2	-0.0259251	1.06025	10.163	0.980492	1
PTP4A2	-0.148651	0.270451	11027.2	0.582565	1
AL136115.1	1.89198	1.44913	7.24619	0.191689	1
KHDRBS1	-0.110193	0.258873	15266.2	0.670354	1
AL445248.1	0.970951	1.08605	14.01	0.37131	1
TMEM39B	-0.115334	0.246537	1637.08	0.639915	1
MIR5585	3.29528	4.32565	0.697998	0.44618	1
KPNA6	-0.132612	0.267445	4628.75	0.620002	1
TXLNA	-0.143753	0.324188	8455.81	0.657459	1
CCDC28B	-0.148722	0.308081	765.088	0.629283	1
AL049795.1	0.340745	0.90593	15.8339	0.706822	1
IQCC	0.147188	0.313139	227.874	0.638327	1
DCDC2B	0.74343	0.708049	26.097	0.293732	1
TMEM234	0.181787	0.307726	410.829	0.554694	1
EIF3I	-0.0844678	0.245337	6923.93	0.730626	1
MTMR9LP	0.567419	0.457021	607.895	0.214399	1
FAM167B	0.873267	0.649674	60.1043	0.178896	1
HDAC1	0.0638579	0.240163	3985.68	0.790321	1
MARCKSL1	0.0868939	0.253739	27204.6	0.732009	1
AL109945.1	-0.793572	1.77085	4.4607	0.654059	1
TSSK3	0.578833	1.12713	10.2737	0.60757	1
FAM229A	-0.117695	0.523599	397.858	0.82215	1
BSDC1	-0.0963484	0.282436	3297.42	0.733003	1
GAPDHP20	2.26956	4.93635	0.618011	0.645685	1
AL033529.1	-0.669719	4.63082	0.545498	0.885009	1
ZBTB8B	0.635685	0.393381	152.911	0.106104	1
ZBTB8A	0.0629579	0.269987	1324.51	0.815615	1
ZBTB8OS	-0.163683	0.2635	693.626	0.534475	1
AC114489.1	0.914465	1.79804	3.44868	0.61104	1
RBBP4	0.0525238	0.268384	8027.76	0.844842	1
SYNC	0.155165	0.589494	115.28	0.792383	1
AC114489.2	0	4.99758	0.846805	1	1
KIAA1522	-0.160244	0.447047	866.972	0.720006	1
YARS1	-0.0458391	0.341682	7187.22	0.893278	1
S100PBP	0.209567	0.255149	1674.7	0.411447	1
FNDC5	0.136092	0.524317	426.671	0.795203	1
HPCA	0.306627	0.548117	119.437	0.575876	1
TMEM54	-0.154715	0.389849	455.891	0.691471	1
AL031602.2	-0.0485981	1.97969	3.00832	0.980415	1
RNF19B	-0.372076	0.357359	825.165	0.297791	1
AL355864.1	-0.241884	3.98015	0.940979	0.95154	1
AL355864.2	0.692389	1.57906	3.47731	0.661037	1
AL020995.1	4.58766	4.2362	1.09479	0.278823	1
AK2	-0.0186194	0.260809	4539.57	0.943087	1
AZIN2	-0.319386	0.379382	561.504	0.399867	1
AL662907.1	0.528187	0.584309	50.4619	0.366021	1
TRIM62	0.444969	0.325542	927.04	0.171671	1
AL662907.2	0.413939	0.760592	31.75	0.586281	1
AL662907.3	-0.685987	3.9612	1.119	0.862513	1
ZNF362	0.0481429	0.265622	4830.07	0.856175	1
AL513327.2	-0.283562	1.31338	6.8048	0.829063	1
A3GALT2	-0.487352	0.91639	14.1205	0.594853	1
AL513327.1	0.658833	0.490733	131.527	0.179418	1
PHC2	0.0636494	0.255809	6400.55	0.803503	1
MIR3605	1.03913	1.64614	4.31503	0.527873	1
RN7SKP16	-0.0210246	1.17876	8.88047	0.98577	1
PHC2-AS1	-2.29109	2.70851	2.53443	0.397617	1
ZSCAN20	0.349136	0.331497	265.902	0.292245	1
AC115285.1	3.42664	4.22328	1.50259	0.417154	1
CSMD2	0.299574	0.636122	49.5271	0.637685	1
C1orf94	0.243149	3.32117	1.71492	0.941637	1
SMIM12	0.0244288	0.300656	1372.93	0.935242	1
GJB5	-2.10301	1.67087	5.11536	0.208162	1
GJB3	-0.789681	3.42699	1.62043	0.817758	1
GJA4	-1.68834	2.39943	2.21618	0.481656	1
DLGAP3	1.23685	0.67559	29.5499	0.0671342	1
AC114490.3	-0.173832	0.705938	52.6922	0.805494	1
AC114490.1	0.228353	0.891565	17.0234	0.797853	1
TMEM35B	1.04579	4.81578	0.536638	0.828084	1
ZMYM6	0.19897	0.306145	432.184	0.515743	1
ZMYM1	0.12646	0.316402	850.839	0.689392	1
AL590434.1	1.99922	1.88209	3.89403	0.288131	1
SFPQ	0.0926331	0.335618	24678.5	0.782542	1
ZMYM4	0.083063	0.261367	4219.46	0.750635	1
SNORA62	3.29361	3.97345	0.945904	0.407158	1
RPL5P4	-0.288503	0.653818	29.7934	0.659025	1
ZMYM4-AS1	0.232915	4.74463	0.723293	0.960847	1
KIAA0319L	0.0419311	0.230617	3559.77	0.855723	1
AC004865.1	1.06666	2.15169	3.12341	0.620083	1
NCDN	-0.072017	0.326799	3979.05	0.825582	1
AC004865.2	-0.357674	0.983373	11.945	0.716066	1
TFAP2E	-0.680025	0.573734	75.5371	0.235914	1
PSMB2	-0.0609071	0.271155	5030.86	0.822274	1
C1orf216	-0.0409463	0.267273	2089.24	0.87824	1
CLSPN	0.0598495	0.654022	2401.15	0.927088	1
AL354864.1	-1.1111	2.99623	1.22478	0.710762	1
AGO4	-0.0136176	0.257588	1989.42	0.957839	1
AGO1	-0.0770641	0.301831	2742.77	0.798475	1
AL139286.2	1.50494	3.38971	1.88545	0.657063	1
AGO3	-0.0980994	0.283071	2951.39	0.728927	1
AL138787.2	-0.311729	1.243	6.42344	0.801978	1
AL138787.1	-0.144452	1.25331	7.65938	0.908242	1
TEKT2	-0.252105	0.50736	140.032	0.619263	1
ADPRS	0.123899	0.262271	1515.26	0.636635	1
COL8A2	-0.308869	0.538198	1233.97	0.56604	1
TRAPPC3	-0.00596854	0.241266	2065.32	0.980264	1
MAP7D1	-0.171096	0.272134	13058	0.529533	1
THRAP3	-0.122914	0.30411	10049.3	0.686083	1
UBE2V2P4	0.64141	2.90401	1.33487	0.825193	1
SH3D21	0.00235777	0.352841	1588.12	0.994668	1
AL591845.1	0.26488	0.470782	109.837	0.573681	1
STK40	0.0430946	0.27455	5167.09	0.875273	1
LSM10	-0.13503	0.278195	1193.99	0.627409	1
OSCP1	-0.171406	0.356645	325.203	0.630795	1
SNORA63C	0.995175	2.0526	2.91292	0.627793	1
MRPS15	-0.0104169	0.253157	1865.47	0.967178	1
CSF3R	-0.244629	1.19181	25.5665	0.837371	1
AL596257.1	-2.53997	2.47163	3.18467	0.304116	1
GRIK3	-2.85578	1.23159	3845.86	0.0204072	1
LINC01137	-0.681366	1.06618	29.6794	0.522777	1
ZC3H12A	0.357366	0.594484	117.81	0.547748	1
MEAF6	0.00623741	0.244067	2647.83	0.979611	1
MIR5581	0.290275	1.58963	4.60924	0.855108	1
SNIP1	-0.00733481	0.249523	845.961	0.976549	1
FTH1P1	0.344774	1.11207	11.2396	0.756539	1
AL034379.1	-1.32912	1.29215	6.91518	0.303664	1
DNALI1	-0.0612655	0.2527	953.721	0.808436	1
GNL2	-0.0231296	0.294632	2457.29	0.937428	1
AL513220.1	-0.666898	3.98083	0.985713	0.866955	1
C1orf109	-0.00520271	0.250822	903.048	0.983451	1
CDCA8	0.0446258	0.358977	1902.09	0.901067	1
EPHA10	1.40083	3.5115	1.66963	0.689947	1
MANEAL	0.660962	0.528095	74.0622	0.210717	1
YRDC	-0.165499	0.373261	474.87	0.657485	1
C1orf122	-0.0864872	0.271455	2219.11	0.750025	1
MTF1	-0.0435908	0.265977	775.956	0.869818	1
AL929472.4	-3.35641	4.83322	0.584634	0.487403	1
INPP5B	-0.128938	0.253413	1801.43	0.610889	1
SNORA63	-0.666898	3.98083	0.985713	0.866955	1
RNU6-584P	-2.59255	3.31843	1.0222	0.43465	1
SF3A3	0.00503471	0.29702	4427.21	0.986476	1
RNU6-510P	0.199745	0.947458	14.2612	0.833026	1
FHL3	0.303647	0.327749	2384.72	0.354206	1
UTP11	0.0384611	0.292585	1813.65	0.895417	1
POU3F1	0.0743072	0.670418	364.879	0.911745	1
MIR3659HG	-0.593366	1.01931	11.118	0.560483	1
LINC02786	-1.21556	4.77782	0.695723	0.799173	1
LINC01343	0	4.99758	0.846805	1	1
HSPA5P1	-0.641678	1.63939	5.14374	0.695493	1
RRAGC	-0.0673215	0.293039	727.927	0.818297	1
AL139260.1	-0.701472	0.64913	32.6158	0.27986	1
MYCBP	0.19145	0.351205	379.954	0.585669	1
GJA9	-2.18717	3.94664	0.958072	0.579453	1
RHBDL2	-0.624036	0.754651	28.0246	0.408282	1
AKIRIN1	-0.162933	0.292643	5025.16	0.577689	1
NDUFS5	-0.0841603	0.230113	4161.98	0.714563	1
MACF1	-0.0139941	0.370221	10203	0.969848	1
RNU6-608P	3.7133	4.84785	0.60827	0.443696	1
AL442071.2	-1.75722	3.44951	1.98251	0.610463	1
AL442071.1	-0.878057	2.59814	1.67775	0.735396	1
HSPE1P8	0	4.73896	0.919216	1	1
BMP8A	0.10734	0.678217	107.172	0.874246	1
OXCT2P1	0.0273242	1.07321	13.2223	0.979688	1
PPIEL	0.222299	0.406234	627.501	0.584228	1
PABPC4	-0.149128	0.227265	9293.95	0.511703	1
PABPC4-AS1	-0.58035	0.55894	40.3209	0.299128	1
SNORA55	-0.284618	1.00881	12.2987	0.777842	1
HEYL	0.253485	0.732104	55.4829	0.729161	1
NT5C1A	-0.640064	2.95258	1.4479	0.828379	1
HPCAL4	0.332694	0.985199	15.7229	0.735595	1
PPIE	0.131958	0.254323	1635.95	0.60386	1
BMP8B	0.128776	0.528258	47.1629	0.807405	1
OXCT2	0.652231	1.94533	2.79259	0.737414	1
TRIT1	0.113198	0.284183	1007.69	0.690389	1
MYCL	1.72935	1.37091	15.9984	0.207144	1
MYCL-AS1	0.939773	3.20971	1.49097	0.769682	1
MFSD2A	0.444894	0.806119	142.661	0.58102	1
AL663070.1	0.265895	1.85818	3.70297	0.886215	1
CAP1	-0.0351807	0.346428	10139.5	0.919112	1
PPT1	0.0207043	0.261861	4268.38	0.93698	1
RLF	0.180744	0.284316	2094.99	0.524962	1
RNU6-1237P	-0.151734	2.97371	3.24324	0.959305	1
TMCO2	0.679331	1.74511	2.77666	0.697072	1
AL050341.2	-0.250493	0.331467	188.52	0.449823	1
ZMPSTE24	0.0594041	0.318159	2242.38	0.851886	1
AL050341.1	1.45943	4.20901	0.798834	0.728787	1
COL9A2	0.370142	1.02196	27582.7	0.717212	1
SMAP2	0.0979271	0.437801	4229.01	0.823007	1
AL031985.4	-0.671244	1.74431	3.17327	0.700371	1
ZFP69B	0.15554	0.404376	383.785	0.700503	1
AL031985.3	0.141237	0.344792	415.882	0.682078	1
AL603839.4	0.0290722	0.70136	25.8075	0.966936	1
ZFP69	0.126808	0.39592	242.787	0.748751	1
AL603839.3	0.287416	0.687725	30.5503	0.676004	1
EXO5	0.0436162	0.303609	373.732	0.88577	1
AL603839.2	-1.03917	0.763029	23.6826	0.173231	1
ZNF684	-0.247604	0.351619	198.011	0.481319	1
RIMS3	-0.186249	0.331136	655.386	0.573805	1
AL031289.1	0.478549	1.12796	7.69935	0.671377	1
NFYC-AS1	0.37284	0.54944	42.7031	0.497403	1
NFYC	-0.0883711	0.242422	3024.25	0.715459	1
KCNQ4	-0.0579198	0.668891	32.8449	0.930997	1
CITED4	0.0736991	0.527535	194.1	0.888893	1
CTPS1	0.189888	0.569771	2450.99	0.73893	1
SLFNL1-AS1	0.543322	0.463498	62.277	0.241109	1
SLFNL1	-0.304655	0.680623	42.0952	0.654433	1
SCMH1	0.126111	0.261765	2149.01	0.629969	1
RPL23AP17	0.818728	2.00627	3.47698	0.683211	1
AC093151.7	0.363802	1.59219	5.4483	0.819265	1
AC093151.2	-0.539302	1.73693	3.50834	0.756187	1
FOXO6	-0.177457	0.395983	148.517	0.654049	1
FOXO6-AS1	0.176813	1.63735	6.51207	0.914006	1
EDN2	0.238007	3.17555	1.93174	0.940255	1
HIVEP3	0.127663	0.398929	320.099	0.748957	1
AL445933.1	0.388017	2.84149	1.24031	0.891383	1
AL158216.1	-1.61487	4.93952	0.662851	0.743722	1
GUCA2A	4.38198	4.52172	0.961057	0.332498	1
FOXJ3	-0.0418205	0.262546	2450.09	0.873442	1
AC096540.1	0.864974	1.11443	7.89471	0.437657	1
RIMKLA	1.07761	0.870215	15.9982	0.215593	1
ZMYND12	0.457589	0.944172	15.4375	0.627928	1
PPCS	-0.118737	0.292162	1029.96	0.684442	1
CCDC30	-0.0194379	0.385166	260.195	0.959751	1
RPS3AP11	0.475506	3.6636	1.26844	0.896731	1
RNU6-536P	-1.53252	4.9427	0.607254	0.756517	1
AL445669.1	2.82505	2.77569	2.17686	0.308781	1
PPIH	-0.0606041	0.292711	538.738	0.835976	1
AC098484.4	0.22839	0.347108	202.053	0.510551	1
AC098484.2	-1.02411	1.69288	3.29011	0.545211	1
YBX1	-0.0992725	0.290437	49025.2	0.732499	1
CLDN19	-0.655664	0.473827	315.451	0.166431	1
P3H1	-0.120397	0.296982	16651.7	0.685182	1
C1orf50	0.109298	0.349654	249.847	0.754592	1
AC098484.3	0.980188	3.68295	1.07328	0.79013	1
TMEM269	-0.465661	0.62601	36.7323	0.456964	1
SVBP	0.0843297	0.41413	543.638	0.838642	1
ERMAP	-0.310449	0.432857	205.475	0.473245	1
AL512353.1	-0.0719217	0.532505	53.5422	0.892562	1
ZNF691	0.144952	0.325708	358.708	0.656294	1
AL512353.2	-0.370433	2.22931	2.59964	0.868027	1
SLC2A1	0.115645	0.33658	5318.14	0.731155	1
ATP6V0CP4	0.421488	3.18845	1.85888	0.894832	1
SLC2A1-AS1	0.128525	0.647421	42.3319	0.842639	1
AC099795.1	-1.13295	2.58139	2.76009	0.660739	1
FAM183A	0.00078147	1.09256	11.6107	0.999429	1
EBNA1BP2	0.0462446	0.305284	1822.65	0.879597	1
CFAP57	-0.167273	0.942473	12.2627	0.859129	1
TMEM125	1.56501	1.81871	3.2419	0.38951	1
TIE1	-0.746667	0.841656	54.2434	0.375003	1
MPL	0.733994	1.09744	10.0482	0.503608	1
AL139289.1	0.340825	1.46283	4.37813	0.815769	1
CDC20	0.103211	0.372098	3230.08	0.781492	1
ELOVL1	0.0687105	0.346646	2254.6	0.842877	1
MED8	-0.105076	0.263706	1510.46	0.690291	1
MED8-AS1	0.365439	0.568312	61.4985	0.520208	1
SZT2	-0.127924	0.324267	2779.64	0.693212	1
HYI-AS1	0.84522	1.80363	5.72979	0.639341	1
PTPRF	-0.32515	0.275044	7736.24	0.237137	1
KDM4A	-0.0951987	0.257293	1603.03	0.711382	1
KDM4A-AS1	0.0153743	0.434289	125.991	0.97176	1
ST3GAL3	-0.0371035	0.382475	187.721	0.922719	1
AL451062.1	-0.261298	2.23589	1.8534	0.906967	1
AL451062.2	0.306913	4.5625	0.609553	0.946368	1
SHMT1P1	2.38054	2.34293	2.70311	0.309605	1
ARTN	0.188608	0.552815	56.227	0.73297	1
AL357079.1	0.174483	1.13288	11.0076	0.877597	1
AL357079.3	-0.635281	1.30259	5.72802	0.625759	1
IPO13	0.0533611	0.277458	1734.9	0.84749	1
AL357079.2	0.333323	1.45499	6.97484	0.818799	1
DPH2	-0.0371878	0.293379	733.916	0.899133	1
ATP6V0B	-0.00397926	0.238707	2164.32	0.9867	1
B4GALT2	0.209139	0.369039	6484.28	0.570911	1
CCDC24	0.24724	0.429707	377.175	0.565043	1
SLC6A9	0.0321285	0.337956	1504.44	0.924261	1
AL139220.2	0.50784	0.695867	27.4919	0.465515	1
KLF17	4.29638	3.42504	1.396	0.209695	1
AL356653.1	0.259859	2.36692	3.76104	0.912578	1
AL035417.2	-3.1659	2.68647	2.08906	0.238613	1
DMAP1	-0.00467588	0.263901	2398.21	0.985864	1
ERI3	-0.0513224	0.238577	2788.68	0.829675	1
ERI3-IT1	2.6124	1.85939	4.35171	0.160029	1
RNF220	-0.0736552	0.242716	2319.53	0.761538	1
TMEM53	-0.0320859	0.326192	311.997	0.921642	1
ARMH1	-0.289524	0.428203	322.563	0.498953	1
RNU5F-1	-0.945165	2.79648	1.74312	0.735375	1
RNU5D-1	1.72727	4.12627	0.775308	0.675507	1
KIF2C	0.0425441	0.395117	2934.22	0.914254	1
AL592166.1	0.392375	0.867987	24.0164	0.651232	1
RPS8	-0.132369	0.249051	65327.4	0.595078	1
SNORD46	0.0475455	0.6932	46.6942	0.945317	1
SNORD38A	-0.92281	3.38969	1.17451	0.785437	1
RPS15AP11	-2.85339	2.16968	3.04142	0.188471	1
BEST4	0.0552239	0.840271	33.8778	0.9476	1
PLK3	-0.111034	0.26419	945.562	0.67428	1
TCTEX1D4	-0.431577	0.806054	18.7344	0.59236	1
BTBD19	-0.0074541	0.300713	926.582	0.980224	1
PTCH2	-0.794384	1.38558	890.842	0.566428	1
AL136380.1	0.757764	1.23899	8.38088	0.540803	1
EIF2B3	-0.00792126	0.271006	1053.72	0.976682	1
PPIAP35	2.26956	4.93635	0.618011	0.645685	1
MRPS17P1	0.71629	2.14641	2.32051	0.738594	1
HECTD3	0.0555799	0.293601	2117.28	0.849854	1
UROD	-0.266212	0.337358	3371.63	0.430048	1
ZSWIM5	1.31337	0.769176	113.639	0.0877288	1
OSTCP5	2.14098	4.83239	0.594485	0.657731	1
LINC01144	-0.252838	0.976049	15.6196	0.795603	1
HPDL	0.274147	0.469713	206.929	0.559457	1
MUTYH	0.6826	0.485935	105.083	0.160106	1
TOE1	0.23024	0.321336	583.873	0.473677	1
TESK2	-0.0899139	0.346746	309.509	0.795398	1
PPIAP36	4.1407	3.7454	2.04864	0.268924	1
CCDC163	0.0819836	0.376168	273.917	0.827473	1
MMACHC	0.169569	0.335352	751.083	0.613107	1
PRDX1	-0.070543	0.311985	4855.59	0.821116	1
AKR1A1	0.0091089	0.258406	4191.69	0.97188	1
AL355480.3	0.28615	1.46958	5.09082	0.845615	1
AL355480.1	-1.35778	1.26341	8.86115	0.282509	1
NASP	0.100299	0.32043	13345.1	0.754271	1
AL355480.2	-0.726708	2.81283	1.53121	0.796133	1
CCDC17	0.14443	0.533261	94.7546	0.786512	1
GPBP1L1	-0.0182017	0.245111	3213.22	0.940804	1
RPS15AP10	-0.136308	0.965035	23.0244	0.887675	1
AL604028.2	0.470858	0.704037	26.615	0.503625	1
TMEM69	-0.05685	0.293197	754.777	0.846257	1
IPP	-0.16416	0.28863	1082.65	0.569522	1
AL604028.1	-0.0895084	0.390608	148.781	0.818751	1
MAST2	-0.0402125	0.251362	7244.19	0.872898	1
TMA16P2	0.382739	2.3924	1.73613	0.872896	1
PIK3R3	0.320772	0.39855	2262.55	0.420908	1
AL358075.1	-0.0956996	1.92591	2.56789	0.960369	1
AL358075.3	-0.591413	2.77471	2.07636	0.831215	1
AL358075.2	1.07601	1.905	3.25949	0.572186	1
TSPAN1	0.681217	1.20847	9.98872	0.572956	1
POMGNT1	0.0685244	0.277882	3814.51	0.805221	1
LURAP1	0.0126534	0.546584	66.6536	0.981531	1
RAD54L	0.146861	0.514428	822.888	0.775273	1
LRRC41	-0.0203557	0.238555	5642.97	0.932	1
UQCRH	-0.0849403	0.264233	5487.41	0.747862	1
NSUN4	0.215455	0.247381	1195.45	0.383784	1
FAAH	0.336003	0.412817	456.345	0.415686	1
FAAHP1	0.282676	2.02628	2.89524	0.889051	1
LINC01398	0	4.99758	0.846805	1	1
DMBX1	1.85143	3.98019	0.811738	0.641816	1
TMEM275	1.48047	4.80087	0.678004	0.757796	1
MKNK1-AS1	0.140315	0.90152	11.9927	0.876315	1
MKNK1	-0.180882	0.349721	883.103	0.605005	1
MOB3C	-0.0148715	0.287581	760.671	0.958758	1
ATPAF1	-0.121304	0.261374	1413.31	0.642574	1
NENFP1	0.492398	3.06377	2.27163	0.872317	1
TEX38	-0.110352	2.2033	3.45981	0.960055	1
EFCAB14	0.0692706	0.271399	3390.29	0.798541	1
CYP4A11	-1.20768	3.6958	1.19154	0.743841	1
CYP4X1	-0.166667	1.16298	40.5487	0.886045	1
CYP4Z1	-0.579645	2.84128	1.63615	0.838347	1
AL450996.1	1.31966	4.18687	0.820974	0.752617	1
CYP4A22-AS1	0.428482	0.950876	21.1614	0.652265	1
LINC00853	-0.208736	1.49883	6.21755	0.88924	1
TAL1	-0.211226	1.22779	14.4674	0.863408	1
AL135960.1	-1.256	4.12955	0.729349	0.761013	1
STIL	0.0455828	0.392177	1158.6	0.90747	1
CMPK1	0.18807	0.245889	2626.84	0.444355	1
LINC01389	-0.405438	1.39759	5.12064	0.771741	1
FOXE3	0.0940836	3.61584	1.89175	0.979241	1
FOXD2-AS1	1.74506	1.4047	20.3099	0.214125	1
FOXD2	-2.70649	2.33411	12.2618	0.246235	1
TRABD2B	0.365455	0.44333	1549.71	0.409746	1
AC096541.1	0.260691	0.831228	17.6398	0.753808	1
LINC02794	-0.242763	2.34573	1.84317	0.917573	1
SKINT1L	0.372994	0.925902	13.2174	0.687063	1
AL356289.2	1.02452	1.81423	5.39615	0.572269	1
AL109659.1	3.9321	4.83911	0.681129	0.416466	1
SLC5A9	1.20374	0.911643	31.9057	0.186701	1
AL109659.2	0.691941	1.04851	25.9073	0.509298	1
AL109659.3	-1.54772	1.80201	5.2688	0.390403	1
SPATA6	0.282785	0.413647	1418.65	0.494203	1
PPP1R8P1	-0.157562	1.10053	8.06303	0.886157	1
AL356968.2	3.37964	2.14464	3.75998	0.11506	1
RNU4-61P	3.29398	4.04315	0.873494	0.41524	1
AGBL4	1.12094	0.987825	16.1361	0.256479	1
AL391844.1	-0.642521	4.80509	0.528685	0.893627	1
BEND5	-0.151596	0.322172	650.01	0.637967	1
ELAVL4	1.50012	1.92619	10.543	0.436098	1
FCF1P6	1.48047	4.80087	0.678004	0.757796	1
DMRTA2	-0.116184	2.45047	3.32799	0.962184	1
FAF1	0.0120778	0.25293	1522.17	0.961914	1
FAF1-AS1	4.78122	3.97902	1.77323	0.229515	1
PHBP12	-0.153934	2.52193	2.38669	0.951329	1
MRPS6P2	-0.704156	4.80163	0.562311	0.883409	1
CDKN2C	-0.572417	0.334445	1138.22	0.0869806	1
LINC01562	-0.732781	1.48755	6.93531	0.62229	1
RNF11	-0.000406903	0.274152	3194.54	0.998816	1
AL162430.1	1.19299	1.23875	8.31244	0.335518	1
AL162430.2	2.26288	2.9246	1.31513	0.439085	1
TTC39A	-0.058374	0.803641	31.4673	0.942095	1
EPS15	-0.0562284	0.256454	4282.83	0.826453	1
AL671986.1	-0.0956279	2.32646	3.36036	0.967213	1
RNU6-877P	-1.63416	4.13296	0.838347	0.692551	1
AC104170.1	3.91544	3.17569	1.16518	0.217597	1
EPS15-AS1	2.27527	4.63605	1.04141	0.623584	1
CALR4P	1.0807	2.35385	1.95123	0.646147	1
OSBPL9	-0.029137	0.265804	3386.74	0.912712	1
AL050343.1	-0.130192	3.5298	0.98867	0.970578	1
NRDC	-0.0163545	0.240874	6370.97	0.945868	1
AL050343.2	-0.0546529	0.59582	32.5502	0.926915	1
AL050343.3	2.28994	2.40276	2.58229	0.340567	1
TSEN15P2	-1.49215	3.57988	1.47522	0.676815	1
RAB3B	-0.271871	0.594403	593.396	0.647394	1
AL445685.2	-0.958656	4.31823	0.754828	0.824312	1
TXNDC12	-0.206745	0.286131	337.517	0.469955	1
KTI12	-0.225302	0.412909	103.889	0.58531	1
AL445685.1	1.29111	2.80756	2.09303	0.645612	1
TXNDC12-AS1	-0.813618	1.89463	2.74454	0.667608	1
BTF3L4	-0.00833737	0.245495	2683.49	0.972908	1
ZFYVE9	-0.227215	0.315906	1314.11	0.471987	1
AL139156.2	-0.627335	0.901307	13.6019	0.486411	1
AL139156.1	3.93809	4.83889	0.705574	0.415736	1
PDCL3P6	-0.187311	2.68982	1.95306	0.944483	1
DNAJC19P7	-2.57819	4.19739	0.793684	0.539059	1
ANAPC10P1	2.302	3.73992	1.11382	0.538211	1
CC2D1B	0.0500061	0.295282	1391.39	0.865521	1
AL513218.1	-1.32272	1.70571	3.42715	0.438063	1
AL513218.2	0.485285	2.04115	3.04358	0.812075	1
PLA2G12AP1	1.25539	1.17856	8.16214	0.28679	1
ORC1	-0.0148091	0.483821	632.431	0.975582	1
PRPF38A	0.0201928	0.235934	2839.46	0.931795	1
TUT4	-0.0426327	0.278923	3040.84	0.878518	1
AL591167.1	1.92811	2.64663	2.10495	0.4663	1
EEF1GP7	2.66396	1.4094	11.4068	0.05874	1
GPX7	0.0316959	0.280872	3885.67	0.910151	1
SHISAL2A	-0.384407	1.23731	7.23333	0.756044	1
COA7	0.0547526	0.351799	1147.22	0.87632	1
ZYG11B	-0.112834	0.284006	2149.44	0.691152	1
RPS13P2	0.320106	0.902183	12.5774	0.72273	1
RNU6-969P	-1.0224	1.88697	3.61336	0.587942	1
ZYG11A	0.543679	1.37767	7.75844	0.693112	1
ECHDC2	0.00780535	0.677277	290.272	0.990805	1
AC099677.1	-3.40648	3.74542	1.04166	0.363083	1
SCP2	-0.0871798	0.237808	2131.19	0.71392	1
TUBBP10	1.48047	4.80087	0.678004	0.757796	1
PODN	-0.922942	0.442725	159.096	0.0370977	1
SLC1A7	-0.241693	1.09471	12.0038	0.825261	1
CPT2	-0.201231	0.311817	359.053	0.518701	1
AL606760.2	1.20601	1.36303	5.17266	0.376265	1
CZIB	0.0711897	0.288818	1880.1	0.805306	1
AL606760.3	-0.230074	1.48553	4.39677	0.876919	1
MAGOH	-0.162952	0.255297	1618.51	0.523289	1
AL606760.1	0.296289	0.815995	33.6892	0.716529	1
LRP8	0.380677	0.390525	788.96	0.329669	1
AL355483.1	-2.62619	4.86455	0.791105	0.589292	1
AL355483.2	0	4.73896	0.919216	1	1
GLIS1	-0.188066	0.806378	77.3285	0.815588	1
NDC1	0.109381	0.362364	1690.83	0.762764	1
AL049745.1	-0.365265	3.76164	0.923957	0.922645	1
YIPF1	0.0394884	0.279225	872.759	0.887537	1
DIO1	-1.74813	1.20689	12.1646	0.147491	1
HSPB11	0.0564005	0.25547	1103.3	0.82527	1
LRRC42	-0.32187	0.275759	2212.81	0.243124	1
HNRNPA3P12	-0.462088	0.903212	14.7067	0.608927	1
TMEM59	-0.134399	0.311784	6285.67	0.666421	1
AL353898.3	0.578685	0.702245	38.3279	0.409912	1
TCEANC2	0.0284732	0.252572	1099.51	0.910242	1
AL353898.1	1.48047	4.80087	0.678004	0.757796	1
AL357673.2	-3.20077	2.6535	2.16106	0.227723	1
CYB5RL	0.0189025	0.283266	470.024	0.946796	1
MRPL37	-0.191927	0.236564	2798.23	0.417188	1
SSBP3	-0.0621992	0.23058	10517.8	0.787352	1
SSBP3-AS1	0.313571	0.523411	130.516	0.549112	1
AL161644.1	0.417125	2.1293	2.54239	0.84469	1
ACOT11	0.0652745	0.301814	407.548	0.828774	1
FAM151A	-0.110741	0.613848	31.573	0.856835	1
AL590093.1	0.440463	1.59036	11.2892	0.781812	1
MROH7	0.0745589	0.569174	60.0589	0.895779	1
MROH7-TTC4	-2.773	2.05864	3.36942	0.177979	1
TTC4	0.282136	0.597258	56.3381	0.636652	1
PARS2	0.189651	0.455133	180.331	0.676902	1
TTC22	-2.59451	3.67698	2.23939	0.480432	1
LEXM	0	4.99758	0.743719	1	1
DHCR24	0.29697	0.489441	18044.8	0.544014	1
AC096536.3	-0.601964	2.12914	2.57927	0.777387	1
AC096536.2	-0.893787	4.78653	0.673078	0.851873	1
DHCR24-DT	1.66606	1.18729	9.92991	0.160543	1
AL590440.2	-2.91189	3.26952	1.12253	0.373136	1
TMEM61	1.48123	4.14319	1.34074	0.720711	1
BSND	-0.903022	1.60563	4.39754	0.573837	1
PCSK9	-0.392652	0.65302	427.662	0.547649	1
USP24	0.120831	0.269174	2341.52	0.653506	1
AL603840.1	-0.0828457	1.43096	9.75151	0.953832	1
AC119674.1	-0.331757	1.23487	6.92599	0.788193	1
AC119674.2	0.071088	1.88542	3.91608	0.969924	1
LINC01767	-0.865982	1.31285	7.32735	0.509499	1
PLPP3	-0.390524	0.568727	4132.32	0.492294	1
RPL21P23	-1.55427	2.30588	2.4145	0.500281	1
RPL23AP85	1.49537	3.77055	1.07696	0.691669	1
PRKAA2	-0.0196633	0.625943	290.322	0.974939	1
FYB2	-1.34149	3.12389	1.4587	0.667611	1
DAB1	1.20736	1.32856	243.702	0.363469	1
HNRNPA1P6	1.08513	2.16563	2.05293	0.616321	1
OMA1	0.129757	0.455562	209.771	0.775776	1
AL035411.3	0.71599	1.24917	7.92945	0.566527	1
TACSTD2	-1.61939	2.50333	2.52212	0.5177	1
AL035411.1	-0.604223	1.43604	5.80097	0.673933	1
MYSM1	0.0482167	0.253302	2047.4	0.849033	1
AL136985.3	3.93809	4.83889	0.705574	0.415736	1
JUN	-0.503544	0.28838	32657.5	0.080791	1
LINC01135	0.274144	1.11221	8.80783	0.805306	1
AL136985.2	1.48047	4.80087	0.678004	0.757796	1
LINC02777	0.493868	1.18488	9.4262	0.676818	1
LINC01358	1.34753	1.918	2.6661	0.482321	1
HSD52	-0.781632	0.734344	27.196	0.28715	1
AC093424.1	2.15933	2.10752	3.25664	0.30556	1
FGGY	-0.121139	0.356398	236.567	0.733934	1
HOOK1	2.0816	1.31394	15.2088	0.113139	1
CYP2J2	1.14086	0.885923	24.7198	0.197827	1
C1orf87	3.7144	4.8478	0.583825	0.443555	1
LINC02778	2.40208	4.33505	0.691789	0.579506	1
LINC01748	0.375886	0.803195	36.2502	0.639793	1
AC099792.1	0.689568	0.537602	81.3825	0.199606	1
NFIA	0.110852	0.265917	9065.13	0.676777	1
NFIA-AS2	0.166318	0.727978	42.1076	0.819284	1
NFIA-AS1	-0.498542	2.23146	3.8059	0.823212	1
TM2D1	-0.161731	0.32626	1101.38	0.620097	1
AC099791.2	-0.118821	1.17743	7.49558	0.919618	1
PATJ	-0.33703	0.369482	331.797	0.36168	1
L1TD1	0.303743	0.861832	192.503	0.724509	1
KANK4	1.35596	0.691938	734.703	0.0500364	1
USP1	-0.0542158	0.349059	4091.32	0.876569	1
DOCK7	-0.0233667	0.28657	4666.88	0.935013	1
ANGPTL3	0.599945	1.22847	7.40478	0.62529	1
AL138847.2	-2.95751	1.84435	4.43353	0.108812	1
AL138847.1	0.995166	1.61926	3.31582	0.538831	1
AC103923.1	0.408324	0.523046	48.0739	0.434999	1
ATG4C	0.322238	0.287356	548.91	0.262123	1
FOXD3-AS1	-0.636855	1.72911	15.742	0.712638	1
FOXD3	-1.97387	2.23532	35.3139	0.377217	1
ALG6	-0.0336491	0.310847	522.998	0.913797	1
ITGB3BP	-0.0501131	0.291616	919.921	0.863559	1
BX004807.1	0.949577	4.75345	0.737078	0.841664	1
EFCAB7	0.0887707	0.298247	389.654	0.765977	1
RN7SL488P	1.62619	4.9645	0.593117	0.743241	1
RNU7-123P	1.1073	2.01826	3.29527	0.583253	1
DLEU2L	0.0225753	0.80916	25.8662	0.977742	1
PGM1	0.0223111	0.258169	3998.42	0.931132	1
RN7SL130P	1.81599	1.23959	15.356	0.142925	1
ROR1	0.615035	0.290635	1854.3	0.03433	1
AL138793.1	2.45071	3.56326	1.40067	0.491596	1
ROR1-AS1	-0.577286	0.942272	21.6007	0.540106	1
AL445205.1	3.70169	4.07849	0.856176	0.364082	1
UBE2U	-2.62619	4.86455	0.791105	0.589292	1
CACHD1	-0.433789	1.05123	2118.03	0.679864	1
RAVER2	-0.0589274	0.298619	1415.74	0.843567	1
JAK1	-0.0770528	0.262229	7285.99	0.768882	1
LINC01359	-0.257198	0.996854	18.5141	0.796399	1
SLC2A3P2	0.510359	1.66728	3.46529	0.759527	1
AL357078.2	3.92634	3.68444	1.12898	0.286579	1
RNU6-1176P	0	4.99758	0.635104	1	1
MIR3671	2.10577	3.07618	2.48111	0.493633	1
AK4	0.138766	0.374521	3464.5	0.710998	1
DNAJC6	-0.72714	0.454479	83.0216	0.109611	1
AL139294.1	2.26956	4.93635	0.618011	0.645685	1
LEPROT	0.0241952	0.274118	5000.28	0.929666	1
LEPR	0.161075	0.649616	599.212	0.804169	1
AC119800.1	-0.0358591	3.65979	1.00445	0.992182	1
AC097063.1	2.44988	3.55074	1.43688	0.490217	1
PDE4B	0.74041	0.505091	928.351	0.142677	1
SGIP1	0.555673	0.416567	498.746	0.182225	1
MIR3117	-2.89189	4.13346	1.4761	0.48416	1
AL139147.1	3.27609	3.46958	1.17831	0.345052	1
TCTEX1D1	0.617712	1.06613	9.43041	0.56232	1
WDR78	0.333682	0.417083	183.876	0.42369	1
MIER1	-0.152527	0.285262	2102.67	0.592865	1
SLC35D1	-0.127965	0.294467	879.472	0.663877	1
IL12RB2	0.738312	0.914766	18.1208	0.419606	1
SERBP1	-0.0610443	0.234509	18119.1	0.794627	1
RNU6-387P	0.342914	1.32746	7.00949	0.796158	1
GADD45A	-0.102739	0.362851	2410.37	0.777066	1
GNG12	0.114651	0.272717	8693.05	0.674191	1
GNG12-AS1	-0.412847	0.478022	59.0701	0.387776	1
DIRAS3	1.1606	0.515478	112.723	0.0243535	1
ARL5AP3	0.25196	2.2644	2.4471	0.911402	1
WLS	-0.109081	0.296485	5626.86	0.712937	1
CTBP2P8	0.447248	1.09986	19.9123	0.684272	1
RPE65	1.06011	1.19108	20.9275	0.373445	1
DEPDC1	-0.078613	0.329255	1499	0.811292	1
AL138789.1	1.00492	1.13714	11.1421	0.376844	1
DEPDC1-AS1	-0.606843	1.37193	6.93887	0.658253	1
AL035412.1	-0.535345	1.18228	7.89426	0.650688	1
AL033530.1	0.318843	0.953622	16.672	0.738116	1
AL691520.1	2.302	3.73992	1.11382	0.538211	1
LRRC7	-0.63405	0.619771	134.378	0.306289	1
AL117353.1	0.465005	3.69689	1.37448	0.899904	1
LRRC40	0.00434091	0.307216	1147.39	0.988726	1
SRSF11	-0.0598711	0.251523	15034.1	0.811854	1
AL353771.1	3.93809	4.83889	0.705574	0.415736	1
ANKRD13C	-0.233366	0.285458	1911.9	0.413634	1
HHLA3	-0.0599901	0.389336	339.217	0.877544	1
HHLA3-AS1	2.57193	2.0302	3.18459	0.205215	1
CTH	-0.0179344	0.362383	199.466	0.960529	1
AL354872.1	-0.00149423	1.30315	8.46452	0.999085	1
PTGER3	-0.15514	1.21161	7.08457	0.898113	1
ZRANB2-AS1	0.208605	0.952903	13.6783	0.826716	1
ZRANB2	-0.098603	0.249334	5022.97	0.692499	1
MIR186	0.297694	0.730375	26.4204	0.683574	1
ZRANB2-AS2	-0.058925	0.789763	33.0526	0.940524	1
AL358453.1	2.11008	3.95064	1.0903	0.593265	1
NEGR1	-0.711287	0.466448	3631.32	0.127284	1
AL354949.1	-2.59475	4.64744	0.562591	0.576626	1
NEGR1-IT1	2.26956	4.93635	0.690421	0.645685	1
GDI2P2	0.480869	1.24126	7.08605	0.698457	1
AL513166.1	-0.557512	0.736396	36.1094	0.449	1
RPL31P12	-1.25866	2.425	1.98489	0.603737	1
AL583808.1	0.334997	4.08033	0.817794	0.934567	1
LINC02797	3.7144	4.8478	0.583825	0.443555	1
LINC02238	0	4.73896	0.919216	1	1
AL591463.1	0	4.9821	1.48744	1	1
LRRIQ3	1.14782	1.07329	9.44039	0.284867	1
FPGT	0.18847	0.345734	329.767	0.585663	1
FPGT-TNNI3K	-0.439026	0.901628	18.6874	0.626311	1
TNNI3K	-1.61487	4.93952	0.590441	0.743722	1
AC105271.1	1.48047	4.80087	0.678004	0.757796	1
ERICH3	2.42696	2.41562	2.97851	0.315045	1
AC135803.1	0.609853	1.03233	11.8698	0.554687	1
CRYZ	0.117701	0.303235	1230.39	0.697905	1
TYW3	-0.233685	0.284665	878.91	0.411696	1
AC099786.3	-1.80894	2.31133	6.92186	0.433837	1
AC099786.1	1.00325	2.05309	7.36042	0.625087	1
LHX8	0.0841897	1.01267	53.4731	0.933743	1
AC099786.2	-1.09126	1.65302	18.5089	0.509152	1
SLC44A5	-0.66812	0.600591	206.517	0.26595	1
AL137803.1	0.592926	2.7312	1.33762	0.828135	1
ACADM	-0.0063412	0.246384	2058	0.979467	1
DLSTP1	0.752281	0.697492	33.3507	0.280787	1
RABGGTB	-0.158022	0.274894	1799.3	0.565396	1
MSH4	-1.07453	1.07414	10.035	0.317137	1
ST6GALNAC3	0.63116	0.405904	655.758	0.119958	1
AC104458.1	-1.97599	2.97271	1.55341	0.506237	1
TPI1P1	0.162061	0.486053	98.4917	0.738816	1
ST6GALNAC5	1.49259	0.679091	200.738	0.0279547	1
AL035409.2	1.10532	2.80935	1.41228	0.693991	1
AL035409.1	0.306981	4.64513	0.573348	0.947309	1
PIGK	-0.0445872	0.324708	1762.49	0.890782	1
AC113935.1	0.0856966	0.446648	103.718	0.847847	1
AC093433.2	0.478051	1.17132	8.60836	0.683179	1
AK5	-0.00769137	0.517794	59.3505	0.988149	1
AC093575.1	0	4.14031	1.34262	1	1
ZZZ3	0.0770821	0.250278	1538.17	0.758093	1
RN7SL370P	-3.80567	4.82038	0.818924	0.429822	1
USP33	-0.0132945	0.263982	2691.84	0.959834	1
MIGA1	-0.193284	0.30017	855.329	0.519632	1
AC138392.1	-0.0421123	0.560577	36.5402	0.940117	1
NSRP1P1	0.558575	1.44426	14.621	0.698938	1
HSPE1P25	-2.62619	4.86455	0.615609	0.589292	1
NEXN-AS1	0.389898	0.542775	56.1285	0.472546	1
NEXN	-0.0677253	0.306719	750.614	0.825244	1
FUBP1	0.0227733	0.303162	6785.82	0.94012	1
DNAJB4	-0.276868	0.28029	1060.29	0.323255	1
GIPC2	-3.90749	4.64458	0.868817	0.40018	1
AC103591.3	0.172934	1.0162	10.6954	0.864872	1
AC103591.4	-0.00745878	0.82486	25.4749	0.992785	1
PTGFR	0.290089	0.777919	315.25	0.70922	1
IFI44L	-0.903594	1.14365	3006.16	0.429472	1
IFI44	0.369443	0.340185	1101.25	0.277476	1
AC104837.2	-1.62417	3.37341	0.955115	0.630189	1
AC104837.1	-1.61487	4.93952	0.590441	0.743722	1
ADGRL4	-0.323904	0.621591	483.198	0.602304	1
PSAT1P3	-1.20557	3.10492	1.22516	0.697811	1
LINC01781	3.92634	3.68444	1.12898	0.286579	1
ADGRL2	-0.624962	0.452413	19633.6	0.167157	1
HNRNPA3P14	0.923318	2.53695	2.71755	0.715897	1
ARID3BP1	-2.73842	2.13983	7.48389	0.200638	1
AL138799.1	-0.533606	2.77554	2.11663	0.847544	1
AL138799.3	-2.6185	4.4778	1.21451	0.5587	1
MED28P8	1.1372	1.56793	6.23874	0.468277	1
AC117944.1	-0.128832	2.26658	1.99312	0.954673	1
AL138799.2	0	4.99758	0.743719	1	1
ST13P20	-5.53063	2.26227	5.4986	0.0144962	1
AL157944.1	-0.704156	4.80163	0.562311	0.883409	1
LINC01725	-1.66596	2.2667	2.89498	0.462356	1
TTLL7	0.0088902	0.304324	798.743	0.976695	1
TTLL7-IT1	-0.187434	1.37469	7.12523	0.891547	1
AL359504.1	-0.605888	0.658948	42.1266	0.357845	1
PRKACB	0.119193	0.294182	1772.61	0.685354	1
TXN2P1	-0.457646	3.34181	1.70113	0.891074	1
NEDD8P1	-0.642521	4.80509	0.528685	0.893627	1
SAMD13	-0.0364642	0.536404	104.961	0.945802	1
AL359273.2	-2.65641	3.73629	0.999747	0.4771	1
UOX	0.375559	3.0819	1.57752	0.90301	1
DNASE2B	3.15813	4.35	1.23602	0.467834	1
AL844170.1	2.10618	2.54771	2.31109	0.408409	1
RPF1	-0.048315	0.266857	1197.41	0.856327	1
GNG5	0.0219874	0.301517	775.333	0.941868	1
AL359762.3	0.23685	0.974448	18.1656	0.807959	1
SPATA1	-0.0848429	0.662348	30.1063	0.898074	1
CTBS	-0.268133	0.360452	174.286	0.456949	1
AL359762.1	1.2637	2.09476	2.4316	0.546329	1
SSX2IP	-0.155095	0.38413	562.737	0.686392	1
LPAR3	0.118353	0.99052	22.7688	0.904891	1
MCOLN2	1.44501	2.30567	2.1871	0.530843	1
WDR63	-0.0804525	0.661498	91.9913	0.903199	1
MCOLN3	0.0363514	0.759041	25.9038	0.961803	1
AL603750.1	0.590594	0.98406	13.2706	0.548399	1
SYDE2	-0.272184	0.649683	157.717	0.675254	1
C1orf52	-0.0515279	0.24014	1415.76	0.830099	1
AL590113.1	-1.94761	2.76625	1.62239	0.481395	1
BCL10	-0.102543	0.272031	752.16	0.706208	1
AL078459.1	0.257515	0.66619	25.9275	0.69909	1
DDAH1	0.595877	0.577162	2482.6	0.301873	1
AL360219.2	1.58678	1.30522	7.86377	0.224091	1
AC092807.4	0.784141	0.576216	74.2245	0.173562	1
AC092807.3	-0.674656	0.819234	23.5696	0.410212	1
CCN1	-0.321944	0.449138	23682.8	0.473496	1
ZNHIT6	-0.110552	0.321722	1763.07	0.731127	1
COL24A1	-0.629947	0.513027	1855.11	0.219484	1
RNA5SP51	-0.193017	1.92432	2.55708	0.920103	1
AC104455.1	-0.748454	3.11603	1.60287	0.810179	1
LINC02795	0.19832	0.838931	30.7921	0.813126	1
ODF2L	-0.00711416	0.252905	2082.02	0.977559	1
MIR7856	-0.704156	4.80163	0.562311	0.883409	1
CLCA2	2.08208	3.11274	2.36279	0.503566	1
CLCA4	0.882036	2.62566	2.44095	0.736924	1
CLCA4-AS1	1.12944	0.693719	33.0929	0.103504	1
SH3GLB1	-0.227715	0.272141	4884.37	0.402731	1
AL049597.1	-2.56711	4.71692	0.969181	0.58628	1
AL355981.1	-0.955508	4.33878	0.689891	0.825696	1
SELENOF	-0.108121	0.256641	5927.79	0.673542	1
HS2ST1	-0.136564	0.314199	3112.59	0.663821	1
AL121989.1	1.32408	1.20559	8.9881	0.272083	1
LINC01140	-0.495199	0.54761	40.105	0.36584	1
LINC02801	-1.16312	2.07975	4.55334	0.575983	1
LMO4	-0.13409	0.37988	11479.9	0.724103	1
PKN2-AS1	0.810725	1.11316	8.64789	0.466426	1
AL445437.1	4.64835	3.23889	1.65148	0.151239	1
AL445438.1	1.92847	2.14633	2.72531	0.368919	1
PKN2	0.00370598	0.272177	2109.65	0.989136	1
RNU6-125P	1.00416	1.63454	7.38833	0.53899	1
ELOCP19	0.151794	0.819789	18.4887	0.853102	1
GTF2B	-0.181772	0.283954	744.333	0.522078	1
AL445991.1	-0.721406	2.61052	2.29357	0.782283	1
KYAT3	-0.200791	0.257246	1006.7	0.435073	1
RBMXL1	-0.0798935	0.261624	795.887	0.76008	1
GBP3	-0.273028	0.677279	303.931	0.686856	1
GBP1	-0.0619168	0.363402	339.275	0.864711	1
PTGES3P1	0.0327488	0.874931	14.3388	0.970142	1
GBP2	-1.16678	0.569733	43.7817	0.040565	1
GBP4	0	4.14031	1.34262	1	1
GBP5	-2.88045	2.88657	1.89916	0.318336	1
GBP1P1	-0.864162	0.973231	16.7209	0.374578	1
AL596214.1	-3.12633	2.8352	1.79085	0.270163	1
LRRC8B	0.354972	0.500018	442.03	0.477755	1
LRRC8C-DT	0.235142	0.450471	74.5278	0.601676	1
LRRC8C	-0.096556	0.542671	1151.41	0.85878	1
AC099568.1	-1.59254	2.1348	3.27966	0.455676	1
AC099568.2	0.616023	1.01195	11.4125	0.542692	1
LRRC8D	0.435166	0.399432	1033.55	0.27595	1
AL391497.1	3.27609	3.46958	1.17831	0.345052	1
GEMIN8P4	0.449159	0.687374	35.0509	0.513471	1
ZNF326	0.247461	0.323517	3221.42	0.444326	1
AC098656.1	-0.754525	1.70859	5.88323	0.658773	1
BARHL2	1.48047	4.80087	0.678004	0.757796	1
LINC02609	-0.140802	0.72726	28.0485	0.846485	1
LINC02788	-0.681996	4.25754	0.774012	0.872735	1
LINC01763	-1.35646	3.17436	1.28604	0.669149	1
AC091614.1	-1.61487	4.93952	0.590441	0.743722	1
PHKA1P1	-0.442834	2.31659	3.37972	0.848402	1
ZNF644	-0.175404	0.278828	2047.36	0.5293	1
HFM1	0.107294	0.367579	134.05	0.770367	1
CDC7	0.174068	0.424411	884.928	0.681703	1
WDR82P2	-0.748036	3.40741	1.85977	0.826236	1
HSP90B3P	1.89014	3.03135	1.29601	0.532937	1
TGFBR3	-0.261649	0.397034	2487.24	0.50989	1
EPHX4	0.314771	0.775291	20.2979	0.68474	1
SETSIP	-0.476814	2.58132	1.94845	0.853451	1
BTBD8	0.39206	0.416717	187.031	0.346792	1
AC104836.1	2.24386	1.92897	3.05366	0.244732	1
C1orf146	0.483355	1.78493	3.39023	0.786546	1
GLMN	0.252082	0.296587	601.066	0.395356	1
RPAP2	-0.00218638	0.246273	1415.04	0.992917	1
RN7SL824P	0	4.99758	0.671309	1	1
GFI1	0.0360632	0.843323	22.8069	0.96589	1
EVI5	-0.248336	0.337818	1644.01	0.462268	1
HMGB3P9	-1.15804	2.58042	2.08527	0.653591	1
RNU4-59P	3.7133	4.84785	0.60827	0.443696	1
AC104332.1	-0.0854362	1.74625	3.9893	0.960979	1
CCNJP2	-0.241884	3.98015	0.940979	0.95154	1
RPL5	-0.211033	0.259957	40788	0.416905	1
DIPK1A	-0.138953	0.380384	677.583	0.714889	1
SNORA66	-0.0719833	0.983853	13.5284	0.941675	1
AL162740.1	0.0172949	2.64956	1.76625	0.994792	1
AL449283.1	1.65707	1.48995	4.8022	0.266067	1
MTF2	0.0111008	0.330998	2046.24	0.973246	1
TMED5	-0.016403	0.318729	1637.36	0.958956	1
CCDC18	0.173501	0.377964	777.293	0.646205	1
AC126124.1	-0.365265	3.76164	0.923957	0.922645	1
CCDC18-AS1	-0.255507	0.545844	778.523	0.639717	1
AL139421.1	0.0546526	2.0986	1.94833	0.979224	1
DR1	-0.0619413	0.272527	3685.34	0.820202	1
AL137159.1	-0.640911	1.5006	4.703	0.669304	1
FNBP1L	-0.103438	0.270575	6259.65	0.702247	1
BCAR3	-0.611133	0.327966	492.953	0.0624055	1
BCAR3-AS1	-3.76383	2.60061	2.12792	0.147816	1
MIR760	1.45429	2.82741	1.82457	0.607005	1
AL049796.1	-0.283621	0.778652	18.8795	0.715675	1
DNTTIP2	0.00763018	0.285915	1721.44	0.978709	1
GCLM	0.209533	0.35353	506.984	0.553389	1
ABCA4	0.788586	0.63348	28.7243	0.213187	1
ARHGAP29	1.28472	0.534505	2729.43	0.0162356	1
ARHGAP29-AS1	-1.63559	4.08849	0.874553	0.689121	1
AC097059.1	0.863403	2.87829	1.2541	0.7642	1
AC118469.2	-0.482095	2.02452	2.59851	0.811782	1
ABCD3	0.0753157	0.277175	2220.06	0.785832	1
F3	-0.029544	0.568276	375.397	0.958538	1
AC093117.1	-0.12073	3.72414	1.04571	0.974139	1
SLC44A3-AS1	-0.0824001	0.39966	205.679	0.836654	1
SLC44A3	0.681713	0.411814	153.958	0.0978455	1
CNN3	-0.0477206	0.378666	37616.7	0.899714	1
AC105942.1	0.191866	0.423744	585.491	0.650701	1
ALG14	0.0281126	0.397551	447.325	0.943625	1
ALG14-AS1	-1.28707	3.51689	1.6034	0.714389	1
TLCD4	0.113214	0.488866	145.518	0.81686	1
TLCD4-RWDD3	0.451083	0.706041	23.9981	0.522894	1
AC092802.1	-0.00439808	0.724467	23.8751	0.995156	1
RWDD3	0.168542	0.432945	171.474	0.697059	1
AC092802.2	0.0531185	0.749746	24.2848	0.943518	1
LINC02607	0.698076	1.04722	19.9984	0.505027	1
EEF1A1P11	-0.148889	0.556658	43.5114	0.789108	1
RPL7P9	0.0571878	0.325638	366.195	0.860594	1
PTBP2	-0.0384067	0.32102	2449.82	0.904769	1
DPYD	-0.432977	0.491683	567.569	0.378533	1
DPYD-AS1	-0.624932	2.26096	3.72263	0.78224	1
SEC63P1	0.204289	0.639537	30.6663	0.749399	1
MIR137HG	0.802112	0.669111	28.786	0.230616	1
BX005019.1	0.327443	1.98917	2.38701	0.869249	1
AC104453.1	0.880641	1.30521	7.96669	0.499859	1
LINC01776	-1.10398	2.26643	4.70328	0.626186	1
AC095031.1	-1.44255	2.00011	3.46159	0.470765	1
SNX7	-0.049355	0.301906	1406.98	0.870142	1
PLPPR5	1.53207	0.745786	103.32	0.0399462	1
AL445433.2	3.44251	4.84152	0.934368	0.47706	1
AL445433.1	-0.761018	3.492	1.091	0.827482	1
PLPPR4	0.32912	0.622721	175.736	0.597139	1
AL365220.1	4.13093	4.81642	0.802878	0.391071	1
LINC01708	0.445562	1.59439	4.56879	0.779896	1
PALMD	0.12595	0.382712	2548.53	0.742082	1
HMGB3P10	-0.709382	1.132	12.6724	0.53088	1
FRRS1	-0.726663	0.451966	339.441	0.107883	1
AGL	-0.180324	0.333719	723.025	0.588957	1
AC118553.1	-3.22357	4.83784	0.79946	0.505203	1
SLC35A3	0.0443969	0.288529	583.614	0.87771	1
AC118553.2	0.0359633	1.02374	12.9736	0.971977	1
MFSD14A	-0.0703838	0.400201	199.572	0.860395	1
AC093019.2	-3.91218	2.99171	1.32843	0.190985	1
SASS6	0.111951	0.398072	334.996	0.778532	1
TRMT13	0.166735	0.328535	669.224	0.611797	1
LRRC39	0.612623	0.727404	39.7224	0.399674	1
DBT	0.0836498	0.272712	1390.02	0.759046	1
RPL23AP90	0.907636	2.53689	1.41899	0.720511	1
BRI3P1	-0.0509291	1.45073	5.07252	0.971995	1
AL445928.2	-0.918319	1.92439	4.15239	0.63322	1
AL445928.1	-1.64396	3.85677	1.05005	0.669923	1
RTCA-AS1	-0.237886	0.443045	180.838	0.591313	1
RTCA	-0.0735354	0.261748	1608.65	0.778756	1
CDC14A	0.195119	0.35139	276.991	0.578704	1
BCAS2P2	-0.685987	3.9612	1.119	0.862513	1
AL589990.1	0.324276	4.68098	0.604226	0.944771	1
GPR88	0.115717	0.779353	263.189	0.881965	1
AC099670.3	-2.31148	3.99081	0.799083	0.562453	1
VCAM1	-0.281173	0.556249	3692.25	0.613222	1
EXTL2	-0.00918708	0.304508	4133.18	0.975931	1
AC104506.1	0.556944	1.3106	5.85202	0.67087	1
SLC30A7	0.0394608	0.337644	1962.96	0.906962	1
HNRNPA1P68	-0.21818	1.54238	3.93459	0.887509	1
DPH5	-0.00146949	0.307994	1436.15	0.996193	1
AC093157.2	-0.685526	1.27544	6.78186	0.590936	1
AC093157.1	0.135069	0.39108	303.697	0.729814	1
AL109741.1	2.14098	4.83239	0.594485	0.657731	1
S1PR1	-0.176982	0.478567	60.0972	0.711519	1
LINC01709	-3.19483	4.83889	0.534741	0.5091	1
RPSAP19	-0.111681	0.949403	13.111	0.906359	1
OLFM3	-0.490047	1.16291	26.3014	0.673465	1
COL11A1	-0.314388	0.464871	63492	0.498857	1
SOD2P1	1.8082	2.7827	1.61057	0.515822	1
AC095032.1	-0.0914621	1.06421	9.10026	0.931511	1
RN7SKP285	3.29361	3.97345	0.945904	0.407158	1
RNPC3	0.226901	0.291968	459.372	0.437074	1
AMY2B	0.0759888	0.620357	96.9421	0.902509	1
AMY2A	2.52351	2.80962	2.13308	0.369095	1
SEPTIN2P1	-2.62621	4.86455	0.863515	0.589288	1
AL512844.1	1.26563	2.19607	2.15347	0.5644	1
PRMT6	-0.0121779	0.314572	1717.16	0.96912	1
NTNG1	-0.770158	0.567571	1745.21	0.174802	1
AC114491.1	-0.581306	1.61921	4.60319	0.719591	1
VAV3	-0.333103	0.345815	328.252	0.335427	1
LINC02785	0.879467	1.87365	2.87353	0.638793	1
SLC25A24	-0.159069	0.300967	2242.8	0.597133	1
AL359258.3	-0.694239	1.37779	7.76766	0.614346	1
FAM102B	0.13676	0.303474	1708.89	0.652244	1
HENMT1	-0.0523651	0.279659	486.096	0.851467	1
AL160171.1	-0.286387	1.36832	9.6231	0.834215	1
PRPF38B	0.102925	0.283843	4943.88	0.716894	1
FNDC7	-0.340523	2.01961	2.22926	0.866105	1
STXBP3	0.0959806	0.27958	971.854	0.73137	1
AL591719.1	-0.954959	4.86191	0.930325	0.844284	1
AKNAD1	-0.767486	1.39426	6.70294	0.582002	1
GPSM2	0.154302	0.335917	897.621	0.645985	1
CLCC1	0.0381098	0.279462	1585.6	0.89153	1
WDR47	0.058798	0.26395	727.495	0.823721	1
BX679664.3	-0.0917879	0.334336	370.365	0.783671	1
TAF13	0.0392008	0.303234	1130.75	0.897139	1
AL356488.3	-0.121923	0.375602	162.977	0.745478	1
TMEM167B	-0.107577	0.316945	1857.31	0.734293	1
AL356488.1	1.22015	1.22913	7.51221	0.320861	1
C1orf194	0.601469	1.15531	8.77143	0.602638	1
ELAPOR1	-0.169631	0.659995	304.333	0.797164	1
SARS1	-0.181663	0.364957	14123.2	0.618649	1
CELSR2	-0.0833065	0.59878	849.395	0.88935	1
PSRC1	0.293337	0.375867	2456.69	0.435139	1
MYBPHL	0.580955	3.1721	2.34166	0.854684	1
SORT1	0.202716	0.446785	2839.37	0.650029	1
PSMA5	-0.0192491	0.266106	2739.7	0.942334	1
SYPL2	0.0523085	1.28244	13.3866	0.967465	1
ATXN7L2	0.0398084	0.400609	1001.03	0.920845	1
CYB561D1	0.103204	0.294529	747.638	0.726036	1
AMIGO1	0.531036	0.352401	413.437	0.131835	1
GPR61	1.59554	1.27974	6.80622	0.212484	1
GNAI3	-0.0742868	0.249109	5647.23	0.765542	1
RNU6V	-0.784544	2.1471	2.0034	0.714815	1
GNAT2	0.0537207	0.755938	25.6536	0.943346	1
AMPD2	-0.156952	0.269651	3866.33	0.560527	1
GSTM4	-0.416678	0.308351	372.529	0.176596	1
GSTM2	-0.179877	0.42825	1572.32	0.674465	1
GSTM1	0.0163034	0.288786	415.647	0.954979	1
AC000032.1	-0.641972	4.22872	0.740386	0.879335	1
GSTM5	-0.286614	1.89231	3.61394	0.879611	1
AL158847.1	-1.16402	2.23093	2.24094	0.601836	1
GSTM3	-0.137557	0.3084	1488.8	0.655572	1
CSF1	-0.180325	0.339879	1528.58	0.595726	1
AHCYL1	-0.140214	0.299852	6487.46	0.640065	1
STRIP1	0.203588	0.274594	3154.63	0.458443	1
AL160006.1	0.0214864	0.260971	569.356	0.934383	1
ALX3	2.83978	3.98737	1.43199	0.476345	1
UBL4B	1.36895	3.44376	1.49135	0.690986	1
SLC6A17	1.84805	1.5542	5.27812	0.234411	1
KCNC4	0.150353	0.549199	179.372	0.784263	1
RBM15-AS1	0.419651	1.33907	5.83822	0.753984	1
RBM15	-0.0275816	0.452839	795.13	0.951432	1
LAMTOR5-AS1	-0.165706	0.524492	60.2927	0.752051	1
SLC16A4	0.160381	0.354095	556.103	0.650596	1
AL355488.1	0.333196	0.519252	201.466	0.521078	1
LAMTOR5	-0.0516679	0.26495	1211.27	0.845385	1
PROK1	0.305945	3.73996	1.20845	0.934802	1
KCNA2	1.12013	0.623876	570.642	0.0725855	1
AL365361.1	3.34564	2.98169	2.91762	0.261835	1
KCNA3	0.897541	2.165	7.24724	0.678458	1
CD53	3.44251	4.84152	0.934368	0.47706	1
AL360270.2	0.312529	1.19827	10.4512	0.794235	1
AL360270.1	0.0517566	0.775521	23.7458	0.94679	1
LRIF1	0.135939	0.327751	472.248	0.678315	1
AL360270.3	1.03723	1.17866	10.8117	0.378855	1
DRAM2	-0.33311	0.333927	703.344	0.318496	1
CEPT1	0.058026	0.284124	888.634	0.838176	1
DENND2D	0.615755	0.948988	18.3518	0.516432	1
CHI3L2	4.72046	4.14327	1.21654	0.254575	1
PIFO	-0.0986709	1.0051	12.9988	0.921797	1
OVGP1	0.183955	0.568991	82.9395	0.746467	1
AL390195.2	0.0472672	0.547922	39.1785	0.931255	1
UBE2FP3	1.25329	0.972025	11.0224	0.197272	1
AL390195.1	0.983856	1.21949	7.1191	0.419794	1
WDR77	0.169241	0.369203	828.044	0.646668	1
ATP5PB	-0.100726	0.23423	4365.8	0.667174	1
C1orf162	1.02485	0.98919	20.4644	0.30018	1
RAP1A	-0.183919	0.246667	2638.4	0.455899	1
LINC01160	0.0802592	0.871437	19.0989	0.926619	1
KRT18P57	0.142853	3.37458	1.77537	0.966234	1
INKA2	-0.0394612	0.388017	1771.09	0.918995	1
INKA2-AS1	-0.279744	0.818303	18.9123	0.732458	1
AL049557.1	0.264444	1.04113	13.9979	0.799498	1
DDX20	0.0208337	0.365541	839.208	0.95455	1
KCND3	-0.735682	0.718097	95.0795	0.305605	1
LINC01750	1.00683	2.89262	1.70838	0.727788	1
LINC02884	-0.604171	3.32981	2.47639	0.85602	1
CTTNBP2NL	0.0356039	0.296081	1584.66	0.904285	1
WNT2B	-0.0371715	0.624612	142.079	0.952545	1
AL354760.1	0.328286	1.12067	13.2843	0.769571	1
ST7L	-0.0272045	0.2865	509.217	0.924351	1
CAPZA1	0.0488191	0.274018	5839.9	0.858597	1
MRPL53P1	-0.424147	1.25943	5.97002	0.736285	1
MOV10	-0.159923	0.242845	3770.93	0.510192	1
AL603832.1	-0.186058	0.933223	12.9663	0.841972	1
RHOC	-0.0669464	0.286657	6247.29	0.815341	1
PPM1J	-0.239222	0.413938	196.265	0.56332	1
TAFA3	-0.469702	0.925084	22.4799	0.611636	1
LINC01356	0.958429	2.03271	3.99982	0.637282	1
LINC01357	4.36831	3.45316	1.38446	0.205865	1
AL390729.1	-1.65971	4.69047	0.548526	0.723454	1
SLC16A1	0.171976	0.390334	4199.4	0.659512	1
AKR7A2P1	0.0294322	0.939898	12.5129	0.975019	1
SLC16A1-AS1	0.0274799	0.306249	563.25	0.928501	1
AL390242.1	-0.266076	1.73189	3.892	0.877899	1
LRIG2-DT	0.612976	0.612064	31.2218	0.31659	1
LRIG2	-0.0383071	0.322884	1514.03	0.90556	1
MAGI3	-0.0855388	0.334804	689.786	0.798345	1
AL391058.1	0.0511299	1.11073	11.2625	0.963284	1
PHTF1	-0.00915409	0.281813	1117.21	0.974087	1
AL133517.1	0.173295	0.665253	25.6418	0.794482	1
RSBN1	-0.0354914	0.297438	1273.39	0.905019	1
PTPN22	-1.0282	2.13866	3.20381	0.63068	1
AP4B1-AS1	0.579235	0.602831	33.7432	0.336623	1
BCL2L15	0.140004	0.723352	25.7166	0.846529	1
AP4B1	0.0465033	0.28566	1107.34	0.870682	1
DCLRE1B	-0.101785	0.424108	891.305	0.810333	1
HIPK1-AS1	2.1242	1.65317	6.23972	0.19882	1
HIPK1	-0.053696	0.329613	2675.17	0.870592	1
OLFML3	0.399607	0.361563	7944.98	0.269063	1
AL591742.1	0	4.99758	0.635104	1	1
SYT6	1.01111	0.546244	743.951	0.0641655	1
TRIM33	0.0647862	0.253774	2470.96	0.798498	1
AL035410.1	1.2964	2.5635	2.86144	0.613057	1
PKMP1	-0.458653	1.98576	3.48448	0.817337	1
BCAS2	-0.0640483	0.271112	1463.25	0.813244	1
DENND2C	0.177861	0.296366	629.126	0.548413	1
NRAS	-0.104557	0.288734	4518.25	0.717261	1
CSDE1	-0.0950802	0.23537	25491.7	0.686242	1
RNY1P13	-0.396508	1.85024	4.45212	0.830313	1
SIKE1	-0.0525083	0.251594	2656.68	0.834681	1
TSPAN2	-0.361958	0.774709	44.7804	0.640344	1
AL049825.1	3.7133	4.84785	0.60827	0.443696	1
NGF	0.0437251	0.477779	78.2783	0.927081	1
VANGL1	0.28795	0.27495	1170.17	0.294969	1
CASQ2	2.21522	1.82111	4.04802	0.223828	1
NHLH2	1.88428	1.59124	8.46288	0.23635	1
SLC22A15	0.564007	0.476193	204.37	0.236252	1
AL365318.1	0	4.99758	0.671309	1	1
ATP1A1	-0.178859	0.429457	5556.95	0.677062	1
ATP1A1-AS1	-0.479748	0.384961	182.446	0.212682	1
LINC01762	1.86472	2.81307	1.93112	0.507408	1
AL390066.2	1.11239	0.962456	14.9926	0.247771	1
AL390066.3	2.87894	2.5406	2.40055	0.25714	1
CD58	0.70426	0.36502	160.302	0.0536841	1
NAP1L4P1	-0.841707	1.6751	6.67282	0.615328	1
MIR548AC	0	4.50504	1.09471	1	1
IGSF3	0.151931	0.435987	6339.14	0.727483	1
CD2	-0.64161	3.92969	0.952087	0.870304	1
AL157904.1	0.509352	2.04858	2.75777	0.803642	1
PTGFRN	-0.186062	0.317577	18006.1	0.557956	1
CD101	-0.257375	0.424311	151.946	0.544135	1
AL445231.1	-2.87204	1.74296	4.66439	0.0993958	1
TTF2	0.407296	0.431745	989.56	0.345491	1
MIR942	4.4587	4.34807	1.26984	0.305155	1
TRIM45	0.19048	0.369723	1029.03	0.606417	1
VTCN1	-0.493807	1.71204	6.0116	0.773017	1
AL358072.1	-0.461294	1.38448	7.63201	0.73899	1
MAN1A2	-0.0964388	0.376877	2702.01	0.798036	1
AL157902.2	-2.89309	2.33122	3.65948	0.214598	1
TENT5C	0.415921	0.912224	27.4616	0.648432	1
PNRC2P1	-0.0186174	1.71786	3.41893	0.991353	1
GDAP2	0.423913	0.331593	522.952	0.201104	1
WDR3	0.253891	0.329667	1173.27	0.441213	1
SPAG17	-0.280482	0.427409	125.26	0.511672	1
TBX15	-0.198144	0.41075	3488.89	0.629525	1
WARS2	-0.2462	0.343764	733.683	0.473875	1
WARS2-IT1	-1.01377	1.12813	8.92438	0.368848	1
RBMX2P3	-3.16557	3.45463	1.42033	0.359495	1
RPS3AP12	0.369069	4.04462	0.784168	0.927295	1
WARS2-AS1	-0.326424	0.325104	668.402	0.31535	1
AL359915.1	2.29175	4.01399	1.67652	0.56804	1
LINC01780	0.306913	4.5625	0.609553	0.946368	1
HAO2	0	4.07971	1.41503	1	1
HSD3B2	0.305945	3.73996	1.20845	0.934802	1
GAPDHP74	0	4.73896	0.919216	1	1
GAPDHP32	1.95279	2.45303	3.15797	0.42599	1
HSD3BP4	-0.959103	4.26472	0.791033	0.822063	1
GAPDHP33	-1.59601	1.79934	5.74171	0.375079	1
LINC00622	0.868758	1.08337	35.835	0.422608	1
HSD3BP5	0.9159	1.05513	15.6147	0.385372	1
ZNF697	-0.105681	0.349586	1107.01	0.76242	1
PHGDH	-0.0540272	0.326035	19731.3	0.868385	1
NOTCH2	-0.24659	0.403133	11729.1	0.540747	1
AC245008.1	3.39672	3.55735	1.43018	0.339656	1
SEC22B	-0.081382	0.313799	5733.99	0.79537	1
AC244669.2	-0.00202534	0.782609	35.7847	0.997935	1
AC244669.1	0.169311	0.574642	34.8121	0.768271	1
U1	0.0217563	1.90082	4.47776	0.990868	1
NBPF8	-0.0437912	0.257029	1938.38	0.864716	1
PFN1P2	0.502529	0.400482	108.489	0.209547	1
AC241952.1	0.107375	0.368444	934.218	0.770723	1
U2	1.8449	1.26013	7.60868	0.14318	1
NOTCH2NLR	0.629365	1.76632	4.48906	0.721605	1
NBPF26	-0.0668407	0.245019	1147.77	0.785009	1
AC253572.1	0.423238	0.943718	77.4557	0.653807	1
AC241377.3	0.470949	1.30158	6.53618	0.717481	1
LINC00623	0.729598	0.45482	110.936	0.108682	1
RNVU1-4	1.71436	1.39841	5.14394	0.220221	1
AC241377.4	-1.61487	4.93952	0.662851	0.743722	1
AC244453.2	-0.1344	1.9266	3.28784	0.944385	1
FAM72B	-0.18494	0.473071	121.867	0.695845	1
SRGAP2C	-0.206148	0.356804	1488.29	0.563425	1
SRGAP2-AS1	-0.35898	0.855197	14.9568	0.674659	1
LINC02798	-0.404467	0.652131	84.2564	0.535111	1
AL592494.1	-3.64454	4.78194	0.947106	0.445972	1
AL592494.2	-1.49452	1.65507	4.79623	0.366531	1
EMBP1	0.183776	0.643843	45.2615	0.77531	1
LINC01691	-1.04445	2.70983	1.8867	0.699918	1
AC239859.5	-0.512989	0.7261	23.0468	0.479877	1
NBPF17P	0.171283	4.74113	0.756919	0.971181	1
AC239800.1	4.41825	3.00025	2.78795	0.140851	1
FAM91A3P	0.306581	4.21697	0.785049	0.942043	1
RNU1-143P	-2.18717	3.94664	0.958072	0.579453	1
FAM72C	-1.55309	1.68506	3.59671	0.356695	1
SRGAP2D	-1.88022	3.00271	1.62367	0.531199	1
LINC02802	-0.277827	0.457521	165.971	0.543689	1
RNVU1-15	0.144171	1.05824	17.0326	0.891634	1
AC246785.2	1.36897	3.77232	1.20817	0.716679	1
NBPF15	-0.0623139	0.25179	2600.8	0.804534	1
PFN1P6	0.711658	0.95321	13.3878	0.455311	1
RNVU1-26	-0.223522	1.57936	5.87098	0.887454	1
RNVU1-2A	0.350033	2.53784	1.61877	0.890299	1
RNVU1-28	-1.62384	4.50669	1.15866	0.718609	1
FP700111.1	0	4.39318	1.13092	1	1
FP700111.2	0.469151	4.72369	0.878668	0.920885	1
SRGAP2B	-0.187053	0.447661	740.099	0.676061	1
FAM72D	-0.0321058	0.621617	31.167	0.958808	1
AC241585.3	2.15781	4.61588	0.945471	0.64016	1
LINC01145	0.178164	0.504572	54.4499	0.724013	1
AC241585.2	0.296505	1.13068	10.0237	0.793139	1
AC241585.1	-1.2572	1.61376	6.10254	0.435951	1
AC245014.3	1.67734	1.63651	12.3108	0.305388	1
AC245014.1	-4.43347	3.33683	1.51805	0.183964	1
NBPF20	0.154458	0.355422	205.817	0.66387	1
PFN1P3	0.703081	0.809151	17.2614	0.384896	1
AC239860.4	0	4.99758	0.743719	1	1
AC239860.1	1.18257	4.81802	0.556255	0.806109	1
NBPF25P	0.112582	0.396517	224.296	0.776467	1
GPR89A	-0.152811	0.324888	264.02	0.638106	1
PDZK1	0.763066	0.762311	24.7905	0.316832	1
CD160	-0.856619	0.822904	18.7066	0.297889	1
RNF115	-0.0471015	0.247324	1665.17	0.848961	1
POLR3C	-0.126209	0.242966	1589.66	0.603447	1
NUDT17	-0.426403	0.351421	153.789	0.22499	1
PIAS3	0.116037	0.229424	4884.32	0.613013	1
MIR6736	0.739027	1.6697	3.68413	0.658047	1
ANKRD35	0.305515	0.336705	275.676	0.364213	1
ITGA10	0.232008	0.381953	4847.94	0.543569	1
AC243547.1	3.96441	3.81819	1.8719	0.299132	1
PEX11B	0.138892	0.26122	869.619	0.594931	1
RBM8A	0.0780871	0.296541	4025.9	0.792299	1
GNRHR2	-0.176605	0.465995	64.2699	0.7047	1
LIX1L-AS1	0.458235	0.583849	63.9056	0.43254	1
LIX1L	0.109579	0.243105	4623.31	0.65217	1
ANKRD34A	0.537237	0.337632	285.305	0.111567	1
POLR3GL	-0.0514858	0.291841	478.873	0.859966	1
TXNIP	-0.34784	0.517075	8262.09	0.501133	1
AC239799.2	-0.0479142	1.26322	12.2537	0.969743	1
LINC01719	-0.0309892	0.458035	99.9324	0.946059	1
NBPF10	-0.243656	0.30521	523.66	0.424682	1
NOTCH2NLA	-1.31583	1.55265	12.178	0.396733	1
AC239799.1	0.568996	1.51378	4.90894	0.707008	1
SEC22B4P	0.100606	0.571469	49.9587	0.860256	1
RNVU1-29	-1.89114	1.56665	6.22375	0.227384	1
AC245407.2	-0.0102066	0.639192	53.0763	0.98726	1
RNVU1-25	-0.211767	1.25662	6.27231	0.866173	1
HYDIN2	0.345589	0.554152	48.9456	0.532867	1
NBPF12	-0.132207	0.315023	874.374	0.674723	1
PFN1P8	-0.624181	1.45409	9.95816	0.667735	1
NBPF13P	-1.17231	3.30733	2.03748	0.722996	1
AC244394.1	-0.387114	2.00605	3.58426	0.84698	1
AC241584.1	-0.886932	3.36839	1.41341	0.792312	1
RNVU1-8	-1.2511	1.77782	3.53496	0.481605	1
PRKAB2	-0.0368874	0.283867	1644.24	0.896609	1
PDIA3P1	-0.133082	0.368438	267.184	0.717946	1
AC242426.2	-2.18603	1.9977	3.25557	0.273835	1
FMO5	-0.0797332	0.548497	98.2393	0.884421	1
CCT8P1	0.0251117	0.729292	26.716	0.972532	1
RPL7AP15	2.26956	4.93635	0.618011	0.645685	1
CHD1L	0.338241	0.529903	47.5993	0.523274	1
LINC00624	0.488915	0.788373	38.4006	0.535154	1
AC242426.1	-1.6243	4.7639	0.862761	0.733133	1
BCL9	0.0550072	0.294698	4113	0.85193	1
ACP6	0.021671	0.440146	403.821	0.960731	1
GJA5	2.12492	1.02739	11.4141	0.0386143	1
GPR89B	-0.0731709	0.420657	180.813	0.861909	1
PDZK1P1	-0.0683567	0.750231	19.3644	0.927402	1
LINC02804	0.582844	1.08074	11.6024	0.589679	1
RNVU1-7	-0.567145	1.70935	3.204	0.740048	1
PDE4DIPP1	-0.30255	1.32138	6.0286	0.818896	1
NBPF11	0.0661301	0.311162	1060.5	0.831696	1
PFN1P4	1.38423	1.0788	17.2697	0.19945	1
ABHD17AP1	0.806324	0.727475	28.7137	0.267695	1
LINC02805	-2.02883	2.3799	2.57745	0.393945	1
AC239809.3	0.79374	0.616285	32.0377	0.197766	1
AC239809.2	-0.949233	3.27599	1.06923	0.772004	1
LINC01731	0.579916	1.17331	10.1922	0.621124	1
AC245100.3	0.774688	0.651705	95.0282	0.234553	1
LINC01138	0.243581	0.616173	188.185	0.692612	1
LINC02806	-0.422665	1.35456	6.01955	0.755018	1
AC245100.1	0.155556	1.78932	4.36546	0.930723	1
MIR5087	5.29749	3.00046	2.03651	0.07747	1
AC245100.6	-0.101009	1.42706	6.83559	0.943571	1
RNVU1-1	-0.672221	1.34005	7.32783	0.615921	1
AC245100.4	0.179657	0.497979	86.1292	0.71827	1
RNVU1-3	-0.420363	1.88867	3.22652	0.82387	1
AC245100.2	0.755645	1.40445	5.908	0.590552	1
AC245100.7	0.25491	0.806546	19.2644	0.751964	1
RNVU1-27	0.106188	1.05587	17.3433	0.919892	1
NBPF14	-0.109962	0.321792	1172.73	0.732563	1
NOTCH2NLB	1.43435	4.48217	0.633942	0.748959	1
PDE4DIP	-0.15488	0.421347	4049.44	0.713185	1
RNU2-38P	0.869014	2.00059	2.87677	0.664014	1
AC239802.2	-1.65066	3.78665	0.896387	0.662898	1
AC239804.1	-1.76414	2.54631	2.24926	0.488422	1
NBPF9	-0.114794	0.268286	1885.84	0.668739	1
RNVU1-24	1.57324	1.56944	4.09353	0.316143	1
AC245297.3	0.213929	0.408581	94.6141	0.600563	1
AC245297.1	-0.0365484	1.36597	186.749	0.978654	1
AC245297.2	2.64198	2.68712	2.23038	0.325508	1
SEC22B2P	4.01962	2.29567	2.67694	0.0799532	1
NOTCH2NLC	0.242004	0.755294	25.6352	0.748657	1
NBPF19	-1.60567	1.28228	7.02052	0.210496	1
LINC00869	0.09807	0.523329	140.954	0.85135	1
AC242842.1	-0.806936	1.37187	6.62	0.556396	1
RNVU1-30	-0.168792	1.47277	6.99586	0.908756	1
FAM91A2P	0	4.9794	1.48191	1	1
FCGR1A	0.426426	1.83454	7.78485	0.816194	1
H2BC18	0.467212	0.552331	262.224	0.397614	1
AC243772.2	-0.367304	1.39443	16.0853	0.792236	1
H3C13	0.139149	0.615506	30.2811	0.821145	1
H4C14	-0.246149	1.60378	5.81875	0.878019	1
H2AC18	0.345594	1.69412	2.89964	0.838356	1
H2BC19P	-0.0710088	0.593168	67.8179	0.904712	1
H2BC20P	0.298673	0.39392	180.177	0.448327	1
H2AC19	-1.2998	3.26879	1.19191	0.690897	1
H4C15	1.18653	3.88782	0.979658	0.760221	1
H2BC21	0.0501837	0.402363	773.154	0.900743	1
H2AC20	0.616686	0.515259	96.0841	0.231367	1
H2AC21	0.28225	0.741172	44.5102	0.70334	1
BOLA1	0.0675379	0.372566	342.621	0.856149	1
SV2A	0.16947	0.263113	3338.82	0.519513	1
SF3B4	0.0455138	0.244126	3836.58	0.852103	1
MTMR11	-0.03508	0.32677	2169.84	0.914508	1
OTUD7B	-0.235947	0.308052	1877.59	0.443716	1
AC244033.2	-0.359272	0.479968	106.058	0.454138	1
AC244033.1	-1.48797	2.36084	2.43063	0.528517	1
VPS45	-0.00422745	0.277155	2369.96	0.98783	1
PLEKHO1	-0.0836745	0.261266	4178.63	0.748767	1
AC242988.2	-0.498991	1.41528	4.96085	0.724408	1
ANP32E	0.00586539	0.363478	7022.71	0.987125	1
RNU2-17P	2.28944	4.08545	0.865917	0.575215	1
AC242988.1	-4.38488	3.29658	1.4508	0.183476	1
CA14	0.605242	0.541977	392.606	0.26411	1
APH1A	-0.0630077	0.241372	6409.69	0.794062	1
C1orf54	-0.113235	0.423971	899.465	0.789405	1
CIART	0.533786	0.557277	740.163	0.33814	1
MRPS21	-0.0798144	0.261307	2895.25	0.760028	1
PRPF3	0.13647	0.253484	2318.31	0.590317	1
RPRD2	0.000871667	0.242482	2949.46	0.997132	1
TARS2	0.0871608	0.259301	1150.79	0.736767	1
ECM1	-0.362602	0.385104	932.301	0.346413	1
FALEC	-0.834571	0.863103	18.4276	0.333573	1
ADAMTSL4-AS2	-0.243653	1.38967	6.90051	0.86082	1
ADAMTSL4	-0.343175	0.558237	176.086	0.538721	1
MIR4257	-1.42457	3.0276	1.23627	0.63798	1
ADAMTSL4-AS1	-0.610699	0.734686	31.2848	0.405839	1
RN7SL473P	-0.300898	1.3949	8.45086	0.829212	1
RN7SL600P	0.422296	1.21717	9.05703	0.728631	1
MCL1	-0.163387	0.277733	13973.3	0.556338	1
AL356356.1	0.79361	1.71667	3.78323	0.643868	1
ENSA	0.00837543	0.241033	4980.71	0.972281	1
[truncated: 36,145 more rows]

## Sheet: iNSC_R19 vs iNSC_wt
	logFC	lfcSE	baseMean	PValue	FDR
ALDH1A3	-3.59849	0.348872	2376.78	6.04979e-25	1.23385e-20
PKIB	-5.36923	0.538798	873.717	2.16424e-23	2.20699e-19
ZIC1	4.54056	0.515596	2279.58	1.29189e-18	8.78273e-15
MPPED2	3.19052	0.366054	817.442	2.88251e-18	1.46972e-14
CTSF	13.1948	1.51855	559.41	3.65471e-18	1.49075e-14
ZNF93	8.28676	0.966055	189.664	9.65892e-18	3.28323e-14
ZIC4	4.69953	0.578739	280.998	4.65058e-16	1.35498e-12
ATP1A2	3.46719	0.447932	7559.5	9.90769e-15	2.52584e-11
NMNAT2	3.68054	0.477342	309.158	1.25325e-14	2.84001e-11
ZNF737	11.0345	1.48725	178.994	1.1764e-13	2.39927e-10
VAV3	-2.71619	0.368051	328.252	1.58381e-13	2.69182e-10
ZNF718	11.1913	1.51447	170.256	1.47285e-13	2.69182e-10
GRB14	4.13154	0.564242	178.375	2.43802e-13	3.82488e-10
C11orf87	2.43866	0.34063	583.306	8.11243e-13	1.18181e-09
ARFGEF3	-5.28481	0.741133	746.432	9.98445e-13	1.35755e-09
PALMD	-2.66829	0.385815	2548.53	4.64678e-12	5.88261e-09
ZNF626	10.5953	1.53369	131.884	4.90337e-12	5.88261e-09
RNF43	5.66137	0.82181	56.7661	5.62244e-12	6.37054e-09
MAFB	-2.32845	0.338685	876.757	6.20065e-12	6.65591e-09
SNTG1	-2.72332	0.398663	884.82	8.42504e-12	8.59144e-09
IGFBP3	-2.71294	0.398021	9315.62	9.35558e-12	9.08605e-09
FOXF2	4.77352	0.703897	71.4383	1.18884e-11	1.10211e-08
ZNF439	3.7131	0.553412	102.935	1.95337e-11	1.73213e-08
ISM1	-2.56116	0.382674	1481.64	2.18927e-11	1.86043e-08
GAB3	-2.06572	0.31197	359.14	3.55484e-11	2.90004e-08
SP6	-3.86832	0.587577	2615.32	4.59472e-11	3.6042e-08
NWD2	4.38536	0.682195	90.4742	1.29025e-10	9.74615e-08
CDC42EP3	-3.00679	0.468746	4449.91	1.41235e-10	1.02875e-07
VAT1L	-3.01384	0.472794	5064.3	1.83522e-10	1.29067e-07
MTUS1	-2.01122	0.315934	4834.64	1.94092e-10	1.3195e-07
SLC30A8	7.03096	1.10938	49.2285	2.33211e-10	1.5343e-07
PRDM8	-2.88987	0.456662	5425.31	2.47943e-10	1.58025e-07
FAM189A1	2.94084	0.465951	194.761	2.76392e-10	1.70819e-07
QPCT	-2.35242	0.373178	508.961	2.90511e-10	1.74264e-07
FGFBP2	-4.12738	0.65765	1180.28	3.47485e-10	1.99992e-07
ZNF486	-3.41625	0.544552	132.408	3.53014e-10	1.99992e-07
GSTM1	-1.87598	0.301765	415.647	5.07714e-10	2.7986e-07
BDNF	-4.30422	0.70348	1172.48	9.44815e-10	5.07092e-07
AMH	-1.81934	0.301157	1036.1	1.53013e-09	8.0018e-07
GABBR2	-3.77944	0.627244	181.481	1.6862e-09	8.59751e-07
CA3	3.31458	0.551272	862.299	1.82562e-09	9.08133e-07
STRA6	3.08068	0.515394	654.278	2.26828e-09	1.10147e-06
GPR139	-6.78772	1.14759	190.229	3.32322e-09	1.57621e-06
CPAMD8	1.88162	0.319846	2363.67	4.03124e-09	1.86857e-06
ADCY4	2.45793	0.421133	127.7	5.33223e-09	2.41668e-06
HEPACAM	-3.75574	0.649339	92.8754	7.29661e-09	3.23509e-06
ZNF662	-3.40583	0.590479	80.3046	8.02581e-09	3.48269e-06
SLC7A8	2.60957	0.458957	319.771	1.30143e-08	5.52972e-06
ADGRF2	-5.08555	0.895741	82.7395	1.36693e-08	5.57572e-06
SLCO3A1	-2.47403	0.435671	1348.44	1.35746e-08	5.57572e-06
HS3ST1	2.67106	0.472211	219.294	1.54498e-08	6.17839e-06
N4BP3	-3.09367	0.547459	309.038	1.59556e-08	6.25796e-06
GFRA2	-3.14363	0.556948	1307.71	1.65778e-08	6.37932e-06
ERRFI1	-1.67507	0.298947	8605.71	2.10369e-08	7.94533e-06
AC009403.2	6.4428	1.15123	49.4214	2.18765e-08	8.11221e-06
DIRAS2	3.03957	0.543757	137.207	2.27153e-08	8.27283e-06
RASSF2	2.45989	0.442174	540.285	2.64927e-08	9.47927e-06
GABRR1	-3.02089	0.543878	651.31	2.78651e-08	9.79842e-06
PPP1R3C	-1.77357	0.320891	984.33	3.25696e-08	1.12586e-05
LRRC52-AS1	-5.00444	0.907207	127.889	3.46174e-08	1.1767e-05
CYYR1	2.40718	0.441686	347.727	5.03766e-08	1.68431e-05
ZFHX4-AS1	4.03789	0.743005	370.484	5.49407e-08	1.80728e-05
ZIC5	2.71623	0.500835	1049.77	5.84764e-08	1.89306e-05
FGD6	2.12846	0.393416	379.831	6.29493e-08	2.00602e-05
BDKRB2	-3.40192	0.62995	1290	6.65276e-08	2.08743e-05
ZNF502	2.13708	0.39714	154.367	7.40027e-08	2.28679e-05
GDF10	3.63565	0.678301	340.444	8.32506e-08	2.53417e-05
PTCHD1	4.14252	0.774511	146.62	8.86547e-08	2.65899e-05
DCLK1	2.4783	0.464289	1471.44	9.406e-08	2.78022e-05
ZNF876P	8.67291	1.6265	26.958	9.69953e-08	2.82603e-05
CCKAR	-6.22391	1.16802	80.9201	9.8979e-08	2.84321e-05
KIF1A	1.93428	0.364321	883.221	1.10072e-07	3.11793e-05
TUBA4A	-3.1891	0.602764	732.697	1.21781e-07	3.37219e-05
COL9A1	-3.32693	0.628915	3256.27	1.22355e-07	3.37219e-05
FMO1	2.12261	0.407552	363.072	1.90699e-07	5.18574e-05
MPPED2-AS1	3.55133	0.685307	35.2644	2.19392e-07	5.85481e-05
GUCY1A2	-2.31854	0.447534	809.021	2.21045e-07	5.85481e-05
SELENOP	2.56705	0.496852	328.192	2.38364e-07	6.2326e-05
SLC15A2	2.13213	0.418077	299.743	3.39909e-07	8.77526e-05
RXRG	-3.14169	0.617702	1400.4	3.65495e-07	9.31783e-05
AC010931.1	3.13124	0.616278	121.121	3.75678e-07	9.4592e-05
IGDCC3	2.66751	0.528536	239.249	4.48854e-07	0.000111639
CPE	1.53479	0.305746	10169.6	5.17163e-07	0.000127079
MAB21L2	3.19399	0.637461	130.952	5.42907e-07	0.000131816
IFI16	-1.55582	0.31211	7885.22	6.20121e-07	0.000147529
NTRK3	3.80195	0.762795	344.084	6.22089e-07	0.000147529
MCTP2	2.12084	0.425727	166.914	6.30344e-07	0.000147768
CD9	-3.30742	0.664766	1093.33	6.51406e-07	0.000149274
BTBD17	3.76181	0.755952	162.455	6.48266e-07	0.000149274
HIVEP3	-2.05282	0.413747	320.099	6.99324e-07	0.000156733
GSG1L	2.42023	0.487746	190.317	6.97452e-07	0.000156733
STEAP4	-5.7065	1.15881	3997.59	8.45906e-07	0.000187524
FAM155A	-1.83964	0.375799	2957.22	9.8171e-07	0.00021322
ACP7	-3.64482	0.744591	72.3235	9.82724e-07	0.00021322
KCNA4	-3.60856	0.737931	172.37	1.0078e-06	0.000216358
DIRAS3	2.4893	0.509654	112.723	1.03795e-06	0.000219494
SEMA3B	1.83651	0.376089	643.642	1.04393e-06	0.000219494
COBLL1	2.10025	0.431195	87.6404	1.11163e-06	0.000231344
C1orf226	1.91985	0.394339	463.266	1.12432e-06	0.000231621
NR2F1	2.40606	0.495034	5354.37	1.17155e-06	0.000238938
ARHGAP20	2.58048	0.531389	701.707	1.19721e-06	0.000241754
TNFAIP2	-1.87089	0.387006	8232.31	1.33639e-06	0.000267213
WFIKKN2	7.70681	1.59511	27.3096	1.35491e-06	0.000268285
PDE5A	1.8356	0.381765	229.255	1.52296e-06	0.00029866
GFPT2	1.41728	0.295871	821.874	1.666e-06	0.000321646
ERG	3.21113	0.670448	232.393	1.67171e-06	0.000321646
KLF8	1.61528	0.337605	276.232	1.71394e-06	0.00032669
CD1D	-2.94166	0.615849	311.866	1.78292e-06	0.000336691
NTNG1	-2.71193	0.569768	1745.21	1.93869e-06	0.000362749
ANKS1B	2.67775	0.562907	120.028	1.96493e-06	0.000364317
ITGA10	-1.81989	0.382865	4847.94	2.00078e-06	0.00036762
GRIK3	-5.85898	1.23464	3845.86	2.08007e-06	0.000378777
DLX3	-3.47901	0.733416	363.043	2.09976e-06	0.000378979
RAB11FIP1	-3.48404	0.735592	577.536	2.17578e-06	0.000379273
KCNIP2	-2.85071	0.601764	1441.82	2.16632e-06	0.000379273
TP53I11	-1.19953	0.253144	4889.48	2.15292e-06	0.000379273
CHST1	-1.48363	0.313164	1292.95	2.16313e-06	0.000379273
PTPN3	-1.35826	0.288421	1044.48	2.48584e-06	0.000429651
SLC22A23	2.25517	0.479885	258.045	2.60941e-06	0.000446151
MYBPC1	4.05906	0.863968	66.5507	2.62506e-06	0.000446151
RBPJ	-1.49049	0.31835	13685.1	2.84202e-06	0.000479034
CNTNAP3	2.48658	0.533369	250.154	3.13102e-06	0.000523419
GRIA1	-1.88701	0.40535	5322.07	3.23568e-06	0.000536518
CAMK2N2	-2.37504	0.512411	202.462	3.569e-06	0.000587014
EGFL6	2.22217	0.48007	681.512	3.67706e-06	0.000599949
REPS2	2.0019	0.432963	494.289	3.76908e-06	0.000610082
FAM107A	-2.25321	0.487657	237.56	3.82862e-06	0.00061484
ASPN	3.03309	0.658851	1324.75	4.1525e-06	0.000656514
LLPH	-1.23986	0.269289	607.585	4.14074e-06	0.000656514
PLEKHB1	2.23731	0.486767	121.466	4.30117e-06	0.000665393
SCEL	-6.118	1.33127	47.2205	4.31463e-06	0.000665393
ALDH1A2	-2.55246	0.555743	35195.7	4.37179e-06	0.000665393
ISLR2	2.83399	0.616906	688.382	4.35079e-06	0.000665393
ADAM33	2.48011	0.53962	2999.91	4.30629e-06	0.000665393
IGSF3	1.98105	0.435757	6339.14	5.46159e-06	0.000825105
MGAT4A	-1.87362	0.412427	274.173	5.5483e-06	0.00082959
ITGB4	1.65431	0.364227	300.333	5.57263e-06	0.00082959
FGFR2	1.78218	0.394997	1125.16	6.42531e-06	0.000949595
LMO4	-1.71467	0.380176	11479.9	6.47702e-06	0.000950351
MGP	-1.4747	0.328701	14915.3	7.24203e-06	0.00105501
CRISPLD2	2.58289	0.576197	754.254	7.37214e-06	0.00106635
SLC40A1	2.78744	0.623402	1155.96	7.77318e-06	0.00110976
ANTXR2	-1.74405	0.390071	10327	7.78111e-06	0.00110976
AC133530.1	-9.45332	2.12196	106.793	8.38987e-06	0.00116792
ITIH2	3.86527	0.86758	56.974	8.38011e-06	0.00116792
METTL7B	-3.52215	0.790072	255.08	8.27223e-06	0.00116792
IL17D	-1.7719	0.397797	542.586	8.41796e-06	0.00116792
ST6GAL2	1.84833	0.415518	2786.87	8.65679e-06	0.00119294
GABRE	1.80709	0.406736	755.983	8.87542e-06	0.00121486
CADPS	-2.58379	0.582005	661.519	9.01834e-06	0.00122619
ACAP1	1.40146	0.316361	512.174	9.42582e-06	0.00127311
ENOX2	-1.62787	0.367746	1057	9.57169e-06	0.00128431
GBX1	-3.6801	0.83202	119.235	9.73008e-06	0.00129236
NPAS3	-2.05954	0.4657	6651.09	9.75846e-06	0.00129236
F2RL2	-1.31954	0.298596	2821.68	9.90919e-06	0.00130386
AKAP6	-2.5947	0.587401	1126.69	9.99608e-06	0.00130686
PHACTR3	2.39504	0.543679	178.565	1.05658e-05	0.00137254
HIF3A	2.01464	0.460098	2889.51	1.19375e-05	0.00154092
ZNF804B	-2.85078	0.651887	66.4811	1.22484e-05	0.00157111
CNTN2	-2.02245	0.463459	3168.69	1.27815e-05	0.00160913
TGFB2	2.64355	0.605768	3970.29	1.27722e-05	0.00160913
SNED1	-2.26333	0.518656	1713.01	1.27793e-05	0.00160913
IGSF10	2.45408	0.563346	277.802	1.32306e-05	0.00165545
PHLDA3	-1.98806	0.457389	5554.68	1.38296e-05	0.00171984
CCDC85A	-3.22338	0.744873	220.775	1.50865e-05	0.00184974
ABHD3	-1.35861	0.313921	289.058	1.50553e-05	0.00184974
PMAIP1	-1.83352	0.423782	1236.88	1.51462e-05	0.00184974
SYT15	2.48484	0.574797	57.822	1.53934e-05	0.00185769
C1QTNF4	2.08721	0.482682	838.832	1.53087e-05	0.00185769
CCDC152	1.91669	0.44425	99.5	1.60012e-05	0.00191967
CYP1B1	1.77689	0.412346	4847.61	1.63831e-05	0.00194343
NKD1	2.80136	0.650098	807.324	1.63898e-05	0.00194343
FO681492.1	2.28032	0.529663	76.1748	1.66816e-05	0.0019666
PTGS1	-2.36106	0.54951	1350.34	1.73385e-05	0.00202067
INHBE	1.90335	0.442923	150.467	1.72937e-05	0.00202067
KCNC1	-3.55431	0.827482	105.205	1.74433e-05	0.00202134
PHEX	3.09446	0.725653	167.204	2.00456e-05	0.00230977
ATP8A1	3.36568	0.791175	143.611	2.09966e-05	0.00240576
LINC00865	2.11231	0.497591	151.117	2.1853e-05	0.0024899
TTYH1	2.11232	0.497849	887.944	2.20661e-05	0.00249159
TIMP1	-1.63051	0.384336	12857	2.21122e-05	0.00249159
AFAP1L1	-2.26316	0.534069	153.684	2.25949e-05	0.00253126
TRAC	-2.50457	0.591373	311.496	2.28365e-05	0.00253126
SERPINB8	-2.78833	0.658184	88.4163	2.27131e-05	0.00253126
DAPL1	-7.59672	1.7998	29.2588	2.43359e-05	0.00265121
FILIP1L	-2.85302	0.675742	2519.26	2.4208e-05	0.00265121
MIR1915HG	1.58481	0.375514	701.617	2.43913e-05	0.00265121
SEMA4B	1.36273	0.322927	1729.7	2.44387e-05	0.00265121
CLEC14A	-4.05576	0.964122	51.5382	2.59142e-05	0.0027964
ZNF350	4.46382	1.06298	22.8721	2.67683e-05	0.00287336
SHISAL1	2.24272	0.53647	122.96	2.90854e-05	0.00310574
THBD	-2.09432	0.501746	309.062	2.99225e-05	0.00317848
ZIC2	1.49743	0.358862	9672.65	3.0099e-05	0.00318067
AC108075.1	-2.13622	0.512109	529.308	3.02726e-05	0.00318252
AREG	-5.51138	1.32332	32.2037	3.11624e-05	0.00325872
ADRA1D	2.25299	0.541106	216.137	3.1317e-05	0.00325872
FZD10	3.32044	0.798528	84.9001	3.20767e-05	0.00332084
TMEM132E	-2.31996	0.55822	144.987	3.23868e-05	0.00333601
EFCC1	5.63327	1.35625	267.22	3.27317e-05	0.00335459
ZNF501	5.40276	1.3014	22.0418	3.30299e-05	0.00336822
MSX1	2.49004	0.603027	112.584	3.63968e-05	0.0036931
DPP4	-2.59801	0.632283	417.815	3.97492e-05	0.00400739
SCARA3	-1.51587	0.368992	11760.5	3.98873e-05	0.00400739
B3GAT2	-2.71058	0.660572	277.19	4.07142e-05	0.00404331
IGSF9B	-1.36822	0.333585	2764.25	4.10377e-05	0.00404331
ZNF493	-4.95329	1.20766	21.7436	4.10361e-05	0.00404331
LINC00665	-2.4111	0.587823	153.093	4.10057e-05	0.00404331
NPR1	-2.27297	0.554518	1464.52	4.14932e-05	0.00406853
ITGA3	-2.46723	0.603604	472.092	4.3604e-05	0.00425504
ANKRD35	-1.42965	0.350369	275.676	4.49554e-05	0.00436603
PRKCH	-2.40667	0.591247	456.143	4.69114e-05	0.0045344
SGK2	3.50742	0.862337	44.1767	4.75519e-05	0.00457462
GRIA2	2.99197	0.737758	188.144	5.00294e-05	0.00478109
CD44	-1.36678	0.337074	6544.26	5.01669e-05	0.00478109
RFX8	-2.77323	0.684771	77.301	5.12465e-05	0.00486127
GATA2	-2.23721	0.555225	172.222	5.59255e-05	0.00528056
IFIT1	1.50542	0.374283	462.682	5.76723e-05	0.00539553
MMP10	-5.03886	1.25272	50.7721	5.76213e-05	0.00539553
CSDC2	1.47426	0.36682	255.309	5.84402e-05	0.00544241
ATP1B2	1.62007	0.404347	1362.36	6.15886e-05	0.00570955
PRLR	-1.85924	0.464642	707.081	6.29568e-05	0.00580997
DBP	2.06056	0.515323	342.321	6.3724e-05	0.00585428
BAALC	-1.75878	0.440608	1787.29	6.55969e-05	0.00598379
RYR3	-2.50199	0.626866	443.779	6.57205e-05	0.00598379
TMEM158	-1.88718	0.473243	2857.92	6.67011e-05	0.00602011
NAALAD2	1.80782	0.453346	431.325	6.67097e-05	0.00602011
CSRP1	-2.13365	0.536173	13885.5	6.90889e-05	0.00620734
LINC01091	-1.85813	0.469645	180.274	7.60704e-05	0.00674744
OSR2	2.45075	0.619375	637.126	7.59574e-05	0.00674744
SESN3	1.23929	0.313237	8823.1	7.60928e-05	0.00674744
PRELP	-2.08604	0.529112	2006.15	8.06274e-05	0.00710548
CORO2A	-2.40986	0.611338	432.749	8.08272e-05	0.00710548
PDLIM5	-0.96181	0.244255	4753.12	8.22585e-05	0.00718847
COL5A3	-1.72913	0.439304	1929.5	8.28286e-05	0.00718847
MIR99AHG	1.85308	0.470752	1703.4	8.27043e-05	0.00718847
LRRN4CL	-1.38071	0.351048	521.06	8.38502e-05	0.00721571
AC092275.1	-3.93929	1.00151	50.13	8.37725e-05	0.00721571
OGFRL1	-1.28591	0.327717	1282.6	8.71493e-05	0.00743686
CYTH3	-1.24376	0.316894	7742.07	8.67872e-05	0.00743686
HSPA7	-4.27747	1.09064	30.6339	8.7827e-05	0.00746346
NEGR1	-1.83046	0.467062	3631.32	8.88817e-05	0.00752175
EMP2	-1.19866	0.306217	8940.59	9.06279e-05	0.00763784
ZNF69	1.4898	0.380893	221.791	9.17881e-05	0.00770378
EPHA7	1.23182	0.315393	4789.29	9.39618e-05	0.00785389
CTSK	1.37595	0.352883	1034.93	9.65212e-05	0.00800224
KITLG	-2.13543	0.547595	1614.6	9.63354e-05	0.00800224
MMRN1	3.45222	0.88716	75.3701	9.97022e-05	0.00823249
C2orf72	2.44482	0.628453	64.2224	0.000100153	0.00823635
EFHD2	-2.00285	0.51536	8064.92	0.000101774	0.00833607
EGF	-1.73378	0.446437	104.802	0.000102924	0.0083965
PODXL	2.60008	0.670892	185.57	0.000106379	0.0086438
PCDHGA10	-2.08736	0.538999	698.07	0.000107656	0.00871287
ST6GALNAC5	2.6187	0.677189	200.738	0.000110175	0.00887005
IL17B	-2.25417	0.583309	98.7507	0.000111338	0.00887005
CYFIP2	1.56715	0.405505	910.181	0.000111229	0.00887005
RAB38	3.62464	0.937646	25.1004	0.00011078	0.00887005
MAP2	1.35181	0.352142	2213.04	0.000123635	0.00978586
BASP1-AS1	1.82305	0.47494	119.272	0.000123793	0.00978586
FERMT1	2.95085	0.769175	61.6855	0.000124863	0.00983237
WNK4	-2.31675	0.605433	1230.62	0.000129922	0.0101914
BAIAP3	2.26111	0.591512	229.077	0.000132053	0.0103138
NKAIN4	2.95477	0.773141	61.6411	0.000132494	0.0103138
CACNA1I	1.69129	0.442708	75.5192	0.000133279	0.0103354
NOXA1	2.67933	0.701779	101.055	0.00013459	0.0103976
GSC	-4.07055	1.06789	77.6346	0.000137979	0.0106192
AXIN2	1.49897	0.393634	937.755	0.000140073	0.0106996
SPACA6	1.1583	0.304145	1048.51	0.000139883	0.0106996
DRAXINP1	-4.39923	1.15617	28.6402	0.000141807	0.0107916
MIR100HG	1.71173	0.450325	5860.06	0.000144055	0.0109219
EPAS1	-2.11883	0.559561	640.873	0.000152729	0.0115367
FZD8	-1.58883	0.420103	14006.4	0.000155576	0.0116826
TINCR	2.20805	0.58389	54.1127	0.000155806	0.0116826
GRIN2B	4.28334	1.13314	67.2006	0.000156788	0.0117132
LRRC4C	1.67902	0.444527	1451.93	0.000158675	0.0118108
TRIM47	-2.53425	0.671571	700.369	0.000160903	0.0119332
PGF	-2.54653	0.67504	5056.86	0.000161682	0.0119475
AQP1	-1.12542	0.29843	756.923	0.000162499	0.0119645
FCMR	-6.57956	1.74718	20.4733	0.000166012	0.0121792
SYT4	-4.29756	1.14327	44.7517	0.000170586	0.0124484
SAGE1	5.70383	1.51756	11.3922	0.000170902	0.0124484
NR3C1	-1.03412	0.275788	7135.97	0.000177058	0.0128509
RHPN1	1.19793	0.319864	722.062	0.000180312	0.0130406
Z97200.1	2.26552	0.607139	860.841	0.000190371	0.0137195
HNF4G	2.6552	0.71204	31.3059	0.000192239	0.0138053
AL355338.1	2.88482	0.775629	45.7242	0.000199757	0.0142949
NCKAP5	1.8741	0.504076	294.173	0.000200883	0.0143252
LINC02714	7.98115	2.1477	12.5594	0.000202288	0.0143752
RELB	-1.38347	0.372661	382.002	0.000205295	0.0145382
LGI4	2.07011	0.558215	368.128	0.00020854	0.0147168
TPBGL	-2.01345	0.543586	158.042	0.00021222	0.0149249
FAR2	-1.64281	0.443803	2593.38	0.00021419	0.0150117
RNASEH2B	-1.19218	0.322183	712.002	0.000215325	0.0150395
TGFBR2	-1.30645	0.353493	7632.69	0.000219162	0.015229
AC053545.1	-3.38568	0.916184	55.0995	0.000219531	0.015229
F12	-2.55981	0.694953	196.941	0.000230117	0.0158691
STK31	-2.2512	0.611207	43.8239	0.000230315	0.0158691
ANKRD36C	-1.75293	0.476666	1597.53	0.000235554	0.0160673
HCN1	-2.49558	0.678566	145.536	0.000235322	0.0160673
AL122014.1	2.631	0.715282	30.3975	0.000234818	0.0160673
SH2B3	-1.57493	0.429156	2325.11	0.000242706	0.0164497
ADGRD1	1.8211	0.496243	126.806	0.000242773	0.0164497
FZD10-AS1	2.38623	0.650628	115.408	0.000244861	0.01649
CBFB	-1.64397	0.448259	15294.7	0.000244986	0.01649
AUTS2	0.945103	0.258117	10342.2	0.000250709	0.0168198
LY6E	-1.27304	0.347943	8656.73	0.00025345	0.0169407
PLEKHA7	1.51337	0.413713	137.242	0.000254172	0.0169407
TMEM154	-1.62406	0.444078	297.585	0.000255029	0.0169424
LFNG	-2.18759	0.598491	4064.43	0.000257002	0.017018
DUSP8	-1.8567	0.509565	618.665	0.000268749	0.0177383
SNCA	2.13397	0.586261	362.252	0.000272668	0.0179389
KRT19	-1.75443	0.483008	149.213	0.00028091	0.0184217
PLTP	0.91889	0.253082	4429.54	0.000282551	0.01847
CRYAB	-1.6398	0.452713	193.276	0.000292163	0.0190373
CDK15	3.18267	0.879886	20.9806	0.000297879	0.0192255
AC015712.2	-1.39378	0.385268	237.265	0.000297234	0.0192255
DCAF12L1	-3.0273	0.836764	29.0657	0.000297044	0.0192255
MYH4	-7.06324	1.95316	13.627	0.000298826	0.0192257
AC092958.1	4.5415	1.25737	12.5833	0.000303967	0.019495
LRRC52	-6.75703	1.8718	11.2033	0.000306299	0.0195374
DLX1	-1.87905	0.52102	4931.8	0.000310375	0.0195374
FYCO1	1.29692	0.359572	851.233	0.00030994	0.0195374
HSPB8	-2.75447	0.76331	78.2011	0.000307877	0.0195374
MARVELD3	-1.91599	0.531122	190.25	0.000309233	0.0195374
SPACA6P-AS	1.98946	0.551605	44.6732	0.000310158	0.0195374
KLF9	-2.57323	0.713786	79.5267	0.000312109	0.019586
SGMS2	-1.92839	0.535875	280.898	0.000319963	0.0200013
SLC1A1	-2.78365	0.773668	363.367	0.000320688	0.0200013
RENBP	2.32695	0.647601	52.6932	0.000326659	0.0203116
PGM5	2.89658	0.810021	74.4633	0.000348974	0.0216332
EVA1A	-2.00304	0.56035	1400.65	0.000350729	0.0216761
BCL2A1	-4.56317	1.27771	19.9956	0.000355126	0.0218816
ZBTB2	-1.3606	0.381311	1536.88	0.000359401	0.0220263
CSMD3	-2.46091	0.689705	302.332	0.000359635	0.0220263
EFNA3	1.55129	0.434906	149.774	0.000361148	0.0220528
ZDHHC8P1	1.94185	0.544742	120.223	0.000364246	0.0221755
BST1	1.46704	0.411683	96.3186	0.000365923	0.0222113
RNASET2	1.23996	0.348122	266.216	0.00036825	0.0222862
FBN3	1.48164	0.416721	4364.79	0.000377307	0.0227668
PTPRN	-1.88013	0.52919	131.736	0.000381094	0.0229275
ZFHX4	2.17823	0.613308	4980.26	0.000382889	0.0229677
HUNK	1.30077	0.366384	1272.55	0.000384788	0.0230139
LINC02278	-2.27936	0.642542	191.23	0.000389028	0.0230668
LINC00173	2.76208	0.778432	72.0273	0.000387776	0.0230668
BMF	2.25615	0.636002	1839.73	0.000389065	0.0230668
C21orf62	3.83581	1.08235	29.563	0.000394131	0.0232995
PIEZO2	1.64933	0.465655	2399.11	0.000397182	0.0234119
TMCC2	1.05928	0.29964	694.72	0.0004075	0.0239509
SGK1	-1.94683	0.551762	4251.61	0.000418096	0.0245031
ARHGDIB	-1.85892	0.527332	495.081	0.000423272	0.0247353
PCAT5	-4.45943	1.26608	26.907	0.000427906	0.0249347
AL645608.7	-1.8697	0.530962	85.9277	0.000429363	0.0249483
PDGFRA	1.23584	0.351296	10120.4	0.000434924	0.0251767
COL21A1	2.16491	0.615482	5765.98	0.000435762	0.0251767
TAGLN3	2.04493	0.581611	500.462	0.000438137	0.0252424
HSD17B8	1.64557	0.468976	177.063	0.000450018	0.0257098
CD63	-1.3065	0.372343	41703.1	0.000450031	0.0257098
RIN2	-1.16422	0.331696	2585.73	0.000448259	0.0257098
TRABD2A	-2.39551	0.683081	87.4627	0.00045332	0.0258253
TRMT9B	1.22635	0.349827	228.378	0.000455621	0.0258841
SEMA6C	1.0979	0.313314	3556.97	0.000458055	0.0259501
WNK2	1.592	0.456673	963.253	0.000490168	0.0276924
DPP10	3.32715	0.954922	130.29	0.000493583	0.0278084
CDCP1	-2.39107	0.687292	89.7572	0.000503337	0.0280994
ADAMTS19	-1.75476	0.504148	134.724	0.000500218	0.0280994
SLIT1	4.16876	1.19828	1501.3	0.000503346	0.0280994
APCDD1	1.8819	0.541012	631.832	0.000504261	0.0280994
SKIDA1	1.3402	0.385683	681.308	0.000511096	0.0284027
BTBD8	1.43548	0.413555	187.031	0.000518407	0.0287307
AL356776.2	-1.51332	0.436682	98.3355	0.000529248	0.0292521
PTGIR	-2.1458	0.619355	495.876	0.000531065	0.0292731
CCDC159	1.41219	0.408089	286.004	0.000539204	0.0296417
AFDN-DT	3.4726	1.00376	55.5727	0.000540982	0.0296595
DOCK10	1.0826	0.313108	1734.63	0.000545022	0.0298008
VWF	-2.69743	0.780507	152.081	0.000548269	0.0298982
CRH	-2.76983	0.801653	45.716	0.000550004	0.0299129
HRH1	-1.77087	0.513137	225.168	0.000558383	0.0302878
DUX4L50	1.04383	0.302553	353.294	0.000560415	0.0303174
KAZALD1	-1.80068	0.522049	4619.55	0.000562139	0.0303302
ADARB2	-1.52113	0.44169	771.68	0.000573421	0.0308573
TBX1	-2.33936	0.679865	1156.58	0.000579754	0.031116
ZNF367	-1.81635	0.528293	646.522	0.000585698	0.0313525
LAMP5	2.94026	0.856678	216.085	0.000598779	0.0319689
INKA2	-1.33633	0.389446	1771.09	0.000600571	0.0319808
NR4A1	-1.15844	0.337698	1029.08	0.000602667	0.0320089
EDN3	-1.64775	0.480623	3582.28	0.000607226	0.0321672
ITGB3	-1.41039	0.411928	2092.94	0.000617358	0.0326192
ELMO1	-1.80291	0.527005	908.286	0.000623795	0.0327894
NRGN	-1.5175	0.443529	3223.31	0.000622945	0.0327894
ENPP2	-2.10816	0.616892	1319.35	0.00063225	0.0331484
WLS	1.01202	0.296297	5626.86	0.000636501	0.0331636
PLEKHG1	1.43615	0.420563	1042.37	0.000638261	0.0331636
PRKCQ	-2.02958	0.594764	97.9676	0.000643922	0.0331636
VWA2	3.30842	0.969497	18.155	0.000643666	0.0331636
BPIFB4	-7.21731	2.11409	87.5976	0.000640384	0.0331636
MAFF	-1.52371	0.446011	1395.86	0.000634745	0.0331636
MLC1	1.42291	0.41691	904.554	0.000642527	0.0331636
EEPD1	1.49632	0.43898	389.277	0.000652932	0.0335429
LINC01305	3.17073	0.931999	61.9436	0.000668764	0.0341006
ERBB4	2.15828	0.634405	80.7972	0.000668803	0.0341006
AF106564.1	1.64168	0.482464	103.8	0.000667217	0.0341006
MYO1F	1.24463	0.366764	225.923	0.000689967	0.035092
SUSD5	-1.80696	0.533121	530.733	0.000700474	0.0355076
CXCL14	5.14971	1.5198	460.892	0.000702959	0.0355076
WWC1	1.5111	0.44598	274.159	0.000703362	0.0355076
SLC30A10	4.29983	1.27085	32.9917	0.000715845	0.0360096
MEDAG	-1.95741	0.578593	411.973	0.000716837	0.0360096
AC021127.1	-2.02998	0.600344	48.1774	0.000721265	0.036143
CCDC149	1.10272	0.3263	634.271	0.000726281	0.0363052
MTARC2	1.58113	0.468255	223.151	0.000733764	0.0365895
INHBA	2.05303	0.608144	1011.99	0.000735743	0.0365987
ESPN	2.33746	0.693204	77.5426	0.000746348	0.0370359
ADAM22	-1.95117	0.579166	1298.72	0.00075462	0.0372651
AL121749.2	-2.97374	0.882532	26.6117	0.000752915	0.0372651
SCN1A	5.73169	1.70303	174.552	0.000763845	0.0375656
CELSR1	1.4696	0.436681	362.773	0.000764389	0.0375656
TMEM151B	2.21482	0.658317	214.042	0.000767202	0.0376132
ZHX2	1.87153	0.556746	864.809	0.000775071	0.0377471
KHDRBS3	-1.14827	0.341552	2585.37	0.000774071	0.0377471
ASTN2	-1.70987	0.508679	2627.69	0.000775487	0.0377471
DUT	-0.912486	0.271611	3322.1	0.000780744	0.0379126
GRM3	4.00036	1.19268	31.2646	0.000796292	0.0385757
KCNK1	-1.91545	0.571415	129.908	0.000801936	0.0386655
RIPOR3	2.45886	0.733408	272.183	0.00080044	0.0386655
ST6GALNAC3	1.3587	0.405428	655.758	0.000804377	0.0386917
GAD1	3.49523	1.04382	61.6515	0.000812485	0.0389897
LINC01989	-6.20665	1.85421	11.7925	0.000815961	0.0390646
ABCA3	1.38808	0.414944	277.81	0.000822184	0.0392704
GADD45A	-1.2142	0.363816	2410.37	0.000845648	0.0402967
LINC00342	-2.09741	0.628782	6584.34	0.000850948	0.0403691
PXK	-0.961167	0.288153	1232.3	0.000851127	0.0403691
CASP10	2.44086	0.732816	35.0413	0.000865985	0.0406963
ZNF467	1.77934	0.534207	1553.88	0.000865936	0.0406963
FN3K	1.51937	0.456054	387.141	0.000863634	0.0406963
GRIK5	1.74556	0.524068	1394.01	0.000866007	0.0406963
UAP1L1	-1.38245	0.415322	1125.49	0.000872781	0.0409204
PARP12	1.06388	0.319678	246.014	0.000874802	0.0409211
GRIK4	-1.89587	0.569866	962.351	0.00087825	0.0409884
PFKP	-0.833142	0.250686	5531.04	0.000889133	0.0414015
INSRR	1.63503	0.492213	432.854	0.000894431	0.0414838
PTGES	-2.34451	0.705951	2232.68	0.000896756	0.0414838
TMEM30B	-1.58877	0.478404	1384.75	0.000897002	0.0414838
PLAU	-1.31574	0.396448	5034.42	0.000904001	0.0416188
AC080100.1	2.29894	0.692641	90.1378	0.000903091	0.0416188
PDGFD	1.92648	0.580601	1076.07	0.000906408	0.0416356
ABCC6	1.70049	0.513075	179.6	0.000918695	0.0421051
RGMB	-1.16931	0.353319	908.897	0.000934602	0.0427362
LAMA2	0.895394	0.270653	3239.06	0.000938751	0.0427362
FAM180B	1.94373	0.587514	50.6682	0.000938321	0.0427362
KCNMB2	2.43586	0.737107	127.763	0.000951049	0.0430081
CLDN10	-1.21519	0.367699	402.705	0.00095026	0.0430081
COL9A3	1.71582	0.519138	4202.24	0.000949339	0.0430081
FOXD2-AS1	4.50347	1.36394	20.3099	0.000960655	0.0433464
CDH1	2.36775	0.718958	25.5978	0.000990144	0.0445783
RGS2	-1.42078	0.431624	699.212	0.000995811	0.0447347
GRIK2	2.18111	0.663113	65.0451	0.00100472	0.0450358
CYP1B1-AS1	1.70751	0.519444	141.77	0.00101194	0.045161
NEU4	2.35966	0.717712	30.5348	0.0010099	0.045161
NECTIN3-AS1	-1.67673	0.51023	396.897	0.00101538	0.0452153
PCGEM1	4.79341	1.45979	11.334	0.00102481	0.045536
DSP	1.33159	0.406009	343.4	0.00103917	0.0460737
FRAS1	3.44722	1.05203	1691.65	0.00105022	0.0464624
ROR1	0.95209	0.290669	1854.3	0.0010547	0.0465599
SLC27A3	-1.68661	0.515333	4555.83	0.00106471	0.0469
SLITRK3	3.416	1.0441	92.4732	0.00106903	0.046989
SH3BGRL3	-1.07278	0.328054	5960.5	0.00107492	0.0470449
DYRK4	1.40869	0.430698	100.396	0.00107274	0.0470449
SMTNL2	3.50549	1.07231	76.2547	0.00107887	0.0471167
XKR4	-3.54817	1.08775	44.606	0.00110655	0.0482226
MOB3B	2.32227	0.712138	195.434	0.00111028	0.0482817
PPP1R14C	2.38292	0.731106	134.407	0.00111671	0.0484581
ACVR2A	0.903683	0.277375	1371.29	0.00112208	0.0485876
ARMH3	-0.811609	0.249189	1901.96	0.00112594	0.0486517
ANXA1	-0.920808	0.283032	9348.37	0.00114044	0.0491739
SLC16A14	1.51971	0.467443	152.035	0.0011495	0.04946
COL24A1	-1.66748	0.514006	1855.11	0.00117829	0.050592
PRKD1	-1.33144	0.410555	1218.69	0.0011827	0.0506748
SH2D1A	2.94946	0.910114	74.8567	0.00119213	0.0509718
HAS2	1.57209	0.485256	1353.6	0.00119647	0.0510503
ABRACL	-1.38777	0.428448	407.516	0.0011992	0.05106
RASGRP2	1.55486	0.480154	165.447	0.00120267	0.0511008
PRRX1	1.14487	0.353724	19841.8	0.00120956	0.0512868
SULT4A1	-0.901483	0.278698	680.071	0.00121801	0.0515381
CADPS2	1.98741	0.615354	72.5735	0.00123917	0.0523247
TRIM4	-0.827245	0.256252	992.357	0.00124551	0.0523758
MGC16275	1.91266	0.592469	47.1245	0.00124532	0.0523758
AL136171.2	3.08354	0.955579	16.0138	0.00125147	0.0524101
ZNF658	1.22414	0.379323	214.346	0.00125026	0.0524101
SLC25A48	4.72172	1.46353	12.024	0.00125421	0.0524174
RIPK3	4.27462	1.32595	14.2723	0.00126493	0.0527571
PXDNL	3.14358	0.975935	90.2876	0.00127703	0.0531529
AC097382.3	1.61583	0.502384	74.5847	0.00129842	0.0539333
SERGEF	1.3359	0.415463	95.68	0.00130238	0.0539878
HHIP	2.79673	0.870245	72.4184	0.00131026	0.0540947
ARC	-2.30539	0.717276	451.552	0.00130858	0.0540947
NHP2	-0.922105	0.287049	2590.83	0.00131651	0.0541593
ZNF429	1.58072	0.492096	111.922	0.00131714	0.0541593
CACNB4	1.60653	0.500336	145.863	0.00132318	0.054229
CRLF1	-1.30317	0.405883	202.562	0.00132415	0.054229
MAP4K4	-0.791114	0.24652	22703.3	0.00133139	0.0543073
MASP1	2.57081	0.801051	58.4073	0.00133063	0.0543073
TAP1	1.29719	0.404441	182.389	0.00133956	0.0545314
PDCD1LG2	-3.96152	1.23591	21.6977	0.00134897	0.0548053
WWTR1	-1.00109	0.312549	6155	0.00136016	0.05515
CDH20	2.20626	0.6894	91.2799	0.00137301	0.0555607
ATP1A4	2.98004	0.932444	15.0317	0.00139376	0.0560002
ADGRF4	-4.99596	1.56297	30.0371	0.00139126	0.0560002
EN2	5.33125	1.66825	1289.49	0.00139486	0.0560002
ADORA2A-AS1	2.32757	0.728089	24.9786	0.00138952	0.0560002
C11orf96	-1.68223	0.526635	642.046	0.00140173	0.0560554
RTN4RL1	1.67274	0.523602	150.149	0.00139987	0.0560554
ARHGAP10	-0.891763	0.279412	3542.73	0.001415	0.0564754
KCNQ1OT1	1.28397	0.402409	2669.63	0.00141925	0.0565344
H2AC6	2.07626	0.650839	1066	0.00142209	0.0565372
CRYM	2.06145	0.647353	1975.4	0.00145041	0.0575508
MRAP2	-2.01541	0.633071	545.899	0.0014548	0.0576129
RARRES2	0.900398	0.283238	583.375	0.00147812	0.0583101
DIRAS1	0.990633	0.311585	617.702	0.00147611	0.0583101
TRIM14	-1.54939	0.487973	274.047	0.00149758	0.05885
ZNF577	1.12906	0.35554	352.177	0.00149511	0.05885
MAMDC2	-2.06981	0.652123	1156.97	0.00150376	0.0588662
SETBP1-DT	1.13841	0.358626	281.012	0.00150159	0.0588662
CHI3L1	-4.60047	1.45091	1118.53	0.00152049	0.0593889
KCNIP2-AS1	-2.36681	0.746703	60.2417	0.00152609	0.0593889
SERPINF1	-1.27069	0.400844	5621.93	0.00152423	0.0593889
F2RL3	3.68456	1.16266	13.2205	0.00152922	0.0593889
MX2	2.15967	0.681582	39.6423	0.00153168	0.0593889
DLK1	-1.42717	0.451111	57731.2	0.00155792	0.0602918
UNC5A	-1.53404	0.485147	257.289	0.00156678	0.0604055
GPR4	-1.26847	0.401151	178.723	0.00156648	0.0604055
FCGR2C	-5.97142	1.88883	12.0935	0.00156989	0.0604111
WDR86	1.7404	0.5509	607.515	0.00158211	0.0607668
GRIN2A	-1.80329	0.571098	147.201	0.00159082	0.0609864
PLPPR5	2.34455	0.743925	103.32	0.0016238	0.0621339
ECRG4	-1.33189	0.422838	794.452	0.00163332	0.0623811
RGS5	1.47935	0.469965	648.644	0.00164518	0.0627166
UNC80	2.28336	0.726329	86.9417	0.00166827	0.0633602
SFXN3	-0.864296	0.27492	3011.08	0.00166765	0.0633602
BDH1	1.64949	0.525279	87.7387	0.00168819	0.0639766
ZFPM2-AS1	-2.20517	0.702443	244.723	0.00169359	0.0639766
KCNJ2	1.3786	0.439153	202.548	0.00169391	0.0639766
CYP24A1	7.06769	2.25291	99.7213	0.00170606	0.0643164
SH3TC1	-2.34366	0.747448	208.667	0.00171532	0.0644271
ASAP1	-0.97616	0.3113	4946.69	0.00171414	0.0644271
CD6	3.17161	1.01295	16.3622	0.00174179	0.0653011
NTNG2	1.70256	0.544172	86.9194	0.00175567	0.0657007
CACNA1A	1.45954	0.466679	2008.9	0.00176294	0.0658519
ETV1	-1.13607	0.363586	4855.57	0.00178033	0.0663801
AF121898.1	-3.45652	1.10678	36.4993	0.00178984	0.0666128
NQO1	-2.0904	0.669621	2924.02	0.00179771	0.0667839
AC092683.1	-2.22329	0.712881	256.608	0.00181631	0.0673523
BNIPL	1.76785	0.567042	84.3434	0.0018229	0.0674739
CNTN3	1.93001	0.619661	166.234	0.00184179	0.0680496
GULP1	1.25555	0.403556	842.2	0.00186316	0.068597
HERC5	-2.97501	0.956502	55.8886	0.00186895	0.068597
CNTNAP3B	1.95003	0.62718	134.052	0.00187596	0.068597
TAC3	3.03806	0.977161	32.921	0.00187679	0.068597
CABP1	1.58364	0.509092	98.2278	0.0018663	0.068597
CST3	-1.92764	0.619899	9849.74	0.00187339	0.068597
MICAL1	-0.808947	0.260367	3958.17	0.00189031	0.0689675
NMNAT3	2.17282	0.699738	52.0312	0.00190155	0.0692537
DDIT4	1.48535	0.47886	2603.6	0.00192321	0.0699179
ACOX2	-1.36495	0.440735	492.451	0.00195499	0.0709467
AC079922.2	-1.22794	0.396877	137.224	0.00197468	0.0715338
THSD7A	1.6449	0.531946	971.366	0.00198653	0.0717527
TNFRSF12A	-1.69478	0.548109	2198.93	0.00198776	0.0717527
AGT	-2.23882	0.724894	154.181	0.00201179	0.0724568
LINC01102	1.56346	0.506286	113.576	0.00201437	0.0724568
CMAHP	-3.03342	0.98313	83.4372	0.00203233	0.0729741
SEL1L3	-1.54882	0.502453	3106.64	0.00205252	0.0734407
FREM2	4.53314	1.47038	408.395	0.0020494	0.0734407
SPOCK1	-0.953276	0.309307	8158.16	0.00205637	0.0734494
DHRS3	1.85727	0.603436	785.266	0.00208513	0.0743466
CD4	1.63774	0.532394	189.272	0.00209673	0.0745462
DEGS2	1.97354	0.641595	45.9155	0.00209804	0.0745462
SLC6A11	-1.52751	0.497026	291.57	0.00211707	0.0750915
SMAP2	-1.34497	0.438381	4229.01	0.0021546	0.0760758
AC104088.3	-1.98503	0.64704	51.3309	0.00215601	0.0760758
CLU	-1.87647	0.611507	20904.7	0.00215064	0.0760758
DHFR	-1.29237	0.421399	3510.91	0.00216315	0.0761959
CRB2	2.50828	0.818247	248.772	0.00217353	0.0763418
TEX22	1.48061	0.48303	78.8885	0.00217478	0.0763418
SOSTDC1	1.5305	0.499493	645.753	0.0021832	0.0765058
OLFML2A	-1.2724	0.415571	19919.9	0.0022001	0.0769657
HAT1	-1.0739	0.350969	2365.69	0.00221477	0.0773463
KCNJ10	3.19799	1.04672	47.4735	0.00224865	0.0778628
FZD5	1.45482	0.476022	424.89	0.00224159	0.0778628
HIRIP3	-0.902377	0.295322	1683.13	0.00224633	0.0778628
GINS3	-1.1198	0.366444	596.115	0.00224422	0.0778628
TBX21	-3.26161	1.06708	17.6505	0.00223887	0.0778628
ST8SIA6	4.80062	1.57175	10.8182	0.00225577	0.077977
LINC01638	1.7533	0.574283	63.6645	0.00226544	0.0781788
H2BC20P	1.19416	0.391244	180.177	0.00227168	0.0782615
LGR6	2.11821	0.694705	53.2912	0.00229551	0.0782712
PLXND1	-0.924519	0.303257	9716.46	0.00229882	0.0782712
ADAMTS3	-1.90231	0.623536	2256.78	0.00228197	0.0782712
AASS	1.08613	0.356206	3216.67	0.00229469	0.0782712
TLL2	-1.87271	0.613982	9315.15	0.00228763	0.0782712
TSHZ2	-1.51344	0.496393	6724.94	0.00229707	0.0782712
ANOS1	-2.01167	0.659354	6017.15	0.00228101	0.0782712
LINC00954	2.03163	0.667165	57.2875	0.00232553	0.078525
TACR1	-2.88724	0.947697	32.9299	0.00231458	0.078525
GRAMD1C	-1.0428	0.342231	496.521	0.00231087	0.078525
NR2F1-AS1	1.13314	0.372016	630.485	0.00231953	0.078525
SPHK1	-1.29056	0.423758	5036.25	0.00232275	0.078525
AL592424.1	1.40018	0.46001	77.4037	0.00233602	0.0787491
ZBTB7B	0.987081	0.324346	752.4	0.00234	0.0787529
DTX4	1.36195	0.447648	780.898	0.00234652	0.0788421
AL359510.2	3.71566	1.2224	12.6008	0.00236864	0.0794474
LINC01918	1.97768	0.650731	28.8323	0.00237232	0.0794474
PHIP	-0.746367	0.245826	7196.02	0.00239613	0.0801131
A2M	-1.70682	0.562304	28193	0.0024021	0.0801814
VPS37D	1.19055	0.392873	773.469	0.00244263	0.0807415
JMJD7-PLA2G4B	0.922817	0.304351	391.372	0.00242876	0.0807415
CHRNB4	2.74996	0.90707	17.8543	0.00243179	0.0807415
TSPOAP1	1.86422	0.615058	432.973	0.00243771	0.0807415
PCSK4	1.39716	0.461	617.464	0.00243978	0.0807415
MATN4	2.59222	0.854835	81.0817	0.00242603	0.0807415
GSTM4	0.922169	0.304709	372.529	0.00247488	0.0816089
KCNH2	2.05322	0.678493	257.096	0.00247688	0.0816089
VBP1	-0.799334	0.264256	2235.27	0.00248756	0.0818286
CERS4	1.05944	0.350354	996.747	0.00249521	0.081948
GPRIN2	2.50107	0.827542	32.4728	0.0025087	0.0822586
CDHR1	-3.04638	1.00833	23.1084	0.00251774	0.0824226
TSPAN12	0.991095	0.328322	342.834	0.00253889	0.082982
WNT5B	0.980469	0.324907	975.873	0.00254708	0.0831164
TMCC3	1.78603	0.592132	162.27	0.00255899	0.0833715
CALCRL	1.65272	0.548096	966.016	0.00256651	0.083387
NTN4	-2.53005	0.839084	136.805	0.00256764	0.083387
DCHS2	-4.66938	1.54904	1104	0.00257506	0.083495
MTSS2	0.783265	0.259935	1286.08	0.00258418	0.0836578
AC003991.1	-3.46686	1.15127	19.4167	0.00260094	0.0840667
AP000962.2	2.80519	0.932488	19.5336	0.00262728	0.0847838
SLC16A7	-2.05795	0.684397	314.76	0.0026388	0.085021
RPS6KA2	0.791469	0.263429	1368.9	0.00266026	0.0854425
KRT81	-3.55936	1.1846	34.1765	0.0026584	0.0854425
RPL39L	-1.65616	0.551676	127.294	0.00268171	0.0859961
PCYOX1L	-0.777335	0.259087	1259.36	0.00269729	0.0862244
KCTD12	-1.1885	0.396081	38309.1	0.00269397	0.0862244
NPAS1	-3.3007	1.10073	1534.02	0.00271193	0.0865569
PPP1R3B	1.03368	0.34483	1551.86	0.00272073	0.086702
EOGT	-1.04805	0.349801	1055.78	0.00273416	0.086994
GVQW3	1.10481	0.368863	614.394	0.00274286	0.0871349
ALCAM	1.4043	0.46925	6006.63	0.00276576	0.0876386
JADE2	0.757926	0.253318	778.019	0.00277161	0.0876386
NTM	1.21825	0.407158	1336.18	0.00277081	0.0876386
FAM174B	1.0484	0.350551	177.889	0.00278312	0.0878665
AC007193.2	2.68586	0.898883	28.5873	0.00280811	0.0885184
FOXCUT	2.49555	0.836325	56.0809	0.00284559	0.0894234
TUBB3	-1.34237	0.449834	134.453	0.0028437	0.0894234
TLCD2	0.997698	0.334459	1184.09	0.0028542	0.0895561
PASK	-1.22858	0.412145	1636.85	0.00287362	0.0900267
CSPG4	-1.06109	0.35609	8759.97	0.00288405	0.0902151
ARSL	1.35306	0.454259	344.593	0.00289551	0.0904349
LINC02384	-2.71238	0.911452	28.2679	0.0029214	0.090688
RAB27A	-0.867277	0.291398	1242.03	0.00291782	0.090688
CLEC11A	0.971002	0.326282	524.952	0.00292073	0.090688
FLJ16779	4.2331	1.4223	24.0835	0.00291817	0.090688
FOSL2	-1.36903	0.460926	2810.75	0.00297631	0.092252
CYRIA	-1.02546	0.345362	1414.04	0.00298536	0.0922915
KCNE5	1.68601	0.567851	199.233	0.00298663	0.0922915
TSPAN5	-1.01659	0.342857	8687.64	0.00302618	0.0933721
PANTR1	1.00352	0.33901	278.811	0.00307478	0.0934858
DTX3L	1.03249	0.348823	162.909	0.00307713	0.0934858
GFRA1	-1.49951	0.506439	1631.08	0.00306755	0.0934858
CAVIN3	-1.43131	0.483615	995.506	0.00308029	0.0934858
CREB3L1	0.854596	0.288486	3474.93	0.00305296	0.0934858
TENM4	1.08174	0.365156	1879.27	0.00305232	0.0934858
RGMA	0.864696	0.291914	2138.76	0.00305488	0.0934858
NPW	-1.25427	0.423655	2202.29	0.00307054	0.0934858
TJP3	1.9843	0.670326	34.9487	0.00307436	0.0934858
AC006213.2	-5.90188	1.99106	9.48317	0.00303483	0.0934858
LINC00323	2.56004	0.864847	15.6855	0.00307525	0.0934858
SLC7A10	1.90261	0.643227	262.449	0.00309727	0.0938616
IL1RAP	-1.81365	0.613316	2326.33	0.0031052	0.0939623
GAB1	0.797506	0.269785	1220.73	0.00311581	0.0940498
RFLNB	-1.77696	0.601151	4273.42	0.00311732	0.0940498
LINC00511	-1.58035	0.535197	869.869	0.00314857	0.0948524
LINC01159	2.33268	0.790967	39.6822	0.00318643	0.0949272
GCNT4	-1.94125	0.658458	271.957	0.00319659	0.0949272
GRAMD2B	1.29307	0.438399	362.049	0.00318267	0.0949272
AC008060.4	4.28469	1.45383	10.3731	0.0032069	0.0949272
LZTS1	-1.8095	0.612993	5170.37	0.00315809	0.0949272
NRG1	1.87886	0.636733	361.077	0.00316972	0.0949272
CLEC1A	4.61077	1.56428	24.0625	0.00320312	0.0949272
EEA1	-1.08834	0.368831	2302.5	0.00316988	0.0949272
AC007608.4	3.81446	1.29418	10.5991	0.00320467	0.0949272
AC009271.1	-1.45637	0.493956	68.166	0.00319449	0.0949272
VSTM2L	1.46524	0.496526	311.826	0.00316765	0.0949272
GRAP2	-5.83239	1.97734	11.3039	0.00318173	0.0949272
GLT1D1	1.36393	0.463008	83.7609	0.00322115	0.0952105
ANGPTL2	-0.994736	0.337849	4410.94	0.00323665	0.095395
TSPOAP1-AS1	1.71082	0.58106	42.8376	0.00323674	0.095395
CENPQ	-0.979611	0.332866	533.53	0.00325093	0.0956748
RMST	2.86089	0.972416	32.535	0.00326054	0.0958195
GCNT1	-1.8737	0.637238	491.272	0.00327853	0.0962097
KCNS1	2.07708	0.706612	63.3816	0.0032876	0.0963371
CNKSR3	1.1273	0.38373	1129.4	0.00330607	0.0967393
TENM2	1.00037	0.34062	972.164	0.00331507	0.0968236
COL15A1	1.71179	0.582917	345.138	0.00331844	0.0968236
MMP1	-5.37493	1.83249	15.2102	0.0033556	0.0977677
TMSB10	-0.821965	0.280489	79831.2	0.00338449	0.0984689
COL8A1	-1.08485	0.370377	3271.8	0.00339997	0.0987783
CD274	-2.30137	0.785843	121.709	0.00340561	0.0988014
GDPD1	1.9819	0.676995	83.9802	0.00341708	0.0989934
CPNE8-AS1	-3.4647	1.18423	16.1703	0.00343678	0.0994228
PPM1J	-1.23863	0.4236	196.265	0.00345492	0.0996693
BMPR1B	1.33273	0.455784	850.128	0.00345507	0.0996693
GAREM2	-1.18434	0.405095	4365.56	0.00346	0.0996704
NFKBIZ	-1.04776	0.358561	1054.67	0.00347668	0.10001
ADAMTS6	1.84764	0.632747	547.095	0.00349992	0.100537
UNC5D	1.71691	0.588371	1059.93	0.00352195	0.101027
ZBTB7C	-2.32302	0.796334	136.107	0.00353257	0.101189
CSRNP1	-1.04537	0.358642	1096.87	0.00355919	0.101809
ANKH	-1.73506	0.596186	3711.4	0.00361114	0.103039
ZNF100	-1.08215	0.371851	344.912	0.0036123	0.103039
VEPH1	1.61477	0.555115	56.2066	0.00362717	0.10319
KCP	1.85457	0.637658	69.7845	0.00363278	0.10319
C20orf96	1.03334	0.355272	1009.55	0.00363055	0.10319
SDK2	1.55411	0.5346	2330.08	0.0036485	0.103493
LIMS1	-0.856198	0.294709	4869.85	0.00366983	0.103953
PARP14	0.880734	0.303422	944.639	0.0037	0.104583
CYP2B7P	1.91787	0.660773	28.55	0.00370232	0.104583
EBF3	-0.980001	0.33812	9918.55	0.00375092	0.10575
ZNF555	1.00087	0.34535	337.113	0.00375401	0.10575
ATRNL1	1.12109	0.387004	470.799	0.00376937	0.106036
BNC1	-1.27494	0.440328	405.54	0.0037862	0.106363
F2R	-1.15452	0.398816	9990.45	0.00379313	0.106411
SSPOP	1.33323	0.460948	1611.13	0.00382347	0.107115
TRNP1	-1.13223	0.391648	2373.16	0.00384092	0.107456
CD58	1.05456	0.365394	160.302	0.00390063	0.108537
DUSP10	-1.24064	0.429777	174.148	0.00389283	0.108537
RMI2	-1.07462	0.372205	948.103	0.00388734	0.108537
FSCN2	1.30567	0.452404	103.755	0.00390084	0.108537
SLC10A4	1.49288	0.517721	80.2521	0.00393215	0.109259
C2orf50	1.90798	0.662222	79.2848	0.00396185	0.109935
CH25H	4.18582	1.45427	13.6232	0.00399825	0.110794
GALNT18	-1.38608	0.481709	634.981	0.00400943	0.110803
DOC2A	2.07268	0.720295	42.2871	0.00400788	0.110803
AIF1L	1.62817	0.566059	574.631	0.00402335	0.110995
FGF11	1.77927	0.618656	124.545	0.00402729	0.110995
EXT1	-0.768367	0.267225	6039.91	0.00403568	0.111076
DNAJC3-DT	1.22735	0.427066	97.8633	0.00405419	0.111436
LMNA	-1.14145	0.397535	27902.3	0.00408762	0.112203
AL139220.2	1.93891	0.675713	27.4919	0.00411222	0.112727
SIRPA	-0.730219	0.254636	2888.36	0.00413475	0.113192
CMBL	1.39259	0.485882	2124.3	0.00415555	0.113609
TFAP2A	-1.89548	0.661926	116.298	0.00418878	0.114059
EXPH5	2.25198	0.786289	47.0365	0.00418239	0.114059
AC009093.1	2.0287	0.7084	55.3958	0.00418632	0.114059
LRATD1	1.34717	0.470567	311.382	0.00419832	0.114166
ASB10	-6.30919	2.20479	10.6558	0.00421529	0.114475
AC012409.5	2.96522	1.03661	29.1331	0.00422986	0.114718
CFAP221	-1.54777	0.541772	82.1338	0.00427858	0.115885
IQCJ-SCHIP1	-1.39766	0.489508	198.157	0.00430037	0.116013
NAT8L	2.08052	0.728483	351.279	0.00429066	0.116013
UPP1	-1.40733	0.492893	380.209	0.00430031	0.116013
CAMK2A	1.56431	0.548489	86.3846	0.00434397	0.117035
RBP1	1.46812	0.51507	175.022	0.00436727	0.117168
DSCC1	-1.32903	0.466374	519.408	0.00437592	0.117168
GALNT9	-1.61209	0.565536	346.577	0.00436438	0.117168
AL133367.1	1.27015	0.445731	102.187	0.00437765	0.117168
LINC01423	-1.22476	0.429624	255.138	0.00436122	0.117168
SP9	4.27269	1.49976	26.8207	0.00438669	0.117256
FAM86DP	-1.12012	0.393272	754.922	0.00439677	0.117257
AC080079.2	2.64892	0.930067	18.7495	0.00439821	0.117257
AC099786.2	4.08169	1.43353	18.5089	0.00440924	0.117319
ALPK1	1.34947	0.473981	427.569	0.00441204	0.117319
DCAF13	-0.920973	0.323829	1755.21	0.00445489	0.118304
AL031432.4	2.35332	0.828128	28.9986	0.00448691	0.118999
LINC00645	-4.01912	1.41453	24.452	0.00449282	0.119001
DACT2	2.6563	0.935301	110.351	0.00451072	0.11932
AKNA	0.797205	0.280856	2562.61	0.0045329	0.119751
PRKAR1A	-0.934953	0.329433	20947.8	0.00453875	0.119751
AHR	0.981646	0.34602	1754.18	0.00455454	0.120013
LINC01569	2.2306	0.786629	72.3994	0.00457342	0.120355
CTSS	1.49628	0.52782	65.0498	0.00458506	0.120376
SEMA5A	1.20121	0.423744	4051.89	0.00458602	0.120376
CDKN1C	1.18432	0.417896	2389.99	0.0045967	0.120501
DNM1P51	1.6739	0.59145	38.898	0.00465249	0.121807
PRAM1	1.7651	0.623822	47.5601	0.00466226	0.121906
NEFM	1.6243	0.574333	4052.3	0.0046819	0.122263
DYRK3	-1.50105	0.531143	717.406	0.00471222	0.12274
AL137139.2	2.33841	0.827368	49.1232	0.00470849	0.12274
PGM5P2	1.60071	0.566846	38.7729	0.00474449	0.123423
CAPN7	0.73565	0.260598	1366.13	0.00475866	0.123634
FXYD1	3.03918	1.07688	18.4138	0.00476926	0.123752
ATF3	-1.44836	0.513415	1266.83	0.00478698	0.123896
ZNF546	1.02277	0.362541	300.193	0.00478545	0.123896
NSUN7	2.48491	0.881044	37.3304	0.00479616	0.123977
E2F1	-1.68111	0.59625	3417.03	0.00481031	0.124185
PTPRU	-1.3036	0.462744	4050.57	0.00484588	0.124369
HBEGF	-1.98773	0.705913	452.897	0.00486511	0.124369
BMPER	-2.45381	0.871456	150.351	0.00486623	0.124369
LMNTD2	1.2929	0.458909	206.725	0.00484254	0.124369
CDH2	-0.954933	0.338945	8769.85	0.00484187	0.124369
DSC3	-4.68852	1.66464	399.738	0.00485459	0.124369
TIMP3	-1.59467	0.56615	31879.2	0.00485211	0.124369
TMSB4X	-0.898102	0.31888	73830.8	0.00485616	0.124369
CLCF1	-1.35792	0.482564	427.636	0.00489352	0.12491
ALX1	1.62674	0.579067	139.135	0.00496572	0.126595
LAYN	-1.30716	0.465418	1640.07	0.0049763	0.126706
APBB2	0.897763	0.319819	2104.97	0.00499897	0.127125
PRPS2	-0.833903	0.297541	1101.38	0.00506846	0.128731
PID1	-1.34514	0.480033	590.182	0.0050757	0.128755
RAB3IL1	-1.30082	0.464802	3342.68	0.00513156	0.13001
ZNF385C	1.66044	0.593765	66.1201	0.00516641	0.130731
AFF2	1.10563	0.395537	2652.46	0.00518568	0.131056
NBEAL2	1.30497	0.467155	569.168	0.00521517	0.131475
ZNF615	0.885008	0.316786	383.168	0.00521076	0.131475
SRI	-0.911109	0.326346	2805.12	0.00524068	0.131705
BBOX1	-1.96877	0.70513	381.612	0.00523732	0.131705
NAALADL1	1.1678	0.418315	93.9903	0.00524366	0.131705
AP000662.1	0.874278	0.313256	604.311	0.00525558	0.131842
GPR132	2.2186	0.795047	113.84	0.00526226	0.131847
DCLK2	1.04719	0.375723	2554.36	0.00531749	0.132418
ZFHX2	1.67855	0.602095	134.582	0.00530593	0.132418
FERMT2	-0.992954	0.356062	15234.9	0.00529183	0.132418
MAF	1.08539	0.389391	3559.11	0.00531299	0.132418
L3MBTL1	1.1969	0.429341	294.01	0.00530733	0.132418
SPR	-0.954779	0.342769	208.256	0.00534478	0.132877
CAPG	-1.17782	0.422882	1961.58	0.00534897	0.132877
FBXO32	1.60838	0.577588	184.859	0.00535853	0.132953
AC005906.2	1.47909	0.531234	213.15	0.00536512	0.132955
MIAT	1.75004	0.62921	1024.73	0.00541378	0.133998
SEPTIN3	1.26463	0.455132	573.712	0.00545939	0.134963
TNN	2.10181	0.756949	89.1808	0.00549171	0.134983
MYOZ3	1.89568	0.682485	118.613	0.00547588	0.134983
C1GALT1	-1.4733	0.530397	2607.59	0.00547394	0.134983
SFRP1	1.42458	0.513141	10789.6	0.00549994	0.134983
AL356596.1	3.51072	1.26418	11.7792	0.00548501	0.134983
NR2F2-AS1	1.06554	0.383772	644.43	0.00549495	0.134983
SLC1A3	1.03624	0.373356	3308.07	0.00551188	0.135114
AC009061.2	1.74064	0.627509	78.662	0.00553914	0.135619
KCND2	1.97217	0.711286	310.162	0.00555973	0.135759
PCDH17	-1.20916	0.436146	1835.32	0.00556484	0.135759
IGLON5	0.855409	0.308464	5231.06	0.00555206	0.135759
AL353743.1	1.49995	0.541295	113.127	0.00558781	0.136013
AC011297.1	4.92672	1.77796	14.7432	0.00558857	0.136013
DSN1	-0.950643	0.343362	1569.85	0.0056292	0.136839
TRAPPC12-AS1	1.0574	0.382081	108.653	0.00564914	0.13716
CTSC	1.77647	0.642187	2266.18	0.0056699	0.1375
RHOC	-0.79348	0.286971	6247.29	0.00569195	0.137871
CYP26C1	7.29434	2.6402	38.5836	0.00573087	0.138649
COQ10B	-0.776808	0.28128	851.559	0.00575034	0.138955
ZNF354C	0.741157	0.268518	579.202	0.00577701	0.139434
CHRM3	-2.12181	0.769179	106.108	0.00580608	0.139971
IL4R	-1.11523	0.404624	1755.86	0.00584765	0.140806
CPNE8	-1.27073	0.461108	503.577	0.00585457	0.140806
SYT17	-0.848179	0.307856	548.292	0.0058672	0.140944
FOXP2	1.66991	0.606254	672.954	0.00587882	0.141057
BX323043.1	2.14297	0.778455	27.5191	0.00590788	0.141588
CD180	-4.23682	1.53956	18.845	0.00592397	0.141807
TMSB4XP4	-1.06508	0.387118	139.665	0.00593585	0.141925
TAS1R3	1.13893	0.414087	131.095	0.00595099	0.141954
UBR7	-0.842066	0.30613	1893.56	0.00594709	0.141954
LINC00960	-5.00377	1.81965	10.6887	0.00596209	0.142052
SCN9A	1.50646	0.548096	79.1231	0.00598639	0.142199
AC006452.2	2.68711	0.977682	12.6943	0.00598768	0.142199
RAP1B	-1.00263	0.364808	7039.15	0.00598916	0.142199
NIBAN2	-1.0671	0.388682	18171.5	0.00604309	0.143313
AC092957.1	5.03381	1.83422	59.9983	0.00606244	0.143604
DNAH9	1.15085	0.419523	142.369	0.00608373	0.143942
FAXC	-0.917838	0.334629	544.156	0.0060909	0.143944
GCH1	-2.22234	0.810826	41.3339	0.00612828	0.14466
FLVCR2	1.31841	0.481566	120.641	0.00618599	0.145854
PLCXD2	2.37457	0.867793	84.7005	0.00621285	0.146149
AL357522.1	2.85058	1.04167	17.4679	0.0062088	0.146149
BCL11A	1.28974	0.471423	1726.01	0.00622203	0.146196
MFSD6	-1.25386	0.458527	109.397	0.00624663	0.146605
AC073130.3	-1.67729	0.613734	71.298	0.00627743	0.147159
LYPLAL1-AS1	1.83594	0.672336	27.2929	0.00632029	0.147632
ALKAL2	2.55257	0.935014	19.1626	0.00633382	0.147632
FRZB	1.78117	0.652285	16565.1	0.00632058	0.147632
TRH	-3.97399	1.45551	18.3611	0.00632772	0.147632
TES	-0.758909	0.277985	6750.67	0.00633278	0.147632
KIAA1671	-1.36808	0.501306	398.209	0.00635215	0.14789
GBX2	4.18816	1.53523	370.497	0.00637152	0.148004
AC012409.3	2.0848	0.76413	39.2764	0.00636552	0.148004
KLF5	-1.69154	0.620477	2231.27	0.0064068	0.148654
PRKCZ-AS1	0.909277	0.333679	267.756	0.00643001	0.148685
TLE1	0.812356	0.298109	6774.06	0.00642963	0.148685
OGN	1.49631	0.548974	15062.4	0.00641753	0.148685
LHX8	2.70013	0.991323	53.4731	0.00645426	0.14874
AC110620.2	-2.82387	1.03661	26.315	0.00644699	0.14874
RND1	1.65053	0.605841	92.8472	0.00644254	0.14874
TAGLN2	-0.707987	0.260285	1081.74	0.00652721	0.149858
AIF1	2.63911	0.970223	16.0511	0.00652615	0.149858
CAMK1D	1.06088	0.389974	1247.97	0.00652044	0.149858
HRK	1.63086	0.599635	200.957	0.0065331	0.149858
PLCG2	1.95103	0.717442	70.8774	0.00653951	0.149858
CXXC5	-0.966437	0.355695	11522.3	0.0065869	0.150774
MT-ND2	-0.716998	0.264011	73355.1	0.0066118	0.151175
AC087289.5	-5.84665	2.15373	9.26585	0.00663424	0.151518
SNRPG	-0.778353	0.286852	1563.75	0.00665911	0.151916
ESCO2	-1.23413	0.45509	1022.58	0.00669105	0.152474
AC073389.2	2.10922	0.777947	27.5219	0.00670277	0.15257
IRS2	-0.808799	0.298411	1628.03	0.0067211	0.152817
CAVIN2	-0.985628	0.364118	241.5	0.00679166	0.153474
MGST1	-1.0882	0.402041	1795.52	0.00679601	0.153474
HOMER2	0.842304	0.311174	484.921	0.00679225	0.153474
AC011447.3	1.75958	0.650168	54.0298	0.00680269	0.153474
EXOC3L2	-1.4789	0.546237	277.404	0.00678054	0.153474
MYH7B	1.09679	0.405063	195.561	0.00677526	0.153474
PMEPA1	1.39272	0.514443	2005.73	0.00678449	0.153474
SGCD	-1.23771	0.457929	4107.43	0.00687494	0.154421
LCP1	4.35034	1.60931	10.5569	0.00686674	0.154421
DLX4	-3.20367	1.18482	13.5435	0.00685237	0.154421
SAMD10	1.45107	0.536853	203.795	0.00687322	0.154421
ACYP1	-0.891421	0.329919	303.568	0.00689355	0.154571
DSC2	-1.86963	0.691998	204.934	0.00689677	0.154571
DYNLT1	-0.732644	0.271321	2727.94	0.00692812	0.154933
RAB3A	1.15598	0.428083	230.095	0.00692616	0.154933
ADD3-AS1	2.14397	0.794114	63.1934	0.00693749	0.154973
FOXD2	4.98045	1.84572	12.2618	0.00696787	0.155481
ZNF219	0.86416	0.32036	1935.19	0.00698696	0.155737
SPSB4	-1.14067	0.422999	347.329	0.00700454	0.155788
BEGAIN	-1.31167	0.486403	3493.9	0.00700335	0.155788
LINC01844	-1.308	0.485217	487.45	0.00702394	0.156049
CRIM1	-1.03899	0.385692	4762.06	0.00706334	0.156351
COL4A1	-1.12477	0.417527	72355.7	0.0070626	0.156351
ZNF491	0.991839	0.368163	224.05	0.00705956	0.156351
TTC28-AS1	0.924508	0.343222	368.605	0.00706818	0.156351
CMTM8	1.45332	0.539762	107.595	0.00709151	0.15639
HTRA3	-1.05813	0.393	397.983	0.00709295	0.15639
PNP	-1.51313	0.561894	228.779	0.00708321	0.15639
ZBED8	0.995254	0.369745	298.74	0.00710826	0.15643
DDX5	-0.894417	0.332294	34987.6	0.00711012	0.15643
YPEL1	1.14286	0.425119	436.042	0.00718091	0.157648
PRRG1	-1.11319	0.414067	1426.41	0.00717897	0.157648
AL138831.3	2.18362	0.812612	43.7267	0.00720628	0.157662
CPM	2.04517	0.760967	263.55	0.0071968	0.157662
SPINT1	-2.51241	0.935069	28.8306	0.00721248	0.157662
G6PD	-1.06271	0.395464	3918.56	0.00720406	0.157662
TMEM150C	1.17801	0.438495	266.675	0.00722108	0.157681
DUOX2	2.43155	0.905377	15.2421	0.00723831	0.157888
HAPLN3	-1.59216	0.59307	626.635	0.00726155	0.158226
FCRLB	-2.00145	0.746347	36.095	0.00732569	0.159283
PLCB4	0.735289	0.27418	944.912	0.00732332	0.159283
SSTR1	-3.36347	1.25472	20.8968	0.00734781	0.159594
NOS1AP	1.03608	0.386663	156.124	0.00737215	0.159782
MYOF	-0.901713	0.336475	5778.22	0.00736477	0.159782
FRAT1	-1.11306	0.415491	218.429	0.00738639	0.159921
LINC02614	1.39107	0.519655	138.543	0.00743054	0.160649
ZNF815P	1.14302	0.427051	122.822	0.00743872	0.160649
PPP1R1B	1.86919	0.698419	191.545	0.00744368	0.160649
NR2C2AP	-1.18869	0.444342	398.479	0.00746896	0.161025
AL365203.2	-1.11313	0.416526	164.65	0.00753089	0.162189
WDR1	-0.956896	0.358373	16260.8	0.00758265	0.162959
KCNJ2-AS1	1.84814	0.692079	30.171	0.0075756	0.162959
KHDRBS2	2.25847	0.845948	35.0577	0.00759091	0.162965
GPRIN1	-1.24351	0.466438	259.553	0.00767688	0.164292
AL583810.2	3.00252	1.12611	13.2258	0.00766967	0.164292
LINC01534	1.14472	0.429339	79.7482	0.00767028	0.164292
OAF	-0.879154	0.330168	18022.6	0.00775049	0.165596
MYEF2	1.35741	0.509808	584.591	0.00775408	0.165596
AL731571.1	-1.02471	0.385046	396.347	0.00778487	0.16608
ANXA9	1.25967	0.473497	184.651	0.00780586	0.166226
LINC01122	1.76477	0.663389	56.3554	0.00780872	0.166226
AC009148.1	2.20566	0.829224	21.8943	0.00781618	0.166226
FAM171A2	0.698758	0.262742	4454.95	0.00782601	0.166262
NIBAN1	-1.05965	0.399122	4767.96	0.00793205	0.167655
TNS3	1.03935	0.391387	2537.93	0.00791756	0.167655
RSPO2	-2.10192	0.791708	148.834	0.0079327	0.167655
MT1X	-1.71874	0.647209	98.0584	0.00791634	0.167655
AL021707.4	1.81245	0.682324	27.4272	0.00790064	0.167655
HSP90AA1	-0.935587	0.352456	35486.9	0.00794312	0.167702
ITGA6	1.20966	0.45597	549.394	0.00797971	0.168115
KANSL1L	0.773483	0.291671	563.69	0.0080039	0.168115
AADAT	-0.677051	0.255285	1788.52	0.00799845	0.168115
CNTNAP3C	2.47637	0.933758	19.7788	0.00800055	0.168115
COLEC12	1.23023	0.463743	4445.16	0.00798181	0.168115
AGAP2	-0.944845	0.356674	8283.33	0.00807195	0.169236
AC126178.1	-4.63866	1.75112	13.1825	0.00807385	0.169236
SMAGP	1.28573	0.485653	128.988	0.00811052	0.16983
EXO1	-1.28386	0.485313	927.297	0.00815864	0.170357
RRM1	-1.05391	0.398401	4386.74	0.00816078	0.170357
BCAM	1.5733	0.594599	773.092	0.00814548	0.170357
CALM1	-1.44737	0.547236	32247.3	0.00817225	0.170422
EBF4	0.93519	0.353675	624.322	0.00818818	0.17058
HS2ST1	-0.831741	0.314764	3112.59	0.00823152	0.170889
PHLDB2	1.53458	0.580761	3346.09	0.00823325	0.170889
ARPC5L	-0.846006	0.320188	1948.98	0.00823651	0.170889
MMP15	1.26002	0.476807	663.587	0.00822659	0.170889
AC024610.2	-2.88305	1.0914	22.0609	0.00825141	0.171024
TMEM87B	-1.25052	0.473711	3682.01	0.00829467	0.171712
SMIM38	1.90998	0.723692	26.0795	0.00830986	0.171712
DPPA3P3	-4.52893	1.71598	11.1757	0.00830866	0.171712
AC012349.1	2.06745	0.783866	23.3499	0.00835172	0.172402
EML4-AS1	3.83086	1.45312	9.93755	0.00838151	0.172671
ECM2	1.32937	0.504322	828.574	0.00839013	0.172671
ASB9	2.76233	1.04791	26.5494	0.00838803	0.172671
TPM3	-1.03578	0.393051	20820.2	0.00840804	0.172853
SLC25A25	-1.02189	0.387828	1950.05	0.00841592	0.172853
AL109615.4	1.2985	0.493159	191.545	0.00846285	0.173642
PTPRT	3.81992	1.45197	118.461	0.00851696	0.174576
KLF11	-0.752104	0.285989	1488.05	0.00854266	0.174648
HKDC1	3.35698	1.27673	11.5149	0.0085547	0.174648
FOXG1	3.04946	1.15967	360.755	0.00854835	0.174648
AC011447.7	3.97821	1.51287	21.6667	0.00854912	0.174648
GREB1	-0.821848	0.312893	744.135	0.00862389	0.175884
GUCA1B	1.43025	0.544637	57.6063	0.00863767	0.175989
MPZ	-1.1322	0.431288	253.543	0.00866086	0.176286
B3GLCT	-0.818528	0.311877	1168.1	0.00867716	0.176441
ZNF568	1.10856	0.42257	167.081	0.00870669	0.176865
APOA1	-4.9428	1.88494	240.1	0.00873482	0.176866
COL2A1	1.20037	0.457808	15390	0.00874142	0.176866
KIAA0895L	-0.740454	0.282385	6920.8	0.00873778	0.176866
ZNF594	0.881958	0.336266	403.115	0.00872112	0.176866
AC133552.2	1.52144	0.580441	37.8055	0.00876247	0.177117
PIK3CD	1.11569	0.426035	168.828	0.00882469	0.17732
CHRD	0.945066	0.360856	1604.64	0.00881999	0.17732
LTV1	-0.731647	0.279365	588.012	0.00881981	0.17732
AFAP1L2	2.88269	1.10017	844.109	0.00878756	0.17732
MYO16	2.06003	0.786492	48.832	0.00881214	0.17732
FTCD	1.13377	0.432742	191.619	0.00879406	0.17732
GLI1	1.62006	0.619481	342.82	0.0089177	0.179012
ACTN3	1.70214	0.651041	140.151	0.00893623	0.179208
ASPHD1	-1.34634	0.515208	296.359	0.0089702	0.179536
APOL2	0.756559	0.28951	1406.97	0.00896892	0.179536
CXXC4-AS1	-3.7474	1.43462	15.8353	0.00899799	0.179916
PLD1	1.22813	0.470459	617.35	0.00904108	0.180071
AC078846.1	0.922449	0.353339	214.843	0.00903675	0.180071
GSE1	-1.16987	0.448137	6394.27	0.00904045	0.180071
AL354836.1	-1.7467	0.668882	33.7326	0.00901811	0.180071
GPR35	1.31968	0.506268	187.304	0.00914261	0.180821
C1QTNF7	3.59496	1.37829	25.667	0.00910012	0.180821
DDR1	0.784008	0.300774	3745.25	0.0091436	0.180821
CD109	-0.915988	0.351366	3415.3	0.00913564	0.180821
PNPLA7	1.21593	0.466516	623.704	0.00914967	0.180821
SOX8	-0.84384	0.323601	1296.84	0.00911645	0.180821
AC006305.1	-2.99443	1.14832	18.9497	0.00911602	0.180821
TLE2	-1.03419	0.396757	7228.44	0.00914414	0.180821
AL356056.2	1.78758	0.686269	28.6682	0.0091932	0.181377
FAM124A	1.62787	0.624973	144.464	0.00919555	0.181377
ELAPOR1	-1.73543	0.666384	304.333	0.00920767	0.18144
KRBA2	1.06349	0.408762	97.8679	0.00927518	0.182594
PHC2	-0.665974	0.256142	6400.55	0.00932192	0.183337
PARP9	1.10832	0.426494	107.516	0.00935863	0.183705
AC106820.4	1.23028	0.473385	559.657	0.0093525	0.183705
ADGRV1	1.47224	0.567135	269.573	0.00943394	0.184145
CUX1	-0.810318	0.312156	5041.6	0.0094351	0.184145
DLC1	-0.869674	0.334888	8399.73	0.00940672	0.184145
AMHR2	2.04827	0.788866	25.6492	0.00941843	0.184145
GAS7	1.45325	0.559832	911.375	0.00943521	0.184145
SEC1P	2.23392	0.86015	21.0718	0.00940057	0.184145
PBK	-1.02348	0.394353	156.157	0.0094497	0.184251
BAALC-AS1	-1.72471	0.665112	128.05	0.00951111	0.184918
LY6H	2.19848	0.847694	72.9881	0.00950102	0.184918
USP6	1.5533	0.598986	66.2059	0.00950833	0.184918
BCDIN3D	1.01973	0.393314	184.651	0.00952331	0.184979
TLCD4	-1.3021	0.503357	145.518	0.00968649	0.187456
GALNT17	1.50847	0.582992	691.209	0.00966857	0.187456
AP003071.5	1.36086	0.526082	88.8759	0.00968762	0.187456
CDH13	-1.20916	0.467334	466.926	0.00967146	0.187456
COL6A4P2	2.21168	0.855804	55.9242	0.00975689	0.188398
P2RY1	1.67097	0.646662	62.2103	0.00976635	0.188398
H2BC5	1.27338	0.492821	659.731	0.00977044	0.188398
PLPPR3	1.2804	0.495559	2624.9	0.00977326	0.188398
AC138932.3	1.59661	0.618056	60.9425	0.00978659	0.188477
HTR7	-1.90197	0.736474	54.3285	0.00980768	0.188705
NTF4	1.21009	0.468628	86.122	0.00981744	0.188715
ADAMTSL3	-1.85564	0.718868	614.035	0.00984183	0.189006
CLIC1	-0.633985	0.245664	9186.8	0.00986014	0.189179
WDSUB1	1.14652	0.444703	169.376	0.00993228	0.190384
ZNF806	3.80704	1.47808	9.47269	0.0100049	0.191488
PIPOX	1.12438	0.436561	123.312	0.0100086	0.191488
BDKRB1	-2.33399	0.906517	37.6033	0.0100332	0.191778
APOBEC3G	1.43406	0.557102	141.716	0.0100487	0.191894
CADM3	1.92285	0.747249	76.9326	0.010075	0.192037
FAM135B	-2.76902	1.07597	33.1925	0.0100674	0.192037
TNFRSF14	2.21974	0.86283	81.4371	0.0100928	0.192099
TFAP2B	5.09347	1.97998	668.889	0.0100971	0.192099
MINDY2	-0.859839	0.334523	1345.2	0.0101598	0.193113
GCK	1.30628	0.508891	183.909	0.010261	0.194312
IGFBP1	-4.20853	1.63934	15.9529	0.010252	0.194312
AP002490.1	1.52066	0.592267	38.5968	0.0102428	0.194312
ITIH6	-3.6491	1.42109	17.3796	0.0102338	0.194312
RAB23	-1.1477	0.447322	870.918	0.0102962	0.194798
PDLIM1	-0.922955	0.359852	6850.53	0.010323	0.194943
ASXL3	0.763299	0.297573	3306.5	0.0103153	0.194943
NCAPH2	-0.766638	0.298951	4609.53	0.0103347	0.194983
DNAJC9	-0.863234	0.336761	1139.74	0.010367	0.19505
PLAAT5	2.66723	1.04043	11.6302	0.0103598	0.19505
SH3GL3	-0.876391	0.341874	384.365	0.0103624	0.19505
CLYBL	1.1295	0.440808	88.2478	0.0103972	0.195438
TK1	-1.26094	0.492255	3927.61	0.0104202	0.195691
CPNE7	-2.59511	1.01344	15.35	0.0104462	0.195879
ERF	-0.841691	0.32871	8049.99	0.0104494	0.195879
ARSB	-1.0204	0.398565	3044.35	0.0104617	0.195928
NXPH3	1.17792	0.460342	81.9549	0.0105036	0.196533
GPR158	-3.92153	1.53331	10.9641	0.0105409	0.19705
MINDY1	0.924472	0.361631	785.188	0.0105763	0.197531
CCK	4.34819	1.70209	9.67868	0.0106306	0.198001
AC114811.2	-1.63629	0.640426	116.219	0.0106188	0.198001
TOM1L1	1.29589	0.507233	173.946	0.0106243	0.198001
CD72	1.5219	0.596313	89.2552	0.0107048	0.199202
CLIC4	-0.864715	0.339053	27283.8	0.0107604	0.199304
GALNT14	-2.03108	0.7961	35.0367	0.0107324	0.199304
WNT2	-4.52693	1.77519	12.9983	0.010769	0.199304
STX3	-1.6319	0.6399	71.1943	0.0107647	0.199304
GDPD3	1.07638	0.421893	334.884	0.010732	0.199304
TMEM38A	1.10277	0.432378	159.225	0.0107575	0.199304
AC012645.1	-1.08345	0.424922	97.8514	0.0107796	0.199321
KMT2A	0.625592	0.245454	3885.9	0.0108121	0.19974
CYP2W1	1.78007	0.698734	23.6116	0.0108479	0.199903
CELF4	1.51066	0.592972	126.212	0.0108464	0.199903
DNAJC28	1.35721	0.532765	56.3183	0.0108503	0.199903
ZNF781	-2.078	0.815929	27.253	0.0108718	0.200118
IFI27	1.08275	0.425396	216.675	0.0109194	0.200812
LIG1	-0.929502	0.365238	4106.88	0.0109303	0.200831
AC026691.1	1.91776	0.753865	23.7999	0.010962	0.201233
TGFB3	0.64283	0.252764	2936.27	0.0109841	0.201458
COL11A2	1.15588	0.454856	2367.59	0.0110469	0.202427
DNAH12	2.63625	1.03753	11.9785	0.011057	0.20243
EPHA5-AS1	2.27648	0.896404	45.5007	0.0110989	0.203016
BCLAF3	0.740063	0.291506	572.881	0.0111247	0.203306
S1PR2	-0.697655	0.274862	2958.86	0.0111424	0.203446
NEURL1B	0.699341	0.275688	562.747	0.01119	0.203602
CHN2	-1.84231	0.726254	37.3304	0.0111893	0.203602
STK17A	-1.06872	0.421249	1028.7	0.0111799	0.203602
C16orf89	1.92031	0.757104	69.5515	0.0112002	0.203602
IQSEC2	0.935329	0.368767	652.964	0.0112008	0.203602
RUNDC3B	-1.56038	0.615313	106.096	0.0112156	0.203689
EXOC3L4	-1.94592	0.767618	24.8451	0.0112445	0.203872
PKN1	0.790569	0.311865	4173.03	0.0112457	0.203872
RRM2	-1.12909	0.445583	5970.71	0.0112781	0.204097
PCDH15	2.4551	0.96887	19.4447	0.0112775	0.204097
GRIP1	1.57021	0.619804	210.146	0.0112964	0.204247
OPRD1	-1.78659	0.705568	528.541	0.0113371	0.204802
AC092162.2	-3.32862	1.31487	209.335	0.0113571	0.204823
NR2F2	0.682532	0.269618	35916	0.0113584	0.204823
DUSP14	-0.800112	0.316138	893.039	0.0113771	0.204978
AC104137.1	2.74363	1.08509	29.9922	0.0114557	0.205667
KIF27	0.821952	0.325054	295.624	0.0114498	0.205667
ROBO4	-1.76939	0.699618	86.5171	0.0114364	0.205667
POLD1	-1.01679	0.402022	4121.16	0.0114327	0.205667
PRND	4.86349	1.92378	11.5433	0.0114684	0.205716
SORBS2	0.830091	0.328659	568.784	0.011547	0.206209
AC073107.2	2.76765	1.0953	10.0551	0.0115095	0.206209
MAPK8IP1	-0.79351	0.314073	1455.17	0.0115199	0.206209
TMEM132C	5.36201	2.12248	2197.16	0.0115273	0.206209
AC087741.1	1.56024	0.6177	62.8862	0.0115409	0.206209
TMPRSS9	1.33482	0.528557	58.8793	0.0115566	0.206209
CRYBG1	-1.88716	0.747369	78.7856	0.0115676	0.206224
AC027237.3	-1.26462	0.500919	56.835	0.0115828	0.206315
FAM3C	-1.00929	0.399888	6201.96	0.0116051	0.206337
B4GALNT1	-0.650133	0.257616	945.283	0.0116144	0.206337
AC025034.1	-1.94301	0.769836	114.811	0.0116054	0.206337
GBP3	-1.72297	0.683121	303.931	0.0116621	0.207005
ITGA7	-0.985028	0.390745	8612.1	0.0117055	0.207462
AC144831.1	1.44918	0.574897	168.743	0.0117101	0.207462
RSPO4	-1.62548	0.644901	145.381	0.0117184	0.207462
ADPRH	-1.12874	0.447993	155.436	0.0117509	0.207858
MTHFR	0.695159	0.275943	2058.01	0.0117617	0.207869
ADIRF-AS1	1.20713	0.479283	88.8668	0.0117817	0.20803
PIM2	1.33695	0.530886	140.756	0.0117912	0.20803
ADCY1	-0.770872	0.306225	5312.26	0.0118247	0.208439
ZNF284	0.993695	0.394802	191.222	0.0118378	0.208491
PCGF5	0.728743	0.28968	578.071	0.0118803	0.209059
RGS3	-0.756631	0.300859	4731.44	0.0119064	0.209338
NFIL3	-0.886195	0.352638	666.681	0.0119694	0.210121
BRCA1	-1.28132	0.509881	1490.03	0.0119716	0.210121
LINC01355	1.20861	0.48114	196.307	0.0120057	0.210539
AL137003.1	-1.22211	0.486835	128.379	0.0120626	0.211354
IL12A-AS1	-2.80715	1.11876	24.8646	0.0121017	0.211857
ASCL2	2.64823	1.05617	13.0902	0.0121629	0.212747
STUM	1.18353	0.472264	144.111	0.0122082	0.212911
LRSAM1	0.764645	0.305117	1314.64	0.012208	0.212911
GATA3	-1.87364	0.747503	49.8434	0.0121922	0.212911
APOLD1	0.802789	0.320359	931.844	0.012214	0.212911
CAP1	-0.868188	0.346606	10139.5	0.0122512	0.213042
AL109918.1	0.669201	0.267175	771.861	0.0122545	0.213042
EYA4	1.5153	0.604889	725.761	0.0122422	0.213042
HECTD2	-0.686987	0.274326	3760.19	0.0122705	0.213042
PBX4	1.095	0.437271	689.707	0.0122738	0.213042
ENTPD8	1.87469	0.748924	146.852	0.0123084	0.213462
MMP2	-0.944962	0.377586	25899.3	0.012327	0.213602
LINC01894	1.44695	0.578333	93.0069	0.0123516	0.213846
AGBL2	1.25452	0.501791	72.6458	0.0124164	0.214604
PIANP	-1.0475	0.418958	3522.19	0.0124109	0.214604
AC010210.1	1.47835	0.591482	42.971	0.0124404	0.214836
HMGN3	-0.748339	0.299679	4318.8	0.01252	0.214978
TMEM132A	0.903925	0.361955	7572.54	0.0125128	0.214978
PLAAT4	2.03156	0.813123	35.901	0.0124732	0.214978
ACBD4	1.2469	0.499006	326.442	0.0124623	0.214978
IQCN	0.934405	0.37413	1061.28	0.012506	0.214978
AC245052.4	1.28445	0.514307	66.7169	0.0125094	0.214978
PCNA	-1.17544	0.470727	6071.69	0.0125224	0.214978
PAX8	3.2064	1.28444	13.8087	0.0125478	0.215053
ARHGAP4	0.862111	0.345322	206.63	0.012541	0.215053
CAPN10-DT	0.892297	0.357528	134.661	0.0125694	0.215241
UBASH3B	-1.51854	0.60871	5226.3	0.012607	0.215705
LST1	2.10532	0.844249	30.9265	0.0126414	0.216018
E2F8	-0.857956	0.344108	574.232	0.0126571	0.216018
CD320	-0.913415	0.366312	2073.61	0.0126476	0.216018
VAMP5	-0.846502	0.339585	391.937	0.0126756	0.216154
SHANK2	2.11564	0.848832	81.4014	0.0126877	0.216178
SOCS1	1.11976	0.449378	389.509	0.0127095	0.216369
SLC38A3	1.19866	0.481121	249.906	0.0127244	0.216442
TNNT1	1.72154	0.692054	93.26	0.0128613	0.218588
RRS1	-1.22373	0.492005	504.201	0.0128739	0.218621
DOK5	1.203	0.484108	662.302	0.012956	0.219831
AC112220.2	-1.44321	0.581087	62.2194	0.0130045	0.22047
AC012653.2	-1.47413	0.593732	90.9915	0.0130345	0.220796
MYORG	1.53184	0.617595	768.41	0.0131262	0.222164
N4BP2L1	1.71741	0.692707	116.541	0.013165	0.222453
GNAO1	-1.43654	0.579401	620.853	0.0131621	0.222453
PIK3C2B	0.73919	0.298366	987.426	0.013232	0.22276
WNT9A	1.59104	0.641979	89.4979	0.0131994	0.22276
ADAMTS19-AS1	-2.47265	0.998118	17.7019	0.0132376	0.22276
YPEL4	0.949917	0.383392	303.771	0.0132247	0.22276
RAD52	0.853888	0.344684	966.242	0.0132378	0.22276
AL158211.5	1.47766	0.596664	35.3298	0.0132666	0.223061
SEMA3G	1.46097	0.590284	89.3721	0.0133226	0.223818
ZNF211	0.767219	0.310117	889.259	0.0133622	0.224298
BECN1	-0.63824	0.258028	1371.06	0.0133785	0.224386
GFOD1	0.998408	0.403697	977.936	0.0133924	0.224436
MAP2K3	-0.977555	0.395389	1271.26	0.0134215	0.224553
SLC26A11	0.770152	0.311489	1145.26	0.0134177	0.224553
THY1	-1.0144	0.410475	7440.01	0.0134629	0.225062
SHCBP1	-0.968411	0.392144	1467.26	0.0135291	0.225983
JCAD	-1.01407	0.41084	9123.68	0.013576	0.226244
BCL11B	2.30384	0.933476	104.038	0.013586	0.226244
MYH2	-4.97665	2.01651	9.42676	0.0135887	0.226244
AL008718.2	2.2387	0.90711	16.947	0.013589	0.226244
IER3IP1	-0.669929	0.271516	1201.66	0.0136111	0.226426
DACH2	3.21461	1.30316	9.8237	0.0136338	0.226619
AGTR1	-1.92856	0.782355	174.878	0.0136986	0.227397
LRR1	-0.955801	0.387756	289.349	0.0137029	0.227397
F2RL1	-1.41646	0.574883	52.3868	0.0137432	0.227593
CYRIB	-0.690819	0.280391	1428.41	0.0137482	0.227593
PLA2G12B	-5.2004	2.11059	9.08813	0.0137415	0.227593
CHAF1A	-1.24071	0.503675	3266.73	0.0137659	0.227701
AC017104.2	-1.39327	0.565793	47.9368	0.013797	0.22803
AC023593.1	-2.88787	1.17317	13.503	0.0138319	0.228422
PRTG	1.35358	0.549958	274.243	0.0138457	0.228424
MYOM1	1.07953	0.438653	73.7432	0.0138544	0.228424
CCDC177	2.97876	1.21108	22.4359	0.0139091	0.229141
TMEM51	-1.26629	0.515025	595.589	0.0139439	0.22924
LINC02751	4.02007	1.63482	8.81874	0.0139315	0.22924
AC010300.1	1.88255	0.765709	54.2286	0.0139489	0.22924
TMEM205	0.89929	0.365893	210.498	0.0139793	0.229555
JAM2	0.754537	0.307275	1270.68	0.014066	0.230793
AC005674.2	-1.10321	0.449534	196.903	0.0141229	0.231541
GATA2-AS1	-3.6795	1.49958	12.2974	0.0141402	0.231639
AC068205.2	1.3497	0.550212	57.2347	0.0141653	0.231863
GPR137C	-0.912765	0.372243	864.37	0.0142039	0.232308
CCND3	-0.835265	0.340769	3367.84	0.0142413	0.232733
MYH8	-2.53138	1.03288	78.3061	0.0142542	0.232758
MCUR1	-0.730734	0.298405	2234.11	0.0143333	0.233862
NEDD4	-0.861117	0.35177	682.731	0.014367	0.234038
GP6	2.25471	0.92102	23.8091	0.0143628	0.234038
LYNX1	-0.996417	0.407544	3664.54	0.014488	0.23582
CCN4	-1.41402	0.578729	5377.8	0.0145527	0.236684
H2AW	1.20411	0.493547	295.494	0.014699	0.238059
ALK	1.64393	0.674026	413.177	0.0147289	0.238059
ITPRIPL1	-0.880059	0.360672	799.39	0.0146851	0.238059
AC073111.4	0.790766	0.324277	470.911	0.0147462	0.238059
LAMC3	1.14538	0.469398	1131.49	0.0146833	0.238059
TEX36	-1.58097	0.648357	43.7568	0.0147514	0.238059
LRRC10B	1.41645	0.580903	90.8025	0.0147539	0.238059
TMEM255B	-1.36158	0.558087	66.8254	0.0146985	0.238059
CBFA2T3	1.27175	0.521513	159.299	0.0147454	0.238059
AZU1	1.72732	0.707768	82.7394	0.0146662	0.238059
DLX2	-1.25788	0.516321	1954.53	0.0148408	0.239271
DENND11	0.880548	0.36156	568.344	0.0148747	0.239628
ZNF879	0.982143	0.403414	125.542	0.0149093	0.239807
DSG2	-1.41173	0.5798	566.52	0.0148977	0.239807
B3GALT1	0.916356	0.376531	468.971	0.0149461	0.240096
HLA-B	-1.34755	0.553736	1698.61	0.0149508	0.240096
WSCD1	3.35906	1.38075	284.064	0.0149834	0.24043
C7	2.81823	1.15864	462.139	0.0150012	0.240521
OPRK1	-3.6767	1.51193	706.24	0.0150245	0.240521
DMC1	-1.2106	0.497795	124.472	0.0150185	0.240521
AC095057.3	1.20079	0.493886	79.873	0.0150446	0.240655
HOMEZ	0.819892	0.337299	391.941	0.0150673	0.240828
NES	-0.965678	0.397546	37738.1	0.0151363	0.241654
KLHL4	1.1391	0.468969	504.89	0.0151426	0.241654
SYT11	0.758482	0.312498	677.791	0.0152176	0.241905
KBTBD11	1.54219	0.635221	308.846	0.0151907	0.241905
AC132938.6	1.13759	0.468588	89.8435	0.0151954	0.241905
PKIG	-0.621116	0.255895	1987.61	0.0152148	0.241905
MAOA	1.17543	0.484219	78.7895	0.0152043	0.241905
PAMR1	-0.826995	0.340802	3235.08	0.0152404	0.242078
PCDHA2	1.26139	0.519947	45.5004	0.0152661	0.242297
BZW1P2	-1.66148	0.684965	60.5594	0.0152816	0.242355
WDR49	3.70256	1.52689	19.5776	0.0153126	0.242657
SRSF7	-0.775052	0.31986	7046.95	0.015389	0.243678
AC005899.8	2.27182	0.937766	12.6142	0.0154104	0.243829
PTPN1	-0.734391	0.30318	2106.23	0.0154231	0.24384
ZNF853	0.6656	0.274937	1383.55	0.0154812	0.244412
AL138479.2	-1.47819	0.6106	52.722	0.0154832	0.244412
SMC4	-0.886951	0.366648	9623.31	0.0155597	0.24524
CTNND2	1.98944	0.822394	197.522	0.0155597	0.24524
NDUFS5	-0.557174	0.230544	4161.98	0.0156587	0.246419
PROX1-AS1	2.64428	1.09411	11.4935	0.0156563	0.246419
AMZ2P1	0.827804	0.34258	742.984	0.0156758	0.246498
EPSTI1	1.33076	0.55081	244.385	0.0156921	0.246565
FBXL17	-0.802872	0.332433	1431.53	0.0157291	0.246955
NUDT13	1.0262	0.424969	117.814	0.0157452	0.247017
CDC14A	0.845497	0.35038	276.991	0.015818	0.24702
GLUL	-0.637723	0.264237	8151.54	0.0158021	0.24702
INHA	1.24541	0.516044	87.9968	0.0158051	0.24702
AC004067.1	1.88468	0.780821	27.3853	0.0157909	0.24702
WWC2-AS2	0.977377	0.404939	90.7941	0.0157941	0.24702
ARF6	-0.69119	0.286406	5879.28	0.0158078	0.24702
MFAP4	1.35006	0.559662	9870.37	0.0158533	0.247381
AC092053.4	1.87946	0.7793	21.8475	0.0158771	0.247564
MCM7	-0.771647	0.320088	11305	0.0159203	0.247858
SPOCK2	1.43007	0.593179	187.529	0.0159152	0.247858
TRMT6	-0.86425	0.358861	743.7	0.0160265	0.249321
KCNF1	1.13335	0.470739	599.504	0.0160577	0.249443
SLC20A1	-1.51913	0.630979	12630.8	0.0160588	0.249443
PPFIA2	1.26006	0.523447	129.647	0.016074	0.24949
PROKR1	1.73247	0.719835	108.596	0.0160947	0.249515
PRADC1	-0.954063	0.396696	1072.77	0.0161714	0.249515
TUSC3	-0.670853	0.278862	7312.99	0.0161423	0.249515
RDH10	-1.25648	0.522325	3198.83	0.0161485	0.249515
AL589843.2	-3.06445	1.27436	10.8776	0.0161857	0.249515
UNC5B	-1.33219	0.553871	2277.1	0.0161618	0.249515
SLC25A41	1.1533	0.479521	124.321	0.0161679	0.249515
GIPR	1.19901	0.498228	300.533	0.0161043	0.249515
B3GALT5	2.51777	1.04694	32.1197	0.0161776	0.249515
NAA20	-0.599089	0.249277	1901.44	0.0162475	0.250277
AC006059.5	1.96794	0.819206	19.9911	0.0162943	0.250448
PDE7B	-1.22336	0.509259	3364.69	0.0162954	0.250448
DLX6-AS1	1.74447	0.726148	147.505	0.0162893	0.250448
FAXDC2	1.11866	0.465809	1352.13	0.016326	0.250541
PNMA8B	0.8477	0.352975	581.059	0.0163241	0.250541
GASK1B	-1.22989	0.512299	552.528	0.0163628	0.25058
RUBCNL	2.99853	1.24882	20.9507	0.016346	0.25058
DUSP15	1.33131	0.554558	159.733	0.0163654	0.25058
GALNT5	-1.07306	0.447292	485.807	0.0164396	0.251375
GSDME	1.16564	0.485893	211.077	0.016442	0.251375
SALL4	1.48668	0.619937	408.511	0.0164796	0.251762
TASP1	-0.929388	0.387657	586.874	0.0165097	0.252032
GRB7	1.52594	0.636693	42.2013	0.0165447	0.252378
AL162274.1	1.49934	0.62568	96.4186	0.0165595	0.252415
TCF19	-1.32377	0.55268	3834.42	0.0166123	0.253031
NDFIP2	-0.692925	0.289468	1006.99	0.0166754	0.25348
DNM1P46	-1.75422	0.733077	31.1351	0.0167132	0.25348
PPL	-1.19692	0.500083	252.66	0.0166909	0.25348
DHX58	1.17058	0.489193	94.2653	0.0167164	0.25348
KCNQ2	-0.674665	0.281926	3919.45	0.0167086	0.25348
PNCK	1.32103	0.551897	80.1394	0.0166834	0.25348
GJA5	2.46132	1.03002	11.4141	0.0168671	0.255576
BTN3A1	0.650252	0.272234	1922.69	0.0169137	0.256091
KIAA2012	2.40478	1.00715	13.4783	0.0169536	0.256197
SNCAIP	-0.879145	0.368184	5278.56	0.0169502	0.256197
SCN4B	0.613769	0.257064	1088.8	0.0169584	0.256197
ROBO1	-0.747072	0.312967	43709.1	0.0169837	0.256336
AL049777.2	3.00191	1.25768	11.5771	0.0169927	0.256336
FEN1	-1.30562	0.547125	2546.88	0.0170173	0.256517
S100A6	-1.19004	0.498868	2406.73	0.0170567	0.256698
CTSLP3	2.81872	1.18168	9.89433	0.0170632	0.256698
NOS1	-3.36137	1.40923	12.4142	0.0170671	0.256698
MYB	-1.53613	0.644223	60.9582	0.0171037	0.257048
PLOD3	-0.819771	0.343832	12230.4	0.0171155	0.257048
SDHDP6	1.88705	0.79224	21.204	0.0172226	0.258276
PLAC9	-1.6129	0.67707	697.542	0.0172106	0.258276
AL353151.2	3.87246	1.62655	9.12286	0.0172758	0.258883
AC159540.2	-2.12762	0.894475	62.8622	0.0173771	0.259449
AC018865.2	1.88928	0.794246	30.3085	0.0173735	0.259449
RARG	0.673615	0.283146	3371.32	0.0173577	0.259449
ORC6	-1.152	0.484101	1757.19	0.017328	0.259449
CACNG4	1.37625	0.578416	791.466	0.0173435	0.259449
TAF13	-0.724982	0.304897	1130.75	0.0174165	0.259846
VCL	-0.966968	0.406867	31117	0.0174722	0.260296
GINS2	-1.12037	0.471377	1694.26	0.0174633	0.260296
PTPRVP	2.14138	0.901989	19.5893	0.0175934	0.26191
ANKRD36B	-1.19019	0.501583	725.613	0.0176505	0.262569
ARHGEF6	-0.889688	0.375079	1629.19	0.0176921	0.262996
CXADR	1.98863	0.838673	123.123	0.0177321	0.263398
ADCY8	2.38882	1.00766	46.7975	0.0177568	0.263459
SLC8A3	5.89255	2.48574	90.3744	0.017762	0.263459
BMP5	-1.19324	0.503577	3385.32	0.0178107	0.263989
KDR	-3.02273	1.27603	311.579	0.0178431	0.264278
DKK1	-1.2852	0.542735	192.681	0.0178844	0.264625
QPRT	0.813847	0.343709	6956.59	0.0178925	0.264625
AC118344.1	1.06429	0.449645	95.5475	0.0179353	0.264874
MCM5	-1.22912	0.519241	6131.34	0.0179257	0.264874
LRP1B	1.12892	0.4771	1046.38	0.0179709	0.26505
XYLB	-0.999258	0.42231	389.925	0.0179732	0.26505
PAQR9	-2.05147	0.867141	73.4668	0.0179918	0.265132
AC120053.1	1.20912	0.511189	89.5294	0.0180152	0.265285
LAMP3	2.74968	1.16325	12.9452	0.0180892	0.266182
AC010168.2	1.15959	0.490729	81.4453	0.0181283	0.266566
AC092902.6	2.51105	1.06298	23.3152	0.0181637	0.266894
MEOX1	-2.39599	1.01442	6541.21	0.01818	0.266941
AL161891.1	-1.29223	0.547461	73.7314	0.0182553	0.267668
MRI1	0.692939	0.29357	1027.47	0.0182558	0.267668
BANCR	-2.43787	1.03314	21.4104	0.0182905	0.267793
LINC02367	-1.38142	0.585402	43.7445	0.0182862	0.267793
ZC3H12A	1.39414	0.590925	117.81	0.0183118	0.267912
WDR78	0.980976	0.415852	183.876	0.0183265	0.267935
MCM4	-1.37032	0.581234	8980.92	0.0183937	0.268724
AC131097.2	2.0188	0.856694	15.6698	0.0184482	0.269188
FUS	-0.69208	0.293699	45112.4	0.0184518	0.269188
ZNF774	0.999401	0.42417	107.636	0.0184662	0.269206
ARHGAP19	-0.884317	0.375606	2644.84	0.0185538	0.270152
POLL	0.705114	0.299534	1150.56	0.0185709	0.270152
VASP	-0.585743	0.2488	2167.45	0.0185588	0.270152
TMEM106A	0.888067	0.377385	298.256	0.018612	0.270557
AC110285.1	1.38429	0.588372	66.5447	0.0186353	0.270703
KIF9-AS1	0.802084	0.341108	424.82	0.0187025	0.270715
EREG	-2.11137	0.897673	26.8058	0.0186702	0.270715
COL25A1	-0.743101	0.315949	7913.94	0.0186746	0.270715
NTN5	1.62202	0.689785	98.3512	0.0186985	0.270715
AGPAT3	0.730155	0.310499	2259.27	0.0186953	0.270715
GLA	-0.589827	0.25111	980.466	0.0188301	0.272369
PEX11A	1.09082	0.464642	189.252	0.0188915	0.273064
SLC6A1	1.51315	0.644664	73.5756	0.0189155	0.273217
AC146944.2	1.94547	0.830197	19.2034	0.0191098	0.275827
ACSS2	-0.91803	0.391842	4999.06	0.0191368	0.276021
ATAD2	-1.05167	0.44905	2978.16	0.0191819	0.276476
CASP6	0.860602	0.367622	1212.83	0.0192322	0.276616
MDGA2	1.72828	0.738253	109.325	0.0192298	0.276616
EIF1AX	-0.625805	0.267289	4017.35	0.0192167	0.276616
HNRNPAB	-1.05423	0.450578	13317.7	0.0192978	0.276973
RNF112	1.16787	0.4991	102.361	0.0192865	0.276973
LRRC37A3	0.930034	0.397476	780.736	0.0192914	0.276973
STAG3	0.696347	0.297923	295.127	0.0194216	0.278554
GLIPR2	-0.636471	0.272431	4412.24	0.0194775	0.278965
UBTF	-0.66863	0.286196	11250.2	0.0194776	0.278965
PECAM1	-2.23966	0.958828	50.9496	0.0194999	0.279088
NLGN1	1.07436	0.460066	899.793	0.0195308	0.279244
RBBP8	-1.21319	0.519546	979.905	0.0195381	0.279244
RFC4	-0.741447	0.317611	1269.37	0.0195722	0.279534
FXYD7	1.48068	0.634482	76.7485	0.0196124	0.279912
RBL1	-0.832763	0.357163	927.204	0.0197215	0.281077
MT-ATP8	-0.724121	0.310556	11411.3	0.0197171	0.281077
GUCY1A1	1.25881	0.540072	92.0266	0.0197632	0.281081
MPZL2	1.33838	0.574154	299.434	0.019751	0.281081
AC244636.3	3.0011	1.2875	9.75771	0.0197559	0.281081
SLC66A3	0.708681	0.304185	644.269	0.0198182	0.281668
SERPINB9	-1.47085	0.631416	260.094	0.0198358	0.281721
AC113189.3	1.46057	0.627181	120.039	0.01987	0.282011
LPCAT2	-0.821394	0.352776	637.377	0.0198923	0.28213
TNFRSF1A	-0.860112	0.369617	8287.4	0.0199633	0.282941
LIMCH1	-0.977265	0.420179	6599.09	0.0200276	0.283655
GEM	-0.945444	0.406565	486.673	0.0200481	0.283748
KC6	1.36453	0.586968	445.667	0.0200874	0.284108
F10	1.40411	0.604104	84.3425	0.0201103	0.284234
C22orf24	1.24425	0.535592	116.385	0.020172	0.284908
SLC22A15	1.1034	0.475639	204.37	0.0203505	0.284936
KLF2P1	2.08937	0.899909	41.3761	0.0202461	0.284936
BRIX1	-0.724566	0.312306	669.532	0.020338	0.284936
LINC01012	0.980653	0.422931	123.81	0.0204109	0.284936
MCM3	-1.12693	0.485784	7380.78	0.0203504	0.284936
PRIM2	-0.690736	0.297543	702.951	0.0202615	0.284936
AC060834.1	1.8742	0.808117	22.4419	0.0203834	0.284936
RECQL4	-1.06549	0.459368	5094.5	0.0203696	0.284936
DNAJA1	-0.782063	0.336716	8310.22	0.0201997	0.284936
GSTO2	1.33032	0.572861	46.4054	0.0202201	0.284936
CADM1	-1.10915	0.478063	10087.5	0.0203361	0.284936
LINC02371	1.56254	0.673847	38.5862	0.0204041	0.284936
NTN3	0.915502	0.394629	165.076	0.0203461	0.284936
AC007608.3	3.15186	1.35917	12.3466	0.0203973	0.284936
TNFRSF11A	-2.69355	1.16166	26.2875	0.0204114	0.284936
SSBP4	-0.739021	0.318644	11491.6	0.0203803	0.284936
CDC45	-1.45346	0.625847	1536.89	0.0202117	0.284936
TBL1Y	3.33871	1.44007	14.2004	0.0204259	0.284943
TMEM51-AS1	-1.65883	0.715809	100.977	0.0204812	0.285324
TOR1AIP1	-0.58986	0.254509	3265.34	0.0204689	0.285324
PDP1	-0.834025	0.359972	2376.02	0.0205084	0.285507
NDUFA4	-0.617984	0.266768	4759.31	0.0205276	0.28551
TH	-1.54263	0.66603	109.565	0.0205495	0.28551
CITED1	-1.13514	0.490099	65.211	0.0205505	0.28551
MYO15B	1.04099	0.449715	2428.44	0.0206257	0.286359
ADAM9	-0.78024	0.337186	6335.17	0.0206691	0.286638
ADRB1	2.03687	0.880474	20.9012	0.020702	0.286638
AC127024.2	1.28105	0.553723	55.2007	0.0206939	0.286638
LENG9	0.692355	0.299265	473.009	0.0206942	0.286638
AC027031.2	-0.790199	0.341697	740.262	0.0207462	0.287055
PPP1R7	-0.671699	0.290666	2452.11	0.0208385	0.287967
AL117344.2	1.70457	0.737632	36.2208	0.0208404	0.287967
ANKRD33	1.30238	0.563785	60.4522	0.020885	0.288019
SLC25A21	-3.31135	1.43339	9.82723	0.0208801	0.288019
FAM3C2	-1.04314	0.451568	502.721	0.0208865	0.288019
TRIM38	-0.710018	0.307447	1513.06	0.0209214	0.288306
ZMIZ1	-0.86266	0.373595	11414	0.0209393	0.288357
SLC39A8	-1.35343	0.586232	500.234	0.0209606	0.288435
AC117498.2	2.21448	0.959389	16.7091	0.0209873	0.288435
RNF24	-0.834282	0.361441	4915.64	0.0209874	0.288435
TDRP	0.85982	0.372549	863.764	0.0210025	0.288448
EMILIN1	-1.22768	0.532065	47354.1	0.0210335	0.288485
SCFD2	-0.94688	0.410338	620.637	0.0210235	0.288485
FZD3	1.62147	0.70327	593.183	0.0211319	0.28964
AC078785.1	-0.984499	0.427084	119.397	0.0211575	0.289796
LSM3	-0.592013	0.256891	1989.35	0.0211929	0.290087
PXYLP1	-1.00615	0.436778	2446.13	0.0212469	0.290322
CA4	2.74651	1.19234	16.2375	0.0212528	0.290322
GNG7	0.678142	0.294385	1390.94	0.0212457	0.290322
FLJ37453	0.86293	0.374733	234.623	0.021291	0.290534
WDR76	-1.19349	0.518303	1082.86	0.0212968	0.290534
FN1	-1.04693	0.454808	590312	0.0213404	0.290546
SLC2A12	0.973969	0.423068	180.904	0.0213264	0.290546
HABP2	-3.45292	1.49997	9.90605	0.0213354	0.290546
CXCL1	-2.26374	0.983906	18.4258	0.0214047	0.290924
COL4A2	-0.782782	0.340221	132772	0.0214026	0.290924
AL391097.3	-2.65895	1.15573	21.3037	0.021411	0.290924
HLA-DPB1	1.12622	0.489822	179.753	0.0214915	0.290988
MIR181A2HG	1.19283	0.518787	74.5246	0.0214902	0.290988
RTN3	0.741106	0.322305	3974.54	0.0214824	0.290988
NPTN	-0.802065	0.348866	7235.36	0.0215013	0.290988
NINL	0.621003	0.269978	2525.93	0.0214367	0.290988
JADE3	1.21021	0.52634	217.948	0.0214879	0.290988
AL034405.1	2.44099	1.06185	12.7927	0.0215156	0.290989
TP73	-1.09538	0.47697	100.925	0.0216447	0.290998
MITF	-1.07363	0.467264	442.95	0.0215796	0.290998
AP000428.2	3.27599	1.42645	25.4068	0.0216413	0.290998
TSNARE1	0.797381	0.346926	502.049	0.0215378	0.290998
IRAG1	0.942361	0.410276	335.486	0.0216247	0.290998
RCOR2	0.688299	0.299675	2123.77	0.0216291	0.290998
CCDC81	1.14202	0.49712	57.9026	0.0216039	0.290998
CHPT1	0.615817	0.268062	1006.57	0.0216021	0.290998
MAPK12	-0.8442	0.367504	854.386	0.0216121	0.290998
AIDA	-0.647771	0.282254	4215.57	0.0217336	0.292001
AC092919.2	1.91477	0.834538	29.9456	0.021767	0.292257
LRRTM4	1.99915	0.872215	73.6379	0.0219037	0.292935
AC010092.1	1.96971	0.858998	24.8539	0.0218462	0.292935
GMPR	0.762287	0.332558	198.154	0.0218945	0.292935
RECQL	-0.887779	0.387171	1308.73	0.0218487	0.292935
COPS3	-0.649584	0.283373	2692.1	0.0218866	0.292935
MCM8	-1.14931	0.501293	897.683	0.0218657	0.292935
SYTL1	1.09026	0.47575	241.203	0.0219248	0.292981
GSTM2	0.980194	0.427756	1572.32	0.0219358	0.292981
ARRDC1	0.777311	0.339363	997.325	0.0219922	0.293542
GPD2	-0.835472	0.364881	1531.7	0.022038	0.2939
AL162458.1	0.813493	0.355308	369.675	0.0220479	0.2939
ZNF786	0.739376	0.323076	385.379	0.0221053	0.294232
CHEK1	-1.01613	0.444041	1448.41	0.0221161	0.294232
ATP2B1	-1.24099	0.542296	16990.7	0.0221138	0.294232
ARPC2	-0.750322	0.3281	14568.2	0.0222034	0.294981
AC110619.1	2.09799	0.917592	13.1711	0.0222307	0.294981
SLBP	-0.750527	0.328261	2438.1	0.0222324	0.294981
LRRTM3	-0.987218	0.431779	444.684	0.0222309	0.294981
DUOX1	0.878453	0.384247	220.04	0.0222447	0.294981
SAMD11	-1.16801	0.51117	8912.24	0.0223143	0.295389
SNORA75	-1.90513	0.833632	27.5837	0.022293	0.295389
WASF3	-0.828826	0.362741	2516.68	0.022319	0.295389
EPHA5	1.38815	0.608157	667.231	0.0224564	0.295894
AL645929.2	2.68754	1.17709	8.82463	0.0224181	0.295894
AC105233.4	1.73969	0.762147	18.9553	0.0224532	0.295894
ZNF658B	1.25656	0.550214	52.0444	0.0223853	0.295894
BMP4	-0.984204	0.43103	4135.6	0.0224082	0.295894
CGB7	1.57384	0.689293	55.6217	0.0224144	0.295894
ZNF616	0.647776	0.283799	638.44	0.0224587	0.295894
KBTBD7	0.702698	0.307909	680.341	0.02248	0.295984
C6orf223	-1.58976	0.696892	30.8486	0.0225355	0.296524
ANKRD40	-0.666497	0.292207	2387.02	0.0225538	0.296573
EPB41L4A-DT	-2.13606	0.937003	88.6965	0.022627	0.29679
SELENOV	3.16304	1.38751	9.64399	0.0226285	0.29679
TSPEAR-AS1	0.754437	0.330936	295.673	0.0226253	0.29679
TBC1D8B	1.06722	0.468145	395.956	0.0226272	0.29679
TM7SF2	0.959873	0.421124	767.992	0.0226486	0.296862
ICMT	-0.878597	0.385868	6708.74	0.0227899	0.297979
AC026124.1	1.7926	0.787115	21.3376	0.0227603	0.297979
CAPS	1.01819	0.447183	319.382	0.0227922	0.297979
ACSS1	3.01957	1.32592	820.082	0.0227662	0.297979
LINC01902	1.38929	0.61032	45.9681	0.0228266	0.298237
LMCD1	-0.929134	0.408282	2742.81	0.0228629	0.298337
RAD51	-1.32447	0.582002	908.409	0.0228635	0.298337
RFC2	-0.915148	0.402185	2038.09	0.0228795	0.298355
RANBP1	-0.805234	0.354003	6966.89	0.0229269	0.298782
BGN	-0.725657	0.319124	39955.1	0.0229718	0.299176
CAMK2D	-0.578958	0.254689	8616.01	0.0230144	0.299349
SLC35F2	-1.72737	0.759878	149.711	0.0230128	0.299349
TMPO-AS1	-1.04597	0.460396	134.19	0.0230929	0.300178
PTPRD	0.985067	0.433674	5538.14	0.02312	0.300339
ZNF248	0.622336	0.2741	944.4	0.0231791	0.300724
SCN2B	0.836503	0.368422	1049.58	0.023177	0.300724
PSMC4	-0.810013	0.356865	5357.31	0.0232197	0.301059
AL138756.1	1.11318	0.490769	152.646	0.0233154	0.301533
PCCA-DT	0.68467	0.301848	575.048	0.0233135	0.301533
CNTNAP1	-0.611805	0.269646	5876.85	0.023273	0.301533
ZNF285	1.18832	0.523877	110.368	0.0233098	0.301533
GMDS-DT	1.00803	0.444639	316.102	0.0233851	0.302061
SLC35G1	-0.794924	0.350639	674.933	0.0233858	0.302061
RAB30-DT	0.793514	0.350124	255.224	0.0234281	0.302415
PCDHAC2	-1.21691	0.537002	618.71	0.0234445	0.302435
RFC3	-1.03474	0.457005	1201.49	0.0235626	0.303767
PPP1CA	-0.603926	0.266884	6741.15	0.0236432	0.304269
TMED2-DT	0.893244	0.394678	149.595	0.023622	0.304269
GPM6B	1.11579	0.493094	3934.91	0.0236463	0.304269
ATP8B1	-1.24351	0.549712	242.361	0.0236901	0.304641
MAPKAPK2	-0.85294	0.377195	6233.72	0.0237425	0.305121
PARD6A	1.26227	0.558276	66.5613	0.0237587	0.305137
APOD	1.44479	0.639305	410.527	0.0238246	0.305791
ABCC10	0.57042	0.252511	2013.88	0.0238837	0.30631
ATF5	1.33656	0.591708	2549.4	0.023895	0.30631
IQGAP3	-0.780608	0.34563	3984.53	0.023914	0.30636
LINC01340	-2.07614	0.919421	20.0593	0.0239395	0.306494
NAV1	-0.912789	0.404289	6290.09	0.0239604	0.30657
PGPEP1	0.684992	0.303441	1831.22	0.0239821	0.306655
DGKB	1.52037	0.673597	37.2621	0.0240021	0.306718
MRTO4	-0.888271	0.393872	2664.11	0.0241191	0.307925
LGALS3BP	0.646998	0.286904	2174.88	0.0241267	0.307925
CA14	1.22082	0.541575	392.606	0.0241832	0.30826
DCPS	-0.572089	0.253774	877.455	0.0241761	0.30826
TTC34	1.07245	0.475861	89.056	0.0242154	0.308268
AC096887.2	-1.98916	0.882707	17.1753	0.0242292	0.308268
VAPA	-0.532248	0.236172	5194.55	0.0242181	0.308268
LYPLA1	-0.700959	0.31113	1946.64	0.0242628	0.308503
ARHGAP26	-0.834749	0.370851	884.422	0.0243919	0.309231
GALNT12	-0.873788	0.388186	130.943	0.0243887	0.309231
PRXL2A	0.589733	0.262006	2882.68	0.0243958	0.309231
MYL12A	-0.777038	0.345095	7832.31	0.0243436	0.309231
NETO1	-1.42373	0.632341	55.8158	0.0243524	0.309231
SHROOM2	0.984061	0.437378	796.419	0.0244545	0.309783
CEND1	-0.947835	0.421507	110.497	0.0245327	0.310581
AP002414.2	-1.07805	0.479493	130.47	0.0245567	0.310692
POGLUT2	-0.660977	0.294044	2330.31	0.0245835	0.310837
ASCL5	2.21497	0.986066	18.1546	0.0246865	0.311946
MCM6	-1.23925	0.552046	4994.6	0.0247787	0.312554
CHN1	-0.801496	0.357043	4302.25	0.0247801	0.312554
NDFIP1	-0.718062	0.319877	8658	0.0247806	0.312554
LOXL2	-0.840611	0.374551	44081.9	0.0248119	0.312756
AL451123.1	2.31189	1.03092	15.3458	0.0249259	0.313805
AL356750.1	2.10241	0.937493	14.6005	0.0249233	0.313805
REEP2	0.717774	0.320413	1479.42	0.0250808	0.315206
AC011270.2	1.56364	0.69802	67.2672	0.0250836	0.315206
MIS12	-0.602772	0.269034	876.276	0.0250583	0.315206
HOMER1	-1.15763	0.517029	2663.02	0.0251551	0.315578
AC015922.2	-1.00492	0.448838	182.482	0.0251596	0.315578
TTTY10	1.54913	0.691788	35.5509	0.0251356	0.315578
ALOX12	1.29132	0.577169	73.6776	0.025265	0.316706
AHCYL2	0.622282	0.278216	1089.88	0.025307	0.31693
EEF1AKMT1	-0.689109	0.308109	258.167	0.025314	0.31693
DTL	-1.50038	0.671363	1775.02	0.0254283	0.317135
PCBP4	-0.621167	0.277817	6125.15	0.0253593	0.317135
ROBO2	1.41561	0.63334	639.982	0.025408	0.317135
AC011405.1	2.54929	1.14104	8.89807	0.0254713	0.317135
FRRS1L	0.762198	0.340996	1180.18	0.0254035	0.317135
LRRC8A	-0.825926	0.369753	4073.14	0.0255014	0.317135
RNF208	1.14272	0.511557	144.538	0.0254951	0.317135
AL049871.1	-1.34501	0.601994	44.1815	0.0254664	0.317135
DCTPP1	-0.844445	0.37786	1180.32	0.0254297	0.317135
AC009090.1	2.19394	0.98183	15.8318	0.0254474	0.317135
ICOSLG	-2.37351	1.06256	18.7109	0.025499	0.317135
IQGAP1	-0.857038	0.383762	7706.08	0.0255321	0.317323
AC006378.1	3.08561	1.38197	10.0536	0.0255652	0.317541
FSCN1	-0.762362	0.34153	42071.9	0.0256017	0.317608
ITGA2B	1.07336	0.480835	731.959	0.0255957	0.317608
RCAN1	-0.875265	0.392242	2452.25	0.0256519	0.318037
TNFRSF25	0.874322	0.392027	1727.28	0.0257302	0.318041
RNASEH1	-0.621125	0.278397	2609.99	0.0256761	0.318041
HOXD1	1.87071	0.838783	35.0501	0.0257299	0.318041
HIVEP2	-1.23565	0.553923	859.481	0.0256997	0.318041
AC024337.2	1.8238	0.817686	76.7559	0.0257183	0.318041
DLX6	1.81168	0.812426	104.829	0.0257502	0.318095
GPR162	0.787087	0.353063	2577.25	0.0257932	0.318434
MT1E	-2.06673	0.927168	25.9355	0.0258089	0.318435
IGSF9	1.31791	0.591414	222.695	0.0258541	0.318799
APLP2	-0.861722	0.386813	16515.9	0.0258974	0.31914
AC004147.2	-2.01842	0.906182	23.0851	0.0259213	0.319242
MAP3K21	-2.44392	1.09812	19.6848	0.0260443	0.320062
PRKD3	-0.566987	0.25474	4455.04	0.0260313	0.320062
POMP	-0.649331	0.291774	2990.27	0.0260506	0.320062
CYB561	-0.809809	0.363827	917.003	0.026027	0.320062
MYCBP	-0.79244	0.356348	379.954	0.0261632	0.321251
ACE	-2.54731	1.14566	13.4423	0.0261852	0.321328
AL117339.3	1.54399	0.69449	49.3039	0.0262028	0.321351
ACTC1	-2.46954	1.11107	72.8972	0.0262384	0.3214
SP2	-0.659989	0.296932	1795.78	0.0262364	0.3214
ZNF829	1.98709	0.894112	28.7642	0.0262548	0.321409
SULT1C4	0.691451	0.31132	1158.56	0.0263489	0.322174
AC092903.2	2.29731	1.03429	12.1604	0.0263401	0.322174
GPN3	-0.767393	0.345634	764.716	0.0264021	0.322631
EFCAB12	1.17719	0.530322	68.1361	0.0264353	0.322843
SERTAD1	-0.753547	0.339688	1311.98	0.0265308	0.323816
BLOC1S6	-0.546358	0.246428	3062.58	0.0266154	0.324653
ZFP36L1	0.535223	0.241441	17339.2	0.0266374	0.324728
MCTP1	1.04167	0.469971	142.279	0.0266605	0.324815
MAT2A	-0.677431	0.30585	6981.01	0.0267661	0.325266
AC008957.3	0.889177	0.40148	166.866	0.0267772	0.325266
RIPK2	-0.778123	0.351321	585.329	0.0267702	0.325266
TMEM8B	0.614236	0.277317	2663.57	0.0267656	0.325266
LRRC37A6P	1.92243	0.867929	17.3859	0.026763	0.325266
FGFBP3	-1.00486	0.453779	2308.31	0.0268	0.325349
TNFAIP6	-1.05604	0.4771	1983.79	0.0268661	0.325694
MRPL47	-0.581036	0.262471	874.405	0.0268484	0.325694
RNF152	0.758364	0.342638	385.442	0.0268763	0.325694
COL19A1	-1.84261	0.832931	44.9734	0.0269531	0.326151
GTF2H3	-0.633419	0.286314	1695.81	0.0269442	0.326151
AC008537.2	1.74842	0.790401	23.1206	0.0269621	0.326151
RPS19BP1	-0.555077	0.250963	2149.62	0.0269813	0.326191
CLK4	0.62533	0.282943	1522.04	0.0270988	0.32703
TRPV1	0.775562	0.350857	426.695	0.0270719	0.32703
FGF16	-4.91992	2.22601	75.6202	0.0270918	0.32703
CCN2	-0.947911	0.429038	19524.4	0.0271476	0.327425
HPCA	1.20397	0.54517	119.437	0.0272148	0.328041
GMNN	-1.08712	0.492405	1354.7	0.0272596	0.328194
AC004816.2	-2.10497	0.953407	14.8021	0.0272551	0.328194
HERC6	-1.63569	0.741233	96.6485	0.0273343	0.328899
PDE1C	-1.4256	0.646376	481.427	0.0274172	0.329701
EXOSC9	-0.638618	0.289649	1673.84	0.0274683	0.330084
AC010991.1	4.77078	2.164	9.25613	0.0274814	0.330084
KLHL26	1.00997	0.458226	396.968	0.0275183	0.330333
SCN2A	0.738745	0.335389	193.08	0.0276194	0.33052
FAM184B	1.23697	0.561608	68.6738	0.027627	0.33052
CYCS	-0.893945	0.405887	4513.09	0.0276336	0.33052
ESYT2	-0.702897	0.319136	3963.35	0.0276299	0.33052
SQOR	2.22995	1.01202	19.5141	0.0275628	0.33052
ARL4D	0.711853	0.323238	1131.71	0.0276473	0.33052
CHAF1B	-1.04237	0.473178	1283.49	0.0276011	0.33052
MIF4GD	1.00958	0.458548	243.656	0.0276872	0.330802
H2AC11	0.753314	0.342244	319.48	0.0277287	0.331054
CAPS2	1.59924	0.726664	100.6	0.0277506	0.331054
ANKDD1A	0.983495	0.446916	368.862	0.0277625	0.331054
KLHL36	0.66528	0.302335	1788.07	0.0277731	0.331054
NDRG2	1.16108	0.527776	2034.19	0.0278109	0.331116
AC087500.1	0.955965	0.43451	119.217	0.0277998	0.331116
SHC1	-0.741648	0.337266	22427.2	0.0278779	0.331408
ABCF2	-0.73497	0.334181	630.69	0.0278553	0.331408
KBTBD3	1.09478	0.497974	58.1416	0.0279166	0.331408
DDN	-1.3768	0.626154	121.672	0.0278908	0.331408
BTG3	-0.735613	0.3346	1104.94	0.0279143	0.331408
TEKT2	1.10223	0.501541	140.032	0.0279716	0.331608
PXDN	-0.871918	0.396771	66400.4	0.0279822	0.331608
FOXO1	-0.841813	0.383037	510.994	0.0279681	0.331608
FHAD1	-1.68364	0.766467	73.091	0.0280475	0.332009
PEX2	0.652289	0.296953	1526.33	0.0280486	0.332009
MIR193BHG	1.09386	0.49808	142.798	0.0280802	0.33219
BCL2L11	0.976896	0.444938	832.67	0.0281222	0.332301
GARNL3	0.660425	0.300786	718.903	0.0281157	0.332301
PRR7	-1.11757	0.509245	1154	0.0281949	0.332443
HK1	-0.706742	0.322012	9398.31	0.0281802	0.332443
PSMC3	-0.686071	0.312614	7605.89	0.0281902	0.332443
ABHD8	0.704137	0.320864	1223.06	0.0281994	0.332443
UGT8	2.4749	1.12809	13.8562	0.0282431	0.332701
Z73420.2	2.21165	1.00816	11.5776	0.0282539	0.332701
DNM3OS	0.538659	0.245612	3777.19	0.028298	0.332706
AC013731.1	2.69686	1.22959	8.90161	0.0282854	0.332706
SMC2	-1.01216	0.461575	4259.66	0.0283196	0.332706
TUBG1	-0.896226	0.408706	2760.75	0.0283191	0.332706
SNTG2	-2.25961	1.03095	44.2334	0.0283957	0.333409
POMT1	0.717266	0.327308	2178.58	0.0284221	0.333526
WNT6	1.03624	0.472918	375.66	0.0284396	0.33354
TET1	0.733038	0.334621	1119.88	0.0284767	0.333783
IFRD1	-0.833928	0.38085	358.04	0.0285498	0.334447
FRMD4B	-0.677083	0.309271	865.466	0.0285758	0.33456
FTCDNL1	2.43741	1.11376	16.634	0.0286364	0.335077
GDF11	-0.651808	0.297887	5521.53	0.0286619	0.335146
ADAMTS5	-0.78349	0.358098	676.294	0.0286752	0.335146
AC008750.4	2.23733	1.02285	11.7315	0.0287172	0.335445
GABRA2	1.04849	0.479664	64.7849	0.0288233	0.336299
PKP2	1.96475	0.898767	21.1999	0.0288123	0.336299
SOCS2	-0.644141	0.294789	542.143	0.0288819	0.33679
TMX1	-0.666916	0.305295	2415.28	0.0289256	0.336969
WNT3	1.21696	0.557105	343.23	0.0289302	0.336969
FGF5	-1.80355	0.825884	68.0626	0.0289781	0.337216
C2	1.69487	0.776227	24.1282	0.0290011	0.337216
TCEAL7	-0.751778	0.344298	1707.95	0.0289981	0.337216
TSPEAR-AS2	0.847905	0.388442	408.784	0.0290477	0.337566
TPMT	-0.858833	0.393885	713.923	0.0292267	0.338873
PNMA2	1.14418	0.524734	588.34	0.0292209	0.338873
AL445649.1	-1.93715	0.888159	23.051	0.0291774	0.338873
PNMT	0.88805	0.407259	201.441	0.0292166	0.338873
SORCS2	-1.11578	0.511951	6007.29	0.0292963	0.339295
LINC02506	1.5482	0.710328	310.07	0.0292901	0.339295
NAP1L2	1.19771	0.549957	141.806	0.0294185	0.340517
MAPK11	-0.783422	0.359784	984.762	0.0294448	0.340627
IL1R1	-1.2396	0.569407	1687.74	0.0294803	0.340758
CCDC88C	1.0561	0.485144	115.699	0.0294895	0.340758
EXD2	0.573083	0.263323	1010.17	0.0295288	0.340826
MSI2	-0.781343	0.358998	3228.11	0.0295212	0.340826
LINC01775	1.25181	0.575274	39.6339	0.0295536	0.34092
MYO1D	-1.19139	0.54766	513.151	0.0295984	0.341243
STAC	-1.32304	0.608597	130.504	0.0297115	0.34216
NAPSA	1.91022	0.878639	27.9218	0.0297001	0.34216
BRI3BP	-0.778522	0.358228	520.821	0.0297609	0.342536
RAPGEF4	1.07782	0.496082	139.03	0.0298056	0.342663
UNKL	0.548389	0.252386	1364.14	0.029794	0.342663
CREG2	-3.33139	1.53406	12.7855	0.0298846	0.343081
THSD7B	-2.92663	1.34796	245.741	0.0299195	0.343081
DLK2	0.990568	0.456342	208.277	0.0299562	0.343081
TRIM8	-0.81386	0.375135	5774.37	0.0300438	0.343081
TRIM21	0.647677	0.298517	388.18	0.0300335	0.343081
SLC48A1	0.675626	0.311355	688.271	0.0300102	0.343081
HMGA2-AS1	1.01682	0.468566	95.7631	0.0300025	0.343081
SOCS4	-0.756561	0.348664	1504.77	0.0300153	0.343081
Z69666.1	2.39436	1.10287	18.2231	0.0299293	0.343081
AC008556.1	-1.1831	0.54506	122.225	0.0299621	0.343081
ESF1	-0.581222	0.267753	2071.38	0.0299512	0.343081
POLA1	-1.01772	0.469076	1882.61	0.0300349	0.343081
AFDN	0.95318	0.439434	2313.19	0.0300745	0.343239
ACTA1	-1.91621	0.883545	18.3823	0.0301002	0.343341
METTL1	-0.908316	0.418903	468.905	0.0301342	0.343537
AL078622.1	2.38642	1.10072	14.0879	0.0301546	0.343577
ALDH1L1	1.48223	0.68448	31.6481	0.0303511	0.343965
STX18-AS1	0.721982	0.333315	200.176	0.0303064	0.343965
INTU	0.678303	0.312969	1717.98	0.0302106	0.343965
EDIL3	1.178	0.544106	2374.88	0.0303857	0.343965
LINC01470	-2.33126	1.07664	14.0192	0.0303641	0.343965
CCDC136	0.863706	0.398722	612.603	0.0302968	0.343965
TXN	-0.808271	0.373265	3921.75	0.0303563	0.343965
ZWINT	-0.942933	0.435142	3072.38	0.0302385	0.343965
ANKRD1	-1.36835	0.632045	171.421	0.030391	0.343965
GSDMB	0.757878	0.35003	1014.97	0.0303738	0.343965
CAVIN1	-0.825942	0.381476	32434.6	0.0303784	0.343965
NDUFA6	-0.561143	0.259192	3331.62	0.0303899	0.343965
SH3D21	0.763051	0.352565	1588.12	0.0304425	0.344232
B4GALT6	-0.712348	0.329149	504.825	0.0304484	0.344232
ZFP69B	-0.885161	0.409102	383.785	0.0304898	0.344233
H2AZ1	-0.860517	0.397815	8719.09	0.0305328	0.344233
LINC02587	-0.881994	0.407689	655.61	0.0305103	0.344233
AC025165.1	1.0374	0.479458	88.2982	0.0304883	0.344233
HTATSF1	-0.543419	0.251211	3847.95	0.0305258	0.344233
AP001350.2	-2.74153	1.26774	10.0649	0.0305773	0.344544
ZYX	-0.711208	0.328934	20714.3	0.0306059	0.344675
LMNTD2-AS1	1.37977	0.638462	51.8096	0.030689	0.34523
TXNDC17	-0.698648	0.323274	1151.64	0.0306825	0.34523
FIBP	-0.530037	0.245301	3407.06	0.0307137	0.345317
CCDC88B	1.34726	0.623646	86.1509	0.0307499	0.345344
PHLDB3	1.06653	0.493696	337.343	0.0307493	0.345344
MXRA5	-0.907844	0.420502	25687	0.0308539	0.346321
CPNE4	2.40726	1.11524	48.1011	0.0308879	0.346511
RELL1	1.03716	0.481076	434.396	0.0310909	0.348403
CCDC146	0.836833	0.38814	246.172	0.0310831	0.348403
BCORL1	0.594306	0.275691	1882.24	0.0311078	0.348403
ZFP2	1.04198	0.483897	84.9265	0.0312938	0.350276
DDIAS	-1.13854	0.528873	438.628	0.031337	0.350276
AC068790.3	2.10818	0.979326	11.5636	0.0313437	0.350276
SMAD9	-0.851216	0.395379	3092.33	0.0313258	0.350276
SLC37A2	-0.895842	0.416489	100.405	0.0314811	0.351235
CACNG5	5.08262	2.36294	795.323	0.0314782	0.351235
FCGBP	-1.14212	0.530979	190.643	0.0314786	0.351235
AP003071.4	1.85769	0.863846	18.0902	0.0315163	0.351435
JAM3	-0.602682	0.280332	8302.11	0.031564	0.351775
BARX2	1.8941	0.881452	95.3116	0.0316474	0.352512
CMTM5	1.98684	0.924809	21.011	0.0316837	0.352723
SLC1A6	2.39972	1.11742	46.6027	0.0317489	0.353256
C1orf115	1.23144	0.573637	100.34	0.0318158	0.353732
AL450326.2	1.93608	0.901935	16.2349	0.0318263	0.353732
SH3GL1P1	0.831044	0.387301	111.352	0.0318943	0.354102
SKA1	-0.810926	0.377924	895.648	0.0318938	0.354102
CSPG5	2.74249	1.27884	224.721	0.0319911	0.354404
HOXB4	-2.66189	1.24099	51.2567	0.0319544	0.354404
ZNF253	1.86036	0.86746	18.7834	0.0319844	0.354404
TCEANC	0.831385	0.387678	164.459	0.0319911	0.354404
LOXL3	-0.936219	0.43683	5636.12	0.0320961	0.355144
BMPR1B-DT	2.39279	1.11633	11.6508	0.0320785	0.355144
DUSP4	-1.1417	0.532829	1544.15	0.0321367	0.355144
AC009831.1	-1.52916	0.713692	36.9416	0.0321449	0.355144
AL022318.1	2.28071	1.06431	20.6275	0.0321213	0.355144
CKS1BP1	-3.10874	1.45108	11.2591	0.0321644	0.355167
SLC9A1	-0.756152	0.353095	3338.75	0.0322338	0.355554
ME1	-1.15366	0.538825	425.125	0.0322692	0.355554
NINJ1	0.639651	0.298698	870.563	0.0322367	0.355554
CFL1	-0.654212	0.305535	27181.8	0.0322578	0.355554
VDR	-1.35096	0.631395	42.9754	0.0323835	0.356454
PITPNM2	-1.04339	0.487654	669.385	0.0323858	0.356454
LINC02538	2.73039	1.27645	9.97201	0.0324313	0.356762
CENPN	-0.816509	0.381827	860.608	0.032482	0.357127
ATCAY	-0.872902	0.408276	1316.92	0.032515	0.357187
PPIAP22	-0.605688	0.283306	2191.73	0.0325225	0.357187
DNMT1	-0.992237	0.46417	10412.1	0.0325444	0.357235
USP1	-0.746877	0.349436	4091.32	0.0325674	0.357296
ANXA2	-0.565557	0.264654	27413.4	0.0326004	0.357466
AC046143.1	-0.901738	0.422018	171.154	0.0326203	0.357491
OSBPL9	0.567432	0.265706	3386.74	0.0327147	0.358137
LHX2	-1.45499	0.681449	121.518	0.0327495	0.358137
TIMELESS	-1.00348	0.469925	4622.76	0.0327272	0.358137
ABCA9	1.67067	0.782431	234.832	0.0327419	0.358137
AL513534.2	0.925581	0.433611	563.744	0.0327946	0.358438
CENPK	-0.939152	0.440035	1261	0.032821	0.35847
PPP1R14A	1.47444	0.690889	136.73	0.0328326	0.35847
MYBL2	-1.1178	0.523887	5387.15	0.0328696	0.358681
TNKS2	-0.681017	0.319245	6405.31	0.0329076	0.358904
UXS1	-0.749265	0.35129	3464.82	0.0329333	0.358953
MAPK15	1.16197	0.544828	149.821	0.0329473	0.358953
TYMS	-0.908543	0.42605	1642.96	0.0329674	0.358981
NDUFAF7	0.569068	0.266944	649.048	0.0330242	0.359196
SLC6A6	-1.09513	0.513781	1048.59	0.0330477	0.359196
CISD2	-0.565496	0.265372	896.044	0.0330929	0.359196
CLDN15	0.737507	0.346092	851.271	0.0330924	0.359196
ZNF600	1.20077	0.56348	101.818	0.0330902	0.359196
MBNL3	-0.812605	0.381161	1391.36	0.0330131	0.359196
ITGB5	-1.06191	0.498646	9534.11	0.0332066	0.359754
C4orf19	3.78901	1.77944	66.1446	0.0332272	0.359754
ETF1	-0.761923	0.357834	4094.86	0.0332325	0.359754
RIMS1	-1.40302	0.658887	2301.36	0.0332226	0.359754
SUMO3	-0.581643	0.273157	6188.92	0.0332261	0.359754
PPARGC1A	1.38127	0.648993	71.3662	0.0333099	0.360401
PSMC3IP	-0.804849	0.37844	697.957	0.0334404	0.361621
RNF213	0.644546	0.303194	2868.85	0.0335151	0.362237
LINC02735	2.45447	1.15511	15.6105	0.0335974	0.362933
PLSCR1	-0.742216	0.349397	859.601	0.0336471	0.363278
ANO3	-1.23474	0.581318	166.208	0.0336674	0.363306
CBX1	-0.497987	0.234522	12712.5	0.0337191	0.363671
AC012020.1	2.4358	1.14758	9.01931	0.0337912	0.363791
RNF122	0.745774	0.351399	974.463	0.0338125	0.363791
CYP27B1	-1.07342	0.505803	89.4439	0.0338195	0.363791
EIF5A	-0.821952	0.387276	18544.3	0.0338047	0.363791
MSN	-0.717177	0.33789	24366.2	0.0337948	0.363791
PLCD4	0.940163	0.44313	1416.31	0.033868	0.364121
AGAP10P	2.1455	1.01162	13.754	0.0339334	0.364632
MFSD1	-0.687495	0.324484	1559.56	0.0341131	0.366177
GNPDA1	-0.502158	0.236987	2192.74	0.0340967	0.366177
AC008537.3	1.41759	0.669192	38.7524	0.0341441	0.366317
IFIT3	-0.632397	0.298625	1267.08	0.0342009	0.366665
NIP7	-0.653527	0.308623	1299.71	0.0342125	0.366665
EEF1GP7	2.98278	1.4111	11.4068	0.0345323	0.367302
AMIGO1	0.745885	0.352871	413.437	0.0345356	0.367302
HAGLR	1.1296	0.534399	250.999	0.0345346	0.367302
ASIC4	1.56137	0.737846	40.1786	0.0343348	0.367302
PLCH1	1.64	0.775238	91.3301	0.0343886	0.367302
MAP3K1	-0.931233	0.440573	4832.51	0.0345421	0.367302
AC011008.2	1.02811	0.485982	77.7915	0.0343839	0.367302
ENTPD2	1.80056	0.851622	22.5178	0.0344917	0.367302
PRTFDC1	-0.541425	0.256148	1386.39	0.0345395	0.367302
DIO2	-1.65834	0.784294	311.207	0.0344778	0.367302
GOLGA2P7	0.848179	0.401235	194.386	0.0345219	0.367302
AC007906.2	-1.17675	0.556628	507.454	0.0345096	0.367302
DNAH2	1.79815	0.849557	34.7069	0.0342958	0.367302
NKPD1	1.06211	0.502187	71.9235	0.0344333	0.367302
BCAS4	1.06863	0.505363	290.437	0.0344657	0.367302
NLRC5	-1.20288	0.569168	488.755	0.0345666	0.367371
STK10	-0.801546	0.379382	3011.78	0.0346208	0.367714
HSD17B2	2.4847	1.17613	10.0916	0.0346349	0.367714
CBX7	0.888519	0.420647	324.876	0.0346634	0.367825
MCM2	-1.17912	0.558306	4502.46	0.0346899	0.367915
DPY19L1	-0.72055	0.341265	3538.05	0.0347374	0.368036
HNRNPL	-0.684699	0.324267	13435.6	0.0347268	0.368036
MPRIP	-0.572585	0.27124	20294.6	0.0347729	0.368221
IFIH1	1.89487	0.898162	22.9377	0.0348828	0.368619
ARPC4	-0.575072	0.272579	4594.93	0.0348806	0.368619
SYNPO2L	1.30299	0.617595	55.0563	0.034877	0.368619
ARHGAP27	1.11202	0.527063	87.6111	0.0348718	0.368619
AL024498.1	1.36573	0.64774	52.2007	0.0349916	0.369541
GPRC5B	0.647607	0.307172	3166.21	0.0350063	0.369541
NEFL	1.36154	0.646049	3370.76	0.0350751	0.369834
TPI1	-0.657156	0.311798	32059.8	0.0350626	0.369834
AVPR1A	-3.55326	1.68614	103.086	0.0350884	0.369834
GUK1	-0.675374	0.320536	7043.54	0.0351166	0.369939
CITED4	-1.12915	0.53603	194.1	0.0351599	0.370205
FN3KRP	-0.546446	0.259434	2339.45	0.0351782	0.370206
CCNE2	-0.920003	0.43704	286.031	0.0352845	0.371133
AL445309.1	2.34824	1.11594	25.5893	0.0353558	0.371691
LINC01197	1.37717	0.654555	240.312	0.0353807	0.371761
ATP1A1	-0.903657	0.4297	5556.95	0.0354661	0.372235
VEGFC	-1.72581	0.820635	87.4239	0.0354645	0.372235
FGF1	-1.38265	0.657602	565.838	0.0355038	0.372235
CLSTN3	-0.750402	0.356924	8303.39	0.035517	0.372235
LOXL1	-0.828625	0.394091	2756.52	0.035499	0.372235
ADGRG6	-1.01293	0.482141	229.624	0.0356497	0.373381
USP43	1.25911	0.599364	96.275	0.035663	0.373381
CEBPB-AS1	-0.985215	0.469117	76.6509	0.0357158	0.373742
MMEL1	2.53854	1.20926	13.9939	0.0357944	0.374372
IRAK3	-0.840681	0.400629	188.409	0.0358695	0.374965
FMN2	1.27664	0.608906	199.62	0.0360282	0.375443
UBE2V2	-0.55502	0.264745	2394.84	0.036044	0.375443
AC040160.2	1.68645	0.804347	54.1536	0.0360233	0.375443
HS3ST3B1	-1.34797	0.642878	2315.2	0.0360131	0.375443
AC127024.8	1.51582	0.722837	23.3025	0.0359903	0.375443
COLGALT1	-0.726575	0.346423	14451.8	0.0359613	0.375443
CLIP3	0.728629	0.347553	6869.92	0.0360416	0.375443
PUS7	-0.863838	0.412705	841.612	0.0363392	0.378324
LINC01114	2.2234	1.06323	18.7017	0.0365126	0.379857
SPC24	-0.683735	0.326982	1881.6	0.0365236	0.379857
GTF3C6	-0.634742	0.303687	1676.64	0.036607	0.38053
TBILA	2.50545	1.19918	12.7147	0.0366806	0.381101
PROX1	1.5419	0.738382	206.78	0.036778	0.38183
BZW1	-0.788912	0.377812	10099.3	0.0367882	0.38183
CMTM7	-0.697992	0.334362	1257.39	0.0368399	0.381969
ZSCAN26	0.664373	0.318267	733.081	0.0368455	0.381969
IFITM2	-0.749328	0.358988	1533.74	0.0368578	0.381969
PNO1	-0.922496	0.442213	524.429	0.0369706	0.382233
WDR86-AS1	2.00094	0.958984	15.3526	0.0369318	0.382233
CSPG4P10	0.735018	0.352354	292.054	0.0369767	0.382233
TBX6	1.06876	0.512236	81.9433	0.0369369	0.382233
MAP7D3	-0.606896	0.290935	1231.13	0.036977	0.382233
PI4K2B	-0.628939	0.301678	578.768	0.037087	0.383176
NCK1-DT	0.826023	0.396382	114.171	0.0371689	0.383446
TRPM3	2.54678	1.22192	31.633	0.0371382	0.383446
HYKK	0.979458	0.470012	80.7498	0.0371695	0.383446
EOLA1	0.694302	0.333219	242.714	0.0371945	0.383509
CFAP20DC	-0.654284	0.314176	298.081	0.0372934	0.383948
LINC00884	1.08309	0.520064	53.0919	0.0372864	0.383948
APH1B	0.571512	0.274431	727.684	0.0372935	0.383948
TBX2	-1.01801	0.488971	7879.14	0.0373474	0.384115
SPTLC3	-0.903743	0.434045	1352.58	0.0373297	0.384115
BCAS2	-0.566547	0.27219	1463.25	0.037394	0.384193
M1AP	-2.55795	1.22942	16.3731	0.0374695	0.384193
PAPSS1	-0.723072	0.347619	7370.69	0.0375193	0.384193
HHIP-AS1	1.70754	0.82093	34.3014	0.0375245	0.384193
GPM6A	3.66125	1.75999	823.451	0.0375004	0.384193
VPS13A	0.736568	0.35392	604.824	0.0374184	0.384193
ARNTL2	-0.823008	0.395624	149.137	0.0374999	0.384193
LMBR1L	0.612211	0.294218	2425.33	0.0374517	0.384193
BMP2	1.5465	0.743334	144.081	0.0374806	0.384193
PTMA	-0.534317	0.256949	63016.1	0.0375746	0.384513
CHD5	-1.23981	0.596588	117.16	0.0376936	0.384958
IFI44	0.707235	0.340236	1101.25	0.0376488	0.384958
MYO3A	-1.34617	0.647706	206.701	0.0376762	0.384958
SAMD1	-0.690205	0.332094	8526.85	0.0376775	0.384958
ARPC1B	-1.08205	0.520847	57.1416	0.0377578	0.385421
AKIRIN1	-0.608313	0.292919	5025.16	0.0378266	0.385497
[truncated: 36,145 more rows]

## Sheet: neurons_T13 vs neurons_wt
	logFC	lfcSE	baseMean	PValue	FDR
LMX1B	2.9695	0.0921095	4920.27	5.05162e-228	1.10014e-223
CFH	-2.94327	0.0917992	4626.73	1.49374e-225	1.62653e-221
CLEC3B	-4.32723	0.141143	1400.2	2.03862e-206	1.4799e-202
TCEAL5	7.57857	0.263667	1169.89	1.10947e-181	6.04052e-178
MEIS2	2.30661	0.0833463	10486.9	1.39715e-168	6.08542e-165
SALL3	3.99715	0.144992	1309.99	2.69363e-167	9.77696e-164
RELN	2.20005	0.0812777	3695.72	2.32385e-161	7.22982e-158
OTP	4.52984	0.167659	1017.84	9.04264e-161	2.46163e-157
COL1A1	-1.65945	0.0617359	846798	3.77573e-159	9.13643e-156
GJA1	-1.79413	0.0672176	17070.7	5.91479e-157	1.28812e-153
MAB21L1	2.01395	0.0760373	5900.53	1.39419e-154	2.76024e-151
H19	-2.2108	0.0854389	9362.71	1.2484e-147	2.26563e-144
PRSS35	-2.4707	0.0958107	4534.27	1.23016e-146	2.0608e-143
EMP1	-2.05795	0.0799518	4915.55	4.1825e-146	6.50617e-143
MSX2	-2.90237	0.113326	1713.72	1.15757e-144	1.68064e-141
RCN3	-1.80213	0.0708582	6313.14	1.09038e-142	1.48414e-139
FBN2	-2.25366	0.089751	21345.1	3.85613e-139	4.93993e-136
SLC17A6	2.51612	0.100721	3049.82	9.81099e-138	1.18702e-134
OMD	-3.73202	0.151297	856.612	2.42443e-134	2.77891e-131
COL5A1	-1.52695	0.0621737	69703.8	3.42588e-133	3.73044e-130
COL3A1	-1.57288	0.0641692	327466	1.11478e-132	1.15608e-129
KLHL1	3.34725	0.139118	941.691	6.48719e-128	6.42173e-125
COL20A1	-3.11952	0.13129	1144.91	8.55985e-125	8.10506e-122
AKAP12	-2.04731	0.0867532	20574.7	3.92399e-123	3.56069e-120
TLX3	3.44337	0.146046	1001.45	6.5985e-123	5.74809e-120
VWC2	2.87779	0.12279	1158.27	1.80561e-121	1.5124e-118
SMOC2	-2.35811	0.100801	8598.27	4.95488e-121	3.99657e-118
OLIG2	6.53816	0.283707	523.236	1.63421e-117	1.27106e-114
CAVIN1	-1.69535	0.073995	12064.7	3.54908e-116	2.66524e-113
TIMP3	-1.52884	0.0669956	8071.01	2.90496e-115	2.10881e-112
LAMB1	-1.50901	0.0662632	22289.4	8.49006e-115	5.9644e-112
ADAMTS15	-1.74884	0.0769592	10530.8	2.57567e-114	1.7529e-111
FLNB	-1.78927	0.0801235	5447.06	1.8303e-110	1.20789e-107
ZNF69	7.30666	0.331418	539.607	1.02865e-107	6.5888e-105
COL26A1	-1.39469	0.0642921	13233.7	2.39057e-104	1.48748e-101
FRZB	-1.66565	0.0768038	13459.6	2.71971e-104	1.64527e-101
IGFBP5	-1.56777	0.0724439	304672	7.36615e-104	4.33568e-101
ACAN	-4.03263	0.186574	777.105	1.32372e-103	7.58631e-101
FSTL1	-1.5869	0.0735197	62704.6	2.50245e-103	1.3974e-100
COL5A2	-1.70473	0.0810184	41800.8	2.75033e-98	1.49742e-95
SPARC	-1.29325	0.0615949	163371	7.11936e-98	3.7816e-95
ADGRB1	2.06576	0.0987473	2507.96	3.54304e-97	1.83715e-94
NTNG1	2.5294	0.121293	1210.89	1.41187e-96	7.15063e-94
COL4A1	-1.26006	0.060745	34992.4	1.40664e-95	6.96221e-93
OLFM1	1.63614	0.079077	7369.61	4.217e-95	2.04084e-92
ITGBL1	-3.25081	0.157185	774.784	5.08837e-95	2.40901e-92
COL11A1	-1.64048	0.079658	15517.4	3.10629e-94	1.43934e-91
POU4F2	3.54824	0.173685	832.38	9.19728e-93	4.17288e-90
FBLN2	-1.99656	0.0979731	10976.8	2.58892e-92	1.15064e-89
FNDC1	-2.36225	0.116178	2070.01	6.56492e-92	2.85942e-89
NBL1	-1.68534	0.0833509	17118.1	6.55629e-91	2.79966e-88
COL1A2	-1.31745	0.0657678	352520	2.90738e-89	1.21763e-86
OSR1	-1.69582	0.0850219	5526.02	1.63202e-88	6.70605e-86
SH3PXD2A	-1.62052	0.0816291	6566.62	1.05428e-87	4.25187e-85
TIMP1	-1.52464	0.0771892	5163.62	7.7041e-87	3.05054e-84
EHD2	-1.39551	0.0709928	6401.53	5.0268e-86	1.95489e-83
AEBP1	-1.63019	0.0829754	20384.7	6.17938e-86	2.36096e-83
AHNAK	-1.72422	0.0877975	26613.4	7.22951e-86	2.71456e-83
PBX3	1.37684	0.0702006	9266.06	1.19727e-85	4.41936e-83
LHX2	3.50739	0.179482	808.806	4.84975e-85	1.7603e-82
FBLN5	-1.65246	0.0845777	15200.7	5.23905e-85	1.87043e-82
PMP22	-1.66321	0.0855045	5361.42	2.82087e-84	9.90852e-82
COL4A2	-1.19323	0.0615386	48211.3	9.37433e-84	3.24054e-81
SERPINH1	-1.15741	0.0598453	25200.5	2.47755e-83	8.43063e-81
DSP	-2.42463	0.125835	1598.19	9.91141e-83	3.32078e-80
NELL2	1.71648	0.0895954	2729.59	8.28009e-82	2.73218e-79
S100A11	-1.54494	0.081096	4203.55	6.47801e-81	2.10564e-78
SLC12A5	1.84792	0.0972204	1904.65	1.47847e-80	4.73503e-78
BMP4	-2.02366	0.106834	1576.47	5.13582e-80	1.62098e-77
COL16A1	-1.55382	0.0822155	13583.1	1.15494e-79	3.59318e-77
NIBAN2	-1.4893	0.0790333	9463	3.29478e-79	1.01062e-76
NOVA1	1.41291	0.0749984	13551.2	3.60436e-79	1.09022e-76
CHRM3	2.47948	0.131767	924.825	5.46423e-79	1.63014e-76
CBLN1	1.99757	0.106362	3269.31	1.08076e-78	3.18065e-76
HAPLN1	-2.19831	0.118126	3743.87	2.67156e-77	7.75749e-75
CRABP1	-1.7794	0.0958376	3202.08	5.96454e-77	1.70915e-74
SYT13	1.59083	0.0860438	5597.91	2.54833e-76	7.20749e-74
ANXA1	-1.57452	0.0861896	5167.87	1.48571e-74	4.14817e-72
DIO3	3.33548	0.182697	759.245	1.82141e-74	5.02111e-72
CELF4	1.41308	0.0775428	8496.02	3.37968e-74	9.20033e-72
LOXL1	-1.78403	0.09798	2981.39	4.44893e-74	1.19616e-71
NT5E	-1.96339	0.107864	2850.48	4.93524e-74	1.31073e-71
MEIS1	1.76579	0.0970205	4402.93	5.14808e-74	1.35078e-71
CKAP4	-1.12452	0.0617981	13904	5.49182e-74	1.42382e-71
CDKN1A	-1.87181	0.103289	4565.93	2.13455e-73	5.46897e-71
CALB1	-2.37835	0.131637	1506.5	5.74268e-73	1.45423e-70
CALY	1.86899	0.103799	2355.42	1.75365e-72	4.38978e-70
PCSK1	3.72856	0.207467	460.87	3.23898e-72	8.01573e-70
STUM	1.61063	0.0897995	2807.1	6.19613e-72	1.51617e-69
FOXC1	-1.33087	0.0742051	9371.99	6.2861e-72	1.5211e-69
CA10	1.97099	0.109962	1833.85	7.62988e-72	1.82597e-69
FAM114A1	-1.44968	0.081612	3361.13	1.36445e-70	3.2299e-68
CAMK2N1	1.55316	0.0874922	3971	1.66486e-70	3.85717e-68
SFRP2	-1.65792	0.0933915	17784.9	1.65414e-70	3.85717e-68
BCL11B	1.71745	0.0970809	2208.75	4.9309e-70	1.13037e-67
LRP1	-1.08063	0.0612417	57263.2	1.10448e-69	2.50555e-67
MEOX2	-3.46014	0.19621	497.039	1.33026e-69	2.98664e-67
CCDC80	-1.29448	0.0735649	21294.8	2.6254e-69	5.8188e-67
DOC2B	1.69365	0.096252	2330.52	2.64515e-69	5.8188e-67
COL14A1	-1.48482	0.0845088	4940.37	4.18208e-69	9.10773e-67
ENG	-1.96496	0.111864	1912.15	4.51345e-69	9.73206e-67
ISLR	-1.39057	0.0791889	20998.1	4.97601e-69	1.06243e-66
MSRB3	-1.71779	0.0978751	1720.73	5.86407e-69	1.23988e-66
LUM	-1.67568	0.0956279	19464	9.58456e-69	2.00704e-66
TSPAN9	-1.48798	0.0854676	6963.14	6.94345e-68	1.44014e-65
ISLR2	-1.44072	0.0829076	16305	1.22374e-67	2.5142e-65
STMN2	1.02676	0.0593241	40106.9	4.11547e-67	8.37634e-65
NGFR	-1.33439	0.0773161	6712.99	9.58765e-67	1.93333e-64
ERG	-2.82785	0.16387	668.636	9.95808e-67	1.98961e-64
SLIT3	-1.45878	0.0847146	3207.9	1.88145e-66	3.72493e-64
BNC2	-1.6474	0.0959214	2633.8	4.12048e-66	8.08431e-64
LGALS1	-1.26013	0.0735025	18407.4	6.97038e-66	1.35537e-63
LTBP1	-1.35264	0.0789961	5989.85	1.00229e-65	1.93168e-63
DCN	-1.53361	0.0896948	47712.5	1.53233e-65	2.92729e-63
CYBRD1	-1.39784	0.0817712	2890.5	1.6311e-65	3.07293e-63
KLF2	-2.19734	0.128542	1304.09	1.63679e-65	3.07293e-63
RRBP1	-1.20265	0.0708018	18798.7	1.04065e-64	1.93704e-62
ADGRG1	1.41226	0.0832513	18602.4	1.52123e-64	2.80758e-62
CD248	-1.36891	0.0807141	6795.86	1.6222e-64	2.96875e-62
UNCX	2.19126	0.129492	1458.29	3.0953e-64	5.61746e-62
GPX8	-1.29433	0.0765367	4551.98	3.71959e-64	6.69465e-62
SORCS3	3.0482	0.180624	512.791	6.76425e-64	1.20747e-61
YBX3	-1.45481	0.0862859	3787.49	8.81014e-64	1.5599e-61
FKBP10	-1.04486	0.062083	20295	1.46907e-63	2.58011e-61
LRRC10B	3.11852	0.185313	487.534	1.51108e-63	2.63267e-61
TAGLN	-1.37807	0.0819234	11235.6	1.70095e-63	2.93995e-61
THBS2	-3.26058	0.193881	8462.88	1.81869e-63	3.1187e-61
COL9A3	-1.94844	0.116361	3846.54	6.18232e-63	1.05186e-60
BAIAP3	1.58449	0.0947503	7225.79	8.9376e-63	1.50886e-60
SV2C	2.33113	0.139502	1076.41	1.10152e-62	1.84529e-60
COL8A2	-2.42536	0.145203	1472.59	1.24301e-62	2.06644e-60
RAB34	-1.38826	0.0836072	3040.36	6.46474e-62	1.06658e-59
SOX2	1.3496	0.0813288	13870.4	7.64818e-62	1.25235e-59
KLF4	-2.31795	0.139912	819.341	1.20156e-61	1.95281e-59
IRX4	3.67839	0.222254	396.5	1.59112e-61	2.56677e-59
COL12A1	-1.57689	0.0953012	26245.6	1.70057e-61	2.72317e-59
POSTN	-1.52937	0.0926771	55726.8	3.54405e-61	5.63375e-59
COPZ2	-1.94956	0.118294	1636.55	5.05585e-61	7.97872e-59
S100A10	-1.65016	0.100238	2736.41	6.83415e-61	1.07075e-58
VASN	-1.72481	0.105208	2474.37	2.10166e-60	3.26929e-58
TPM1	-1.26607	0.0776707	24087.6	9.79078e-60	1.51222e-57
LAMC1	-1.51078	0.0927433	18266.6	1.16437e-59	1.78576e-57
FKBP14	-1.41035	0.0866767	2404.13	1.57642e-59	2.4008e-57
EPHB1	1.30789	0.0804063	4233.39	1.71851e-59	2.59901e-57
MYL9	-1.24139	0.0764183	7434.96	2.43842e-59	3.66234e-57
ALCAM	-1.22071	0.0753375	8862.16	4.79053e-59	7.14577e-57
GPC6	-1.50188	0.0930026	3204.41	1.15843e-58	1.71621e-56
PIEZO1	-1.27046	0.0787691	3624.91	1.59773e-58	2.35104e-56
ARHGAP31	-1.32539	0.082291	3233.15	2.30947e-58	3.37554e-56
CNTN2	1.21454	0.0754923	7165.88	3.08403e-58	4.4776e-56
TRIM22	-1.62261	0.101261	2728.38	8.67808e-58	1.2516e-55
PRRX2	-2.1285	0.132998	777.435	1.19816e-57	1.71668e-55
ADAM12	-1.415	0.0884223	5223.16	1.22164e-57	1.73888e-55
ARHGAP29	-1.1969	0.0748499	9892.49	1.48503e-57	2.10006e-55
LINC01896	3.64231	0.228846	538.877	4.91008e-57	6.89882e-55
GABBR2	1.58169	0.0995271	6404.23	7.19259e-57	1.0041e-54
ZNF469	-1.57268	0.0992153	2333.73	1.37889e-56	1.91271e-54
ADAMTS2	-1.44734	0.0913653	2613.81	1.61463e-56	2.22553e-54
CHRNA4	2.16397	0.136852	837.067	2.55376e-56	3.49785e-54
CCDC184	1.31217	0.0831255	4413.76	3.92021e-56	5.33589e-54
RFTN1	-1.29283	0.0821572	3278.32	8.55673e-56	1.15744e-53
AC010931.1	-2.02261	0.128785	949.562	1.39119e-55	1.8702e-53
EMILIN2	-2.10024	0.13384	990.784	1.71302e-55	2.28872e-53
OLFML3	-1.36201	0.0867986	3076.36	1.72754e-55	2.29405e-53
IRX2	1.18595	0.0756215	5986.92	1.98438e-55	2.61915e-53
EDNRB	1.33593	0.0855265	11771.7	5.31938e-55	6.97864e-53
GPC3	-1.91209	0.122429	1920.91	5.49565e-55	7.16673e-53
IGFBP2	-1.16122	0.0745333	66045.7	9.98381e-55	1.29421e-52
PHYHIPL	1.61537	0.103687	2410.83	1.00713e-54	1.29783e-52
PTPRZ1	0.986018	0.0634597	15409.9	1.92727e-54	2.46895e-52
PLS3	-1.65051	0.106277	5207.96	2.16416e-54	2.7562e-52
TGFBR2	-1.72779	0.111342	1352.95	2.62353e-54	3.30261e-52
CSPG5	1.31176	0.0845311	3983.86	2.61975e-54	3.30261e-52
TMEM30B	-2.30983	0.149674	706.837	9.91148e-54	1.24053e-51
SYT11	1.03773	0.0672574	10083.4	1.04196e-53	1.29668e-51
CLIC4	-0.957854	0.0620892	12620.7	1.0768e-53	1.33242e-51
MAN1A1	-1.27239	0.0825151	3435.94	1.20008e-53	1.47658e-51
FZD1	-1.55055	0.100632	7404.21	1.44304e-53	1.76554e-51
PAX5	2.89936	0.188667	615.318	2.69954e-53	3.28439e-51
ADGRG2	-2.18773	0.142397	681.883	2.8685e-53	3.47056e-51
AC007614.1	2.50078	0.16299	575.04	3.94029e-53	4.74097e-51
NPAS3	1.16434	0.0761468	4805.35	8.82212e-53	1.05565e-50
CRABP2	-1.63831	0.10752	5084.6	2.00072e-52	2.38097e-50
BICC1	-1.56572	0.10277	2437.82	2.06818e-52	2.44787e-50
PERP	-2.02413	0.13315	1574.84	3.43731e-52	4.04636e-50
LAMA4	-1.20563	0.0793106	13469	3.46232e-52	4.0539e-50
VSTM2B	3.73942	0.246118	298.201	3.89756e-52	4.53909e-50
PTGIS	-1.23117	0.081218	5175.95	6.61852e-52	7.66692e-50
CRTAP	-1.08657	0.071693	5309.33	6.92255e-52	7.97668e-50
LOX	-1.23617	0.081569	6534.37	7.03467e-52	8.06321e-50
ANXA2	-1.34342	0.0887475	24605.4	9.14841e-52	1.04311e-49
GALNT10	-1.50978	0.0997969	4330.23	1.05065e-51	1.19172e-49
P4HB	-0.920731	0.0609112	22282.2	1.27121e-51	1.43443e-49
MFAP2	-1.30363	0.0862452	5826.22	1.28221e-51	1.43937e-49
ELAVL4	1.52401	0.100829	6001.18	1.2937e-51	1.44483e-49
TUBB2B	0.934731	0.0619615	68630.8	2.01215e-51	2.23575e-49
BMP1	-1.02364	0.0681757	6838.79	5.87912e-51	6.49926e-49
TNMD	-2.29519	0.153087	975.795	8.19108e-51	9.00936e-49
ADCYAP1R1	1.81765	0.121355	3070.21	1.02234e-50	1.11881e-48
DOCK5	-2.48473	0.165921	890.908	1.06278e-50	1.15726e-48
MMP2	-1.22669	0.0822078	13694.5	2.37654e-50	2.57494e-48
PAPPA	-2.53358	0.170272	1036.86	4.47368e-50	4.82316e-48
AL359208.1	-2.59437	0.174377	674.711	4.58606e-50	4.91996e-48
ESPN	2.49134	0.167778	578.112	7.0621e-50	7.53914e-48
MEST	-0.92361	0.0624374	13999.3	1.63537e-49	1.72889e-47
MYO1C	-1.09695	0.0741538	4397.35	1.62758e-49	1.72889e-47
PLOD1	-0.993959	0.0672236	8943.29	1.80727e-49	1.90139e-47
TH	2.37968	0.161033	739.24	2.044e-49	2.1401e-47
P3H1	-1.19603	0.0809719	6338.84	2.25621e-49	2.35099e-47
FBLN1	-1.15662	0.0783134	25473.1	2.31877e-49	2.40468e-47
SLC40A1	-1.4531	0.0984848	3017.05	2.87769e-49	2.97016e-47
SPOCK2	1.21098	0.0821355	7368.13	3.37971e-49	3.47186e-47
MARVELD1	-1.14614	0.0779114	3863.19	5.49249e-49	5.61575e-47
SNAI2	-1.88116	0.127948	1671.51	6.20548e-49	6.31509e-47
SHC1	-1.10822	0.0754452	7526.04	7.57904e-49	7.67704e-47
TNFRSF10B	-1.46403	0.0997399	2927.11	8.85169e-49	8.92464e-47
ASIC2	2.23987	0.152664	701.548	9.754e-49	9.78906e-47
MAP3K13	1.74183	0.118762	1196.11	1.05612e-48	1.05505e-46
ZNF826P	3.86235	0.263409	242.786	1.11286e-48	1.10666e-46
ROBO1	0.994395	0.0678476	13120.1	1.22772e-48	1.21534e-46
FMOD	-1.60748	0.10983	2063.65	1.65231e-48	1.62824e-46
SULT1E1	-4.28162	0.292623	255.111	1.75997e-48	1.72651e-46
COL5A3	-1.34144	0.0917903	5151.63	2.27888e-48	2.22553e-46
ZMAT3	-1.33766	0.0916105	5520.27	2.74384e-48	2.66765e-46
PXDN	-1.24191	0.0852884	18283.2	4.94913e-48	4.79032e-46
ALX4	-4.75215	0.327086	1023.37	7.96379e-48	7.67413e-46
MATN3	-1.7542	0.120771	1031.26	8.41621e-48	8.07437e-46
KIF21A	1.02758	0.0707751	6350.43	9.18166e-48	8.7701e-46
LMNA	-1.00111	0.0690995	13305.1	1.44346e-47	1.37274e-45
TSHZ2	1.72209	0.118871	1097.66	1.46314e-47	1.3854e-45
KDELR3	-1.72116	0.118867	1464.78	1.62946e-47	1.5362e-45
MFAP5	-2.42204	0.167365	594.794	1.8317e-47	1.71943e-45
LHFPL2	-1.24903	0.0863278	3258.28	1.91852e-47	1.7932e-45
CDKN2A	-2.77735	0.191989	423.126	1.98124e-47	1.84391e-45
P3H3	-1.07314	0.0742643	5773.04	2.49741e-47	2.31441e-45
MGP	-1.47277	0.102175	3258.4	4.21815e-47	3.8925e-45
RASSF10	2.63301	0.182717	416.399	4.45694e-47	4.0955e-45
LTBP4	-1.33648	0.0929571	17853.5	7.17271e-47	6.56334e-45
SLIT1	1.54651	0.107632	5090.37	8.16708e-47	7.44195e-45
RBMS1	-1.05946	0.0738333	4425.56	1.07542e-46	9.75858e-45
TRIM9	1.09405	0.0763236	4033.99	1.33406e-46	1.20553e-44
EEF1A2	1.11882	0.0781382	10702.3	1.6785e-46	1.51051e-44
TMEM59L	1.11214	0.0776756	6028.81	1.69654e-46	1.52046e-44
RDH10	-1.34092	0.0939212	5674.91	3.03999e-46	2.71332e-44
LAMA2	-1.11726	0.0783451	6469.35	3.8397e-46	3.4131e-44
TPPP	1.72376	0.120908	1565.81	4.06964e-46	3.60279e-44
CALU	-1.04212	0.0731893	20602.8	5.27145e-46	4.64784e-44
MASP1	1.48751	0.104528	3794.78	5.91333e-46	5.19276e-44
NEGR1	1.009	0.0712361	5314.29	1.52606e-45	1.33472e-43
ANLN	-1.52375	0.107588	2202.8	1.55649e-45	1.35589e-43
CDKN2B	-2.25423	0.159392	1099.06	2.0723e-45	1.79803e-43
DAB2	-1.16155	0.0821446	3913.92	2.14463e-45	1.85341e-43
KCNC4	1.63948	0.11609	1292.08	2.7591e-45	2.37501e-43
MMP14	-0.920269	0.0652622	20270.5	3.73899e-45	3.20582e-43
PARVA	-1.18795	0.0842599	5321.07	3.87104e-45	3.30602e-43
PHACTR2	-1.67834	0.119064	3365.59	4.01278e-45	3.41368e-43
NAT8L	1.08729	0.0774928	6123.88	1.00933e-44	8.55299e-43
SEC24D	-1.27387	0.09085	2457.64	1.14835e-44	9.69328e-43
PPIEL	2.50286	0.178553	495.133	1.21856e-44	1.02462e-42
SLC4A4	-1.78264	0.127282	1780.78	1.44466e-44	1.21007e-42
FGFBP3	1.27976	0.0914468	5434.07	1.68232e-44	1.40373e-42
FZD2	-1.22345	0.0875204	3739.57	2.09264e-44	1.73945e-42
CDH11	-1.13722	0.0813615	18851.2	2.14272e-44	1.7743e-42
ANO6	-1.35188	0.0967583	2852.61	2.31943e-44	1.91335e-42
MXRA5	-1.16796	0.0836381	6597.61	2.5672e-44	2.10975e-42
SYP	0.996841	0.0714016	9145.23	2.69443e-44	2.20599e-42
TLN1	-1.07982	0.0774583	14778.4	3.58668e-44	2.92549e-42
CA8	-1.49488	0.107656	1543.56	7.723e-44	6.2758e-42
KCNQ2	1.01246	0.0729516	12760.8	8.54692e-44	6.91951e-42
PHLDB2	-1.58668	0.114465	2383.37	1.0807e-43	8.71684e-42
ADD3	-1.09006	0.0786509	9539.52	1.11578e-43	8.96662e-42
IGFBP6	-2.11401	0.152594	722.734	1.20554e-43	9.65229e-42
JCAD	-1.3501	0.0975866	3207.65	1.56967e-43	1.25217e-41
TFAP2B	1.23503	0.0895987	10053.7	3.1808e-43	2.52816e-41
THY1	-1.04095	0.0758002	4841.21	6.46032e-43	5.1161e-41
CREB3L2	-1.11106	0.0809148	3544.89	6.5998e-43	5.20763e-41
EPB41L2	-1.1261	0.0820254	3207.17	6.84072e-43	5.37824e-41
NRN1	2.10912	0.153686	666.593	7.33152e-43	5.74338e-41
PI16	-3.07804	0.224446	530.661	8.37874e-43	6.54022e-41
SKOR2	-1.48121	0.108243	1252.88	1.26208e-42	9.81626e-41
PLXND1	-1.44752	0.105943	2327.65	1.68255e-42	1.30401e-40
POGLUT3	-1.21381	0.0889302	2423.18	2.0458e-42	1.57991e-40
DACT1	-1.3319	0.0975916	3977.15	2.08289e-42	1.60287e-40
PNCK	1.85778	0.136129	1628.64	2.09719e-42	1.60819e-40
LOXL2	-1.49197	0.10938	5977.39	2.30627e-42	1.76231e-40
LRIG3	-1.23586	0.0906474	2488.41	2.52322e-42	1.92135e-40
SV2B	2.00037	0.146727	760.29	2.53844e-42	1.92621e-40
TES	-1.35895	0.0997408	2480.04	2.84961e-42	2.15482e-40
BEGAIN	1.74376	0.128091	1197.52	3.33103e-42	2.51014e-40
MYOF	-1.33061	0.0978441	3675.59	4.04576e-42	3.03823e-40
KCND3	1.14923	0.0845492	4614.96	4.43804e-42	3.32137e-40
FAM43A	-1.63059	0.120109	2505.81	5.5668e-42	4.15184e-40
PLAC9	-2.25746	0.166495	881.183	7.03046e-42	5.22558e-40
MMP16	-1.12551	0.0831483	7219.4	9.56017e-42	7.08168e-40
TUBB6	-1.06777	0.0789065	8299.46	1.01052e-41	7.46003e-40
C1S	-1.32233	0.0977887	2924.25	1.15554e-41	8.50183e-40
S100A6	-1.77268	0.131102	2321.03	1.16951e-41	8.57564e-40
ELFN2	1.18764	0.0881369	2443.32	2.19657e-41	1.60527e-39
ITGA5	-1.4462	0.107455	3222.38	2.73789e-41	1.99417e-39
MSX1	-2.78271	0.206892	546.804	3.07767e-41	2.23419e-39
GAS1	-1.25959	0.0936745	5770.12	3.22772e-41	2.33532e-39
WNT7B	2.0075	0.149385	1016.83	3.59758e-41	2.59431e-39
GRIK1	1.88948	0.140762	1659.27	4.41833e-41	3.17566e-39
COL18A1	-1.03377	0.0770378	19424.8	4.68093e-41	3.35333e-39
RAI14	-1.31394	0.0979535	3210.76	5.01267e-41	3.57921e-39
STING1	-1.64925	0.123063	935.446	5.91064e-41	4.2066e-39
SSC5D	-1.58437	0.118374	2056.97	7.45336e-41	5.28727e-39
LUZP2	1.53994	0.115204	1100.26	9.4242e-41	6.64723e-39
SLITRK1	1.46773	0.109803	1332.68	9.43151e-41	6.64723e-39
CDH8	1.17543	0.0879524	3118.4	9.76476e-41	6.8599e-39
KANK2	-1.05427	0.078908	11991.4	1.02546e-40	7.18087e-39
PCSK1N	0.969869	0.0727465	17589.3	1.50448e-40	1.05015e-38
PTGFRN	-1.02852	0.0771761	7847.96	1.61393e-40	1.12295e-38
KIF26B	1.23907	0.0929866	4725.42	1.65138e-40	1.14534e-38
INF2	-1.22741	0.0921786	2820.75	1.88018e-40	1.29989e-38
PIEZO2	-1.46041	0.109712	2869.97	1.99059e-40	1.37187e-38
PKIB	3.90542	0.293844	182.68	2.61751e-40	1.79824e-38
RHBDF1	-1.17722	0.0885952	2463.89	2.73056e-40	1.87e-38
OPCML	1.36969	0.103193	2200.27	3.31664e-40	2.26425e-38
FGF13	1.16889	0.0881169	2564.88	3.68107e-40	2.5052e-38
TRAM1	-1.05647	0.0797122	5600.27	4.30225e-40	2.91883e-38
CBLN4	2.45752	0.18548	648.429	4.54334e-40	3.07282e-38
ADAM19	-1.39156	0.105148	6888.58	5.56118e-40	3.74958e-38
GSN	-1.13112	0.0855032	10072.1	5.96781e-40	4.01132e-38
TSPAN4	-1.08625	0.0822077	3523.64	7.33987e-40	4.91839e-38
TAFA2	1.27142	0.0963626	2072.53	9.4829e-40	6.33493e-38
SULF1	-1.43617	0.108938	1629.42	1.09504e-39	7.29289e-38
PTPN5	1.09963	0.0834289	3743.98	1.13759e-39	7.55318e-38
NES	0.88901	0.0677558	38292.6	2.5028e-39	1.65672e-37
ANPEP	-2.18242	0.166979	536.089	4.888e-39	3.22578e-37
CDH7	1.6667	0.12753	941.401	4.9445e-39	3.25321e-37
RBFOX1	1.37144	0.104985	1700.78	5.34224e-39	3.50432e-37
IGSF21	2.2977	0.175974	462.351	5.79279e-39	3.78845e-37
WIPI1	-1.52668	0.116976	1446.26	6.25643e-39	4.07942e-37
NRCAM	0.892784	0.0684354	9326.3	6.72851e-39	4.37414e-37
ANXA6	-0.829173	0.0636139	12027.4	7.79249e-39	5.05074e-37
KCNK6	-2.19305	0.16831	474.46	8.27837e-39	5.34974e-37
FGFRL1	-1.03736	0.07966	3844.62	9.13315e-39	5.88467e-37
HDLBP	-0.75127	0.0577378	32774.1	1.04906e-38	6.73936e-37
MAPK8IP1	1.13665	0.0874147	8640.09	1.17608e-38	7.53316e-37
PENK	-3.23588	0.248874	8128.01	1.1901e-38	7.60056e-37
SPATS2L	-0.948119	0.0730331	6809.63	1.54696e-38	9.85081e-37
GRIN1	1.01094	0.0779514	4489.69	1.83694e-38	1.16633e-36
C1QL4	2.82532	0.218339	3196.37	2.67476e-38	1.69334e-36
PLCH2	1.56012	0.120698	1367.59	3.21493e-38	2.02355e-36
OLFML1	-1.51363	0.1171	1653.35	3.21001e-38	2.02355e-36
ECE1	-0.983406	0.076168	5979.42	3.90118e-38	2.44841e-36
DCC	1.15663	0.0896814	2798.2	4.67254e-38	2.9241e-36
TK1	-1.4936	0.116019	1631.11	6.32839e-38	3.94898e-36
ST8SIA6	-2.44771	0.190195	510.475	6.68372e-38	4.1588e-36
SVEP1	-1.47654	0.114937	1167.79	8.99936e-38	5.5837e-36
DLC1	-1.15982	0.0905348	2322.83	1.42653e-37	8.82587e-36
CD164	-0.935274	0.0731861	7330.79	2.13706e-37	1.31844e-35
TUBB4A	1.04095	0.0814612	4702.49	2.16362e-37	1.33105e-35
PRRX1	-1.04365	0.0818546	10916.7	3.11636e-37	1.91178e-35
SYDE1	-1.26356	0.0991137	2530.73	3.17327e-37	1.94122e-35
VGLL3	-1.56739	0.12295	1530.45	3.18958e-37	1.94573e-35
LIMS2	-2.01886	0.158634	1192.88	4.21086e-37	2.56157e-35
FMO1	-3.36044	0.264107	312.273	4.36256e-37	2.64646e-35
CTSK	-1.20592	0.0948451	2005.43	4.90545e-37	2.96753e-35
FST	1.30331	0.102667	4240.94	6.34512e-37	3.82781e-35
TNS3	-1.2485	0.0984267	3080.24	7.20454e-37	4.33427e-35
GPR50	1.66225	0.13127	936.192	9.49651e-37	5.69738e-35
CXXC4	1.16568	0.0920894	2164.92	1.00882e-36	6.03574e-35
MYL12A	-1.10582	0.0873716	4003.44	1.02921e-36	6.14084e-35
EPAS1	-2.85963	0.226085	301.092	1.14066e-36	6.78723e-35
FNDC3B	-1.0524	0.0833382	3506.76	1.47784e-36	8.76959e-35
ROR2	-1.41193	0.111812	1313.67	1.48559e-36	8.79162e-35
RTN1	0.782386	0.0619846	19163.5	1.59174e-36	9.3943e-35
TPM4	-0.83127	0.0659597	33200.5	2.0405e-36	1.20103e-34
CCNG1	-1.11936	0.0888863	3334.88	2.30217e-36	1.3514e-34
SHROOM3	-1.17099	0.0930766	2336.82	2.68843e-36	1.57277e-34
KIAA1217	-1.37159	0.109023	1385.52	2.69375e-36	1.57277e-34
SDC1	-1.07499	0.0854501	3188.76	2.71082e-36	1.57851e-34
PLAGL1	-1.10223	0.0876411	2767.54	2.83658e-36	1.64734e-34
ZBTB20	1.00426	0.0798993	3820.4	3.12248e-36	1.80855e-34
SEC31A	-0.866451	0.0691541	8535.02	5.16255e-36	2.98223e-34
PDIA2	1.35618	0.108249	2357.96	5.22694e-36	3.01144e-34
DBI	1.00143	0.0799357	5325.31	5.24678e-36	3.01489e-34
THBD	-3.78477	0.302829	1448.14	7.65007e-36	4.38429e-34
HS3ST2	3.00224	0.240483	248.743	9.10147e-36	5.20241e-34
FLNA	-0.81059	0.0649509	73851.9	9.59483e-36	5.47006e-34
LAMB2	-0.77733	0.0623122	22688.9	1.0251e-35	5.82889e-34
ANXA11	-1.86716	0.149991	1169.3	1.42549e-35	8.08448e-34
CLMP	-1.33083	0.107001	1717.45	1.63507e-35	9.24899e-34
ROCK2	-1.10276	0.0887526	4442.8	1.9096e-35	1.07739e-33
NTNG2	1.7799	0.143709	778.626	3.13248e-35	1.76277e-33
FTL	-0.755412	0.0610442	22438.2	3.57603e-35	2.00719e-33
TNS1	-0.986543	0.0798386	5028.74	4.48054e-35	2.50841e-33
LRATD1	1.10495	0.089443	2493.71	4.65326e-35	2.59843e-33
CHST8	2.14739	0.174071	635.175	5.77798e-35	3.21823e-33
PRDX4	-1.02148	0.0828378	3326.35	6.15903e-35	3.42172e-33
GABRA3	1.406	0.114049	1578.27	6.39795e-35	3.54541e-33
EDA2R	-1.70901	0.138637	832.759	6.46585e-35	3.57394e-33
FZD4	-2.05298	0.166781	542.086	8.0572e-35	4.44227e-33
ADCYAP1	1.17906	0.0958151	2043.41	8.4476e-35	4.64576e-33
CPAMD8	-1.30841	0.106357	6342.27	8.83303e-35	4.84548e-33
NRK	-1.93603	0.157909	542.959	1.47739e-34	8.08406e-33
PKP4	-0.994792	0.081268	3073.93	1.87992e-34	1.02609e-32
AMOTL1	-1.05045	0.0858318	5754.6	1.93594e-34	1.05402e-32
SELENBP1	-1.38762	0.113423	1280.75	2.04644e-34	1.11141e-32
COL24A1	-1.93829	0.158707	1086.49	2.64731e-34	1.43416e-32
HS3ST4	1.23119	0.100887	1977.32	2.97537e-34	1.60788e-32
SIX4	-2.43501	0.199613	381.619	3.1594e-34	1.70311e-32
NDRG2	1.26688	0.103877	5003.35	3.2641e-34	1.7552e-32
RBFOX3	1.5543	0.127507	1173.77	3.51788e-34	1.887e-32
PEAR1	-1.79101	0.147178	1505.89	4.54373e-34	2.43129e-32
SOX2-OT	1.75264	0.144149	1191.93	5.17007e-34	2.75965e-32
PKDCC	-1.01991	0.0839012	3074.85	5.32122e-34	2.83339e-32
HAPLN3	-2.01147	0.165539	585.464	5.66038e-34	3.00663e-32
MAPK4	1.4391	0.11846	3486.2	5.85465e-34	3.10225e-32
METRNL	-1.44108	0.11864	2413.76	5.97313e-34	3.15735e-32
KIF1A	0.722832	0.0595706	48991.1	6.97231e-34	3.67658e-32
CD24	0.742203	0.0611759	22584.4	7.12439e-34	3.7477e-32
CAMK2B	1.09633	0.0904193	4263.56	7.79323e-34	4.08966e-32
ITGB1	-1.07627	0.0888226	15061	8.5715e-34	4.48167e-32
NID2	-1.25988	0.103976	3653.89	8.58139e-34	4.48167e-32
RECK	-1.45236	0.119995	1526.44	1.01153e-33	5.27012e-32
INMT	-4.73007	0.390855	187.777	1.03283e-33	5.36825e-32
CDC42EP1	-0.955038	0.0789213	5731.37	1.04152e-33	5.40053e-32
SCN1A	1.09892	0.0910252	2283.42	1.4713e-33	7.61089e-32
IGFBP4	-1.93876	0.160648	31388.5	1.55225e-33	8.01064e-32
ITM2C	-0.731606	0.0607132	43870.8	1.93488e-33	9.96168e-32
SEC23A	-0.989195	0.0820924	5596.48	1.94479e-33	9.98908e-32
ERBB4	1.1659	0.0968459	2221.86	2.22422e-33	1.13974e-31
COL21A1	-1.32886	0.110776	3584.26	3.73057e-33	1.90714e-31
KDELR2	-0.791056	0.0659474	10998.7	3.76199e-33	1.9187e-31
ADGRA2	-1.07673	0.0897685	8441.6	3.79708e-33	1.93207e-31
SYNC	-1.77631	0.148218	681.516	4.28575e-33	2.17564e-31
GRIA4	1.18278	0.0988088	2122.79	5.07597e-33	2.5708e-31
C1QTNF1	-1.84532	0.154191	785.741	5.2405e-33	2.64797e-31
MAPT	0.805376	0.0673881	24301.5	6.39145e-33	3.22206e-31
P3H4	-0.90375	0.0756414	6393.39	6.66542e-33	3.35242e-31
ZNF503	-1.4363	0.120247	1223.47	6.92762e-33	3.47626e-31
GADD45B	-1.63518	0.137011	1897.62	7.81046e-33	3.91026e-31
DLL3	1.57741	0.132335	1630.94	9.33044e-33	4.66051e-31
TUBB2A	0.763456	0.0640513	16262.8	9.37191e-33	4.67052e-31
PEG10	1.04757	0.0880052	82108.6	1.13451e-32	5.64094e-31
RTN3	0.766289	0.0644097	23273.7	1.22514e-32	6.07772e-31
FBLL1	0.984207	0.0827618	3566.57	1.3018e-32	6.44332e-31
COL6A3	-0.810241	0.0682607	50645.9	1.69853e-32	8.3879e-31
TM4SF1	-1.88531	0.158959	1011.43	1.90156e-32	9.36929e-31
COLEC12	-1.06845	0.0901448	9739.57	2.08595e-32	1.02546e-30
IQGAP1	-1.01658	0.085807	4542.39	2.22223e-32	1.08999e-30
ANTXR1	-0.945965	0.0798727	11675	2.32789e-32	1.13925e-30
UXS1	-1.10772	0.0935718	3366.84	2.47797e-32	1.20998e-30
PLEKHA4	-1.06827	0.0903889	2948.11	3.12983e-32	1.52487e-30
CDH1	-3.70637	0.313661	207.371	3.20844e-32	1.55967e-30
ID3	-1.31948	0.111881	3942.25	4.21142e-32	2.04268e-30
NPTX2	1.06102	0.089994	2340.77	4.40157e-32	2.13017e-30
IL1R1	-2.36945	0.200982	461.415	4.42947e-32	2.13891e-30
PCDH17	0.960047	0.081481	4290.51	4.80652e-32	2.31585e-30
FAIM2	1.07091	0.0909059	2944.6	4.9225e-32	2.36649e-30
MCAM	-1.21522	0.103168	3815.63	5.00653e-32	2.40159e-30
AC008060.4	-2.36514	0.200812	381.111	5.07671e-32	2.4299e-30
ASIC1	0.958573	0.0814362	3861.6	5.51686e-32	2.63478e-30
LDLRAP1	-2.05211	0.174536	516.242	6.45889e-32	3.07794e-30
PDLIM7	-0.808232	0.0687991	13524.1	7.2556e-32	3.45005e-30
CASKIN1	0.980079	0.0834296	4313.74	7.28424e-32	3.45613e-30
PTPRM	-0.929379	0.079224	4593.42	8.8379e-32	4.18417e-30
MAMDC2	-2.20252	0.188213	424.647	1.24125e-31	5.86374e-30
GNAO1	0.844352	0.0721807	11605.3	1.30876e-31	6.16929e-30
MMD2	4.3095	0.368431	135.275	1.32213e-31	6.21886e-30
RPS27L	-0.947853	0.0810697	3492.38	1.40326e-31	6.58625e-30
KLHL35	1.37525	0.117941	2532.26	2.02722e-31	9.49436e-30
CHPF	-0.788531	0.0676675	10363	2.21457e-31	1.03496e-29
PDZD2	-1.31325	0.112699	1416.64	2.22177e-31	1.0361e-29
WLS	-0.779684	0.0669269	11020.9	2.30026e-31	1.06869e-29
ARSI	-1.74478	0.149769	751.161	2.30148e-31	1.06869e-29
KIRREL3	1.34556	0.115507	1989.77	2.31634e-31	1.0733e-29
SOX9	0.894056	0.0767551	7697.5	2.34486e-31	1.08421e-29
IRX1	1.06181	0.0911934	2406.78	2.47806e-31	1.14337e-29
MAPK10	0.866603	0.0744353	5024.49	2.50969e-31	1.15552e-29
LRP8	0.977059	0.083935	3739.37	2.56022e-31	1.1763e-29
LY6E	-1.29303	0.111138	1386.11	2.75324e-31	1.26232e-29
RHBDL3	2.16315	0.185945	781.539	2.79192e-31	1.27736e-29
APLP1	0.705868	0.0607091	23881.2	3.00291e-31	1.37102e-29
EXT1	-0.974106	0.0837856	3819	3.03411e-31	1.38236e-29
DAP	-0.808585	0.0696337	5669.14	3.58178e-31	1.62847e-29
ELF4	-1.67961	0.144667	648.292	3.65782e-31	1.65958e-29
SYT5	0.896871	0.0772764	7385.52	3.84097e-31	1.73906e-29
LMAN1	-0.971587	0.0837252	4247.32	3.91123e-31	1.76719e-29
MAN1C1	-1.27847	0.110244	1487.17	4.28102e-31	1.93027e-29
SCUBE3	-1.0853	0.0936046	2411.45	4.39438e-31	1.97729e-29
OLIG1	7.05915	0.609449	455.036	5.03547e-31	2.26108e-29
TMEM163	1.6416	0.141747	1498.65	5.13299e-31	2.30013e-29
GPM6A	0.714088	0.0617038	24699.4	5.65848e-31	2.5304e-29
SLITRK6	-2.85122	0.246425	302.452	5.82579e-31	2.59988e-29
HPCAL4	1.46984	0.127068	1424.58	6.0296e-31	2.68533e-29
CKB	0.958596	0.082883	30735.1	6.15258e-31	2.73451e-29
SERPING1	-0.889071	0.0768787	4021.02	6.22848e-31	2.7626e-29
SNTB1	-1.43464	0.12438	1193.33	8.85284e-31	3.91864e-29
FOXD3	-3.6399	0.315722	235.081	9.44243e-31	4.17114e-29
DTX4	0.784438	0.0680492	6575.83	9.58775e-31	4.22676e-29
NCAN	0.848742	0.0736297	22329.8	9.62585e-31	4.23499e-29
PHF19	-1.13133	0.0981777	2172.22	1.00705e-30	4.42167e-29
PDIA5	-0.913566	0.0793577	3404.55	1.14792e-30	5.03007e-29
UNC5C	-1.00731	0.0875612	4556.15	1.25764e-30	5.49976e-29
EPS8	-0.96089	0.0835718	3501.25	1.35367e-30	5.90784e-29
TWSG1	-0.921937	0.0802478	3273.6	1.50497e-30	6.55504e-29
CHGB	1.22816	0.106946	2679.14	1.58842e-30	6.90472e-29
ELAVL2	0.836938	0.0729694	4482.54	1.87276e-30	8.1245e-29
KCNA1	-2.74123	0.239109	323.6	1.99251e-30	8.6268e-29
RIMS3	0.951681	0.0830257	2804.58	2.03579e-30	8.79669e-29
SOX21-AS1	1.95393	0.170499	718.447	2.09298e-30	9.02592e-29
SMAD6	-1.73556	0.151469	1120.28	2.14005e-30	9.21069e-29
MFAP4	-0.929015	0.0812011	5948.71	2.61129e-30	1.12167e-28
DIAPH3	-1.53733	0.134413	834.653	2.7207e-30	1.16637e-28
ACTN1	-0.832861	0.0729949	11562.4	3.73406e-30	1.59765e-28
SYNPO	-0.917265	0.0805652	3763.15	4.94616e-30	2.10798e-28
RAB3IL1	-1.24034	0.10894	1312.5	4.93943e-30	2.10798e-28
CHGA	1.08894	0.0956717	2860.12	5.14008e-30	2.18634e-28
C1orf61	0.956849	0.084129	23489	5.66071e-30	2.4031e-28
IL1RAP	-2.24648	0.197532	733.397	5.71458e-30	2.42125e-28
UACA	-0.951048	0.0837467	2900.52	6.90512e-30	2.91999e-28
ABLIM1	-0.943424	0.0832191	8838.02	8.64129e-30	3.64709e-28
PLAT	-0.947743	0.083662	4645.39	9.51035e-30	4.00612e-28
LMO3	1.5823	0.139705	975.201	9.75483e-30	4.10117e-28
SNCAIP	1.1864	0.104971	4441.1	1.28051e-29	5.37321e-28
MVP	-1.49308	0.132128	1935.7	1.30805e-29	5.47821e-28
TMC6	-1.86865	0.165392	527.971	1.33746e-29	5.59064e-28
MGAT1	-0.973019	0.0861504	6758.35	1.39831e-29	5.83379e-28
ST6GAL2	0.913002	0.0808426	6442.44	1.41176e-29	5.87865e-28
CYP26C1	1.51749	0.1344	985.724	1.45615e-29	6.05191e-28
GRAMD2B	-1.87829	0.166508	662.725	1.63817e-29	6.79543e-28
COL22A1	-1.44014	0.127938	1055.79	2.15098e-29	8.9057e-28
ROR1	-1.21583	0.108058	1474.95	2.27149e-29	9.3868e-28
CCDC198	2.91858	0.259457	301.455	2.34762e-29	9.68306e-28
CRISPLD2	-1.21453	0.108	2094.93	2.43264e-29	1.00148e-27
SIX1	-3.2799	0.291888	1727.28	2.6875e-29	1.10431e-27
PTGER3	1.68944	0.150447	721.281	2.92132e-29	1.19812e-27
SCN4B	1.17392	0.104865	1851.1	4.33494e-29	1.77456e-27
FOXC2	-1.31649	0.117696	1806.17	4.80408e-29	1.96291e-27
LMCD1	-1.94877	0.174264	766.351	4.9475e-29	2.01773e-27
LMX1A	2.95307	0.264085	253.857	4.98026e-29	2.02729e-27
PLPPR1	1.2685	0.113497	1263.34	5.31712e-29	2.16038e-27
NTM	-0.767726	0.0687023	9095	5.42464e-29	2.19996e-27
SHISAL1	1.25538	0.112424	2181.2	5.94807e-29	2.40775e-27
RUNDC3A	0.931402	0.0834162	3648.06	6.00049e-29	2.42447e-27
LPAR1	-1.04564	0.0936619	1873.35	6.1161e-29	2.4666e-27
MGST1	1.46338	0.131119	1732.78	6.35044e-29	2.55637e-27
ESYT2	-0.988372	0.0886284	3513.29	7.01239e-29	2.81764e-27
RGS5	-3.08068	0.27626	6799.29	7.04998e-29	2.82752e-27
RORA	-1.2162	0.1091	1788.97	7.35637e-29	2.94498e-27
GRIN2A	1.93867	0.173914	667.91	7.37992e-29	2.94899e-27
ASPH	-0.830151	0.0744801	4234.22	7.49434e-29	2.98923e-27
CNTFR	0.976575	0.0876204	5829.58	7.52942e-29	2.99773e-27
ANXA5	-0.801437	0.0719583	12870.5	8.23828e-29	3.27396e-27
KCNK10	1.44964	0.130167	1371.48	8.30444e-29	3.29425e-27
STAT6	-1.08862	0.0977743	2041.32	8.56747e-29	3.39241e-27
PDGFRL	-1.24974	0.112356	1317.16	9.69366e-29	3.83137e-27
JPH3	1.10222	0.0992086	2091.2	1.12031e-28	4.41994e-27
HEXB	-1.05274	0.0948615	1898.93	1.28837e-28	5.0738e-27
BDNF	1.59697	0.14399	908.527	1.3897e-28	5.46297e-27
SHD	1.46537	0.132408	1296.79	1.81159e-28	7.1086e-27
CPT1A	-0.771341	0.0697306	6400.99	1.92365e-28	7.53477e-27
LINC02701	-2.49917	0.226137	269.612	2.15408e-28	8.42218e-27
CHD7	0.920805	0.0833649	8642.43	2.30525e-28	8.99707e-27
SLC26A2	-1.10099	0.0997335	1661.14	2.46786e-28	9.61452e-27
TSPOAP1	1.12454	0.1021	3162.51	3.26717e-28	1.27058e-26
IKBIP	-1.13995	0.103507	1606.56	3.30121e-28	1.28153e-26
CELF5	0.814497	0.0740742	7550.37	4.00807e-28	1.55316e-26
EPHA7	-0.975662	0.0889364	7926.56	5.30808e-28	2.05327e-26
IGFBP7	-2.65066	0.241733	7175.72	5.61551e-28	2.16834e-26
GRN	-0.929369	0.0847964	9233.9	5.94937e-28	2.29319e-26
PRDM16	1.52181	0.138967	736.194	6.58347e-28	2.53312e-26
STMN3	0.742375	0.06782	12243.8	6.92468e-28	2.65971e-26
PAQR6	1.31136	0.119883	2141.25	7.53189e-28	2.88784e-26
ALKAL2	-2.60452	0.238153	282.011	7.72364e-28	2.95616e-26
KIRREL1	-0.836427	0.0765115	7724.36	8.09952e-28	3.09458e-26
FZD8	-1.64929	0.151045	1200.3	9.33074e-28	3.55875e-26
PRKAR1B	0.803623	0.073796	5568.21	1.28927e-27	4.90867e-26
TMEM178B	0.843151	0.07745	6615.34	1.33836e-27	5.08669e-26
P4HA2	-1.29122	0.118648	1402.31	1.39365e-27	5.2876e-26
ITPRIPL2	-1.10316	0.10153	1558.41	1.68658e-27	6.3879e-26
PDGFRB	-0.957275	0.0882208	9256.09	1.97484e-27	7.46669e-26
FHOD1	-1.2655	0.116774	1255.46	2.29454e-27	8.66039e-26
SEMA3B	-1.25706	0.11601	2276	2.33041e-27	8.78058e-26
SNAP25	0.868764	0.0802961	3999.14	2.78291e-27	1.04674e-25
AJUBA	-1.15916	0.107198	2739.43	2.97942e-27	1.11872e-25
AC008060.1	-2.6731	0.247275	237.061	3.07835e-27	1.15388e-25
IRAK1	-0.78178	0.0723313	5640.56	3.14359e-27	1.17631e-25
B3GNT9	-1.29639	0.120071	1182.81	3.56008e-27	1.32987e-25
FGD3	3.13945	0.290827	268.85	3.63913e-27	1.35707e-25
CABLES1	-1.89576	0.175783	778.049	4.06737e-27	1.51417e-25
CCBE1	-1.31525	0.121983	1978.54	4.17544e-27	1.55175e-25
VIM	-0.633935	0.0588164	45284.2	4.36326e-27	1.61879e-25
KRT17	1.98117	0.184003	570.859	4.92442e-27	1.82388e-25
C1orf198	-0.996675	0.0926014	6769.74	5.14307e-27	1.90162e-25
ARHGDIB	-2.08415	0.193733	373.817	5.44462e-27	2.00971e-25
CAPN2	-0.787656	0.0732526	9657.57	5.76105e-27	2.12291e-25
SH3D19	-1.10274	0.102728	2110.22	7.00982e-27	2.57872e-25
ENO2	0.714785	0.0666271	15225.2	7.50972e-27	2.75795e-25
GRIK5	0.833134	0.077702	4105.47	8.01006e-27	2.93675e-25
C2orf72	1.42296	0.132905	2006.1	9.47365e-27	3.46752e-25
TMEM214	-0.84761	0.0792007	3827.7	9.95482e-27	3.63752e-25
MAP2	0.656579	0.0614213	33968	1.1365e-26	4.14585e-25
KANK1	-1.42536	0.133526	928.586	1.3357e-26	4.86437e-25
LIMS1	-0.977	0.0915857	2674.41	1.44301e-26	5.24639e-25
NDST3	1.54869	0.145187	619.452	1.45435e-26	5.2788e-25
IGF2	-2.58525	0.242935	4410.41	1.90495e-26	6.90284e-25
RHOA	-0.672118	0.0631673	22725.4	1.9355e-26	7.00188e-25
POU3F2	0.791275	0.0743774	5342.35	1.96943e-26	7.10103e-25
PPFIBP2	-1.99363	0.187394	596.515	1.96817e-26	7.10103e-25
CPD	-0.939979	0.0883717	3786.73	2.01214e-26	7.24304e-25
LATS2	-1.38703	0.130404	1291.03	2.01857e-26	7.2542e-25
FRMD6	-0.93497	0.087999	2514.15	2.28558e-26	8.20022e-25
TMED3	-0.938972	0.0884552	3706.6	2.53196e-26	9.06926e-25
REEP1	0.779456	0.0734375	7309.43	2.56901e-26	9.17178e-25
SMPD3	0.837893	0.0789424	3492.65	2.56578e-26	9.17178e-25
PAK3	0.827074	0.0780167	5885.21	2.94051e-26	1.04809e-24
SCN3B	0.776515	0.073252	7061.12	2.96046e-26	1.05348e-24
GABRE	-1.91458	0.180766	392.345	3.26228e-26	1.15899e-24
SORBS3	-0.864503	0.0816586	4167.79	3.43152e-26	1.21713e-24
RUNX2	-2.02583	0.191372	500.296	3.46696e-26	1.2277e-24
PROSER2	-2.4533	0.231785	269.143	3.52033e-26	1.24457e-24
HMGA2	-1.36196	0.129012	1043.28	4.72204e-26	1.66672e-24
KCND2	1.09544	0.103784	1411.07	4.81718e-26	1.69755e-24
EDIL3	-0.824813	0.0782415	12776.8	5.5376e-26	1.94827e-24
LMO4	0.86725	0.0823473	6865.65	6.17683e-26	2.16966e-24
LASP1	-0.786248	0.0746669	14830.3	6.2791e-26	2.20203e-24
CDC42EP5	-1.21381	0.1153	1769.73	6.46276e-26	2.2628e-24
SEPTIN3	0.71555	0.0679916	24712	6.69089e-26	2.33891e-24
BGN	-1.67009	0.158853	38951.6	7.49008e-26	2.61408e-24
DIRAS3	2.39803	0.228156	410.485	7.72929e-26	2.69326e-24
KNDC1	2.11371	0.201188	433.32	8.09364e-26	2.81571e-24
TBC1D2B	-1.02359	0.097468	1756.36	8.47212e-26	2.94268e-24
ABI3BP	-2.2055	0.210115	348.713	8.95031e-26	3.10382e-24
GRIN2D	1.00806	0.0960553	3715.72	9.15051e-26	3.1682e-24
TMEM263	-0.828938	0.0790452	4414.74	9.92427e-26	3.43065e-24
TNFRSF12A	-1.35642	0.129393	2374.52	1.03526e-25	3.57306e-24
CASZ1	1.65405	0.1578	519.238	1.04562e-25	3.6031e-24
SYT6	1.64956	0.157465	718.453	1.11662e-25	3.84167e-24
VSNL1	1.49253	0.142528	802.684	1.1639e-25	3.99801e-24
MN1	-0.680129	0.0649593	18127.7	1.18547e-25	4.06569e-24
GXYLT2	-1.17274	0.112015	1587.98	1.19183e-25	4.08108e-24
AEN	-1.13191	0.108143	1675.35	1.22812e-25	4.19876e-24
LRIG1	0.885672	0.0847661	8057.1	1.48979e-25	5.08537e-24
TRIP6	-0.829835	0.0794531	3885.06	1.55545e-25	5.30117e-24
KCNT1	1.81168	0.173573	534.48	1.66972e-25	5.68176e-24
PLCG2	-4.11836	0.394861	130.986	1.81079e-25	6.15216e-24
ETS1	-1.35484	0.129945	1653.33	1.88182e-25	6.38352e-24
MGAT5B	1.00606	0.0966041	2076.42	2.13475e-25	7.23025e-24
NSG2	0.650795	0.0625747	33669.5	2.4717e-25	8.35848e-24
GFRA3	-3.62363	0.348536	145.241	2.56626e-25	8.6648e-24
TGM2	-1.29333	0.124557	2142.23	2.94889e-25	9.94131e-24
PTPRN	0.996357	0.0960871	3068.46	3.41992e-25	1.15114e-23
TNFAIP6	-2.28867	0.220747	268.459	3.47306e-25	1.16723e-23
TMEM132E	1.89341	0.182678	499.428	3.58718e-25	1.20372e-23
ATP1B2	0.956071	0.0922797	8542.28	3.74694e-25	1.2554e-23
MAP7D3	-1.51519	0.146328	1031.7	3.98216e-25	1.33216e-23
CCN2	-2.08302	0.201235	20439.6	4.13336e-25	1.38062e-23
MRGPRF	-1.59662	0.154328	738.827	4.37843e-25	1.46024e-23
SEPTIN11	-0.737915	0.0713774	25560.4	4.7321e-25	1.57577e-23
LY6H	1.01299	0.0980423	4430.47	5.03885e-25	1.67536e-23
ECM1	-1.05791	0.102538	1511.01	5.88603e-25	1.95405e-23
VCL	-0.755913	0.0732813	8560.14	6.01393e-25	1.99348e-23
LINGO1	0.757737	0.0735099	6784.74	6.48662e-25	2.14689e-23
ITGA1	-2.31133	0.224314	2254.66	6.75677e-25	2.23291e-23
MAST1	0.845799	0.0821174	8211.6	7.05502e-25	2.32794e-23
KBTBD11	0.853745	0.0829291	2913.36	7.43142e-25	2.44843e-23
SLC17A8	1.71872	0.167302	584.396	9.30971e-25	3.06264e-23
DOCK9	-1.10873	0.107934	1271.72	9.39333e-25	3.08549e-23
MXRA8	-0.739567	0.0720047	8694.06	9.51238e-25	3.11989e-23
TMEM109	-0.873457	0.0850415	2738.18	9.52696e-25	3.11997e-23
DOCK1	-0.9205	0.0896736	3020.71	1.01319e-24	3.3131e-23
NDRG1	-0.984154	0.0959435	1686.78	1.09341e-24	3.57007e-23
EVA1A	-1.94401	0.189619	466.547	1.15684e-24	3.76586e-23
LTBP2	-2.15815	0.210504	4981.44	1.15581e-24	3.76586e-23
DENND6B	0.873202	0.0852433	3944.42	1.26385e-24	4.10808e-23
PDLIM1	-1.49801	0.146254	1374.52	1.27901e-24	4.15114e-23
PCP4L1	-1.1534	0.112836	1414.33	1.58138e-24	5.12491e-23
FUT9	0.941503	0.092153	2071.63	1.66868e-24	5.39978e-23
P3H2	-1.97683	0.193655	606.359	1.82629e-24	5.90104e-23
NQO1	-1.21968	0.119496	1335.62	1.84755e-24	5.96088e-23
AC144831.1	-1.46407	0.143786	931.9	2.37992e-24	7.66713e-23
THCAT155	-1.41163	0.138655	940.684	2.41435e-24	7.76659e-23
HSPG2	-1.91361	0.188249	6969.26	2.83083e-24	9.09291e-23
TUBA1A	0.616366	0.0606693	211567	3.00806e-24	9.64794e-23
INKA2	1.00829	0.0993312	1776.77	3.2866e-24	1.05104e-22
LINC00968	-3.1498	0.310299	171.165	3.2844e-24	1.05104e-22
SPX	-3.5035	0.345153	189.48	3.29367e-24	1.05175e-22
EBF4	1.23896	0.122142	1560.93	3.53781e-24	1.12806e-22
PODXL2	0.790871	0.0780105	12482.7	3.74637e-24	1.19281e-22
PPIC	-1.27467	0.125783	1246.13	3.90939e-24	1.2429e-22
TTYH1	2.15305	0.212514	15374.2	4.01082e-24	1.27329e-22
ZNF43	1.13157	0.111715	1142.92	4.10623e-24	1.30168e-22
ESYT1	-0.870454	0.0860254	3553.26	4.57061e-24	1.44468e-22
RAB27B	1.70198	0.168203	496.793	4.56724e-24	1.44468e-22
FLRT2	-0.80175	0.0793237	5907.12	5.12677e-24	1.61813e-22
SMIM10L2A	1.18491	0.117314	1366.88	5.5042e-24	1.73474e-22
CDO1	1.03485	0.102481	2650.98	5.64051e-24	1.77513e-22
DLK1	2.61689	0.259187	3428.27	5.72276e-24	1.79842e-22
NYAP1	0.784996	0.0777834	3657.46	5.9894e-24	1.87767e-22
OAF	-0.910595	0.0902292	2378.57	5.99221e-24	1.87767e-22
RGMA	0.714848	0.0709077	13599.4	6.67774e-24	2.08948e-22
RYR3	1.15244	0.114382	2052.77	7.10288e-24	2.21932e-22
SLC22A17	0.64314	0.063839	15340.5	7.16855e-24	2.23663e-22
PSD	0.745922	0.0740537	4890.4	7.29349e-24	2.27236e-22
ACTA2	-1.01937	0.101208	3984.14	7.34346e-24	2.28465e-22
MYO5B	1.15802	0.115076	1598.36	8.04147e-24	2.49825e-22
GNG12	-0.741256	0.0736648	5006.64	8.08797e-24	2.50911e-22
RRAGD	1.13458	0.112782	2203.35	8.30537e-24	2.57289e-22
OLFML2A	-1.81808	0.180771	10928.9	8.52235e-24	2.63636e-22
ARHGAP10	-1.34388	0.133842	810.551	1.00881e-23	3.11629e-22
NDRG4	0.605632	0.0604945	17702.6	1.35879e-23	4.19146e-22
C2CD4C	0.84398	0.0843789	2667.08	1.48953e-23	4.58825e-22
PDZRN3	-0.856033	0.0856146	4134.09	1.54446e-23	4.75074e-22
KERA	-3.50036	0.350154	178.697	1.5767e-23	4.84308e-22
GLIPR1	-1.32616	0.132721	1334.37	1.65044e-23	5.06244e-22
ADGRL2	-0.792528	0.0795509	5246.62	2.22349e-23	6.81057e-22
SYNM	-0.981482	0.0985389	4964.74	2.27252e-23	6.95099e-22
LPP	-1.09979	0.110534	2858.14	2.52671e-23	7.71762e-22
CCND2	-0.92771	0.0933125	12768.1	2.73365e-23	8.33801e-22
CXCL6	-1.61089	0.162097	678.488	2.85002e-23	8.6808e-22
FGF18	-1.61989	0.163574	609.815	4.03637e-23	1.22771e-21
KIAA1755	-0.805619	0.081364	3959.07	4.10414e-23	1.24658e-21
AC091980.2	3.26636	0.3302	165.698	4.50663e-23	1.36693e-21
C14orf132	0.684376	0.0691977	10994.1	4.59319e-23	1.39124e-21
NID1	-0.976216	0.0987777	14413.3	4.93549e-23	1.49285e-21
CAMSAP3	0.818912	0.0828722	4357.75	5.00112e-23	1.51008e-21
SRPX2	-1.7515	0.17725	607.999	5.00634e-23	1.51008e-21
C11orf24	-0.890941	0.0901884	2050.38	5.15142e-23	1.55169e-21
EYA1	-1.64575	0.166694	481.016	5.45566e-23	1.64107e-21
LSAMP	0.83068	0.0843158	5651.77	6.71848e-23	2.01814e-21
COL6A2	-0.696452	0.0707864	62914.8	7.66295e-23	2.29867e-21
PANTR1	1.19798	0.121809	2014.21	7.96126e-23	2.38487e-21
KDR	-2.24678	0.228457	245.222	7.98921e-23	2.38996e-21
BTBD17	1.65512	0.168569	1076.5	9.35914e-23	2.79593e-21
IGSF9	1.16324	0.118486	1145.62	9.45936e-23	2.822e-21
GLIS2	-0.913246	0.093083	2304.1	1.00872e-22	3.00518e-21
FOXP1	-0.80191	0.0817693	3039.16	1.05066e-22	3.12586e-21
LAPTM4A	-0.716689	0.0730912	13697.3	1.06713e-22	3.17053e-21
SP100	-2.10968	0.215204	301.743	1.09091e-22	3.23677e-21
GPRIN1	0.784795	0.080134	4206.52	1.20031e-22	3.5565e-21
AHR	-0.960368	0.0981465	1744.73	1.30535e-22	3.86249e-21
CACNA1G	-0.931986	0.0952566	2874.47	1.31947e-22	3.89898e-21
SSR1	-0.649056	0.0663585	8100.11	1.35796e-22	4.00727e-21
SGSM1	1.85154	0.18968	398.906	1.64823e-22	4.85725e-21
FOS	0.731197	0.0749641	10949	1.77408e-22	5.22106e-21
LGALS3	-1.18249	0.121307	959.81	1.8832e-22	5.53472e-21
PAK5	0.925808	0.0949911	1808.72	1.91391e-22	5.6174e-21
GLIPR2	-0.7934	0.0815189	2929.91	2.18683e-22	6.40979e-21
SLC1A2	0.776746	0.0798142	4790.97	2.20363e-22	6.45035e-21
SYNE3	-1.48318	0.152416	676.805	2.22088e-22	6.49212e-21
ZNF502	7.55752	0.776856	188.047	2.28297e-22	6.66469e-21
ZBTB16	1.61416	0.166115	497.383	2.54872e-22	7.43054e-21
HEG1	-1.09187	0.112381	3635.25	2.58302e-22	7.52045e-21
RBMS2	-0.885969	0.091226	2498.57	2.68533e-22	7.8079e-21
TMEM200A	-1.11805	0.115127	1137.8	2.69443e-22	7.8239e-21
METRN	0.857649	0.0883401	11186.2	2.77401e-22	8.04427e-21
ASPN	-2.11863	0.218268	13545.4	2.82726e-22	8.18777e-21
KIF5A	0.651929	0.0671758	10205.8	2.87571e-22	8.31702e-21
CHPF2	-0.810617	0.0836355	4453.39	3.25264e-22	9.39471e-21
DCLK2	0.687285	0.0709691	18319.4	3.51656e-22	1.01435e-20
WFDC21P	-3.65685	0.377758	117.339	3.65211e-22	1.05206e-20
SAMD5	-0.927062	0.0957815	2191.12	3.70581e-22	1.06612e-20
UGDH	-0.941069	0.0972823	2887.03	3.90433e-22	1.12175e-20
CSRP1	-1.05408	0.109077	3040.01	4.30114e-22	1.23413e-20
SYN1	0.924518	0.0957921	1874.95	4.85377e-22	1.39086e-20
TMEM35A	0.893486	0.09262	2832.57	5.07203e-22	1.45149e-20
ELAVL3	0.725988	0.0753341	17297	5.58433e-22	1.59601e-20
MSI1	0.828737	0.0859976	6126.38	5.593e-22	1.59639e-20
ARL1	-0.800549	0.0831869	2844.26	6.36279e-22	1.81373e-20
C5orf38	1.22196	0.127053	1031.46	6.72629e-22	1.91484e-20
IL13RA1	-1.1526	0.119896	1239.53	7.02187e-22	1.99637e-20
ITGAV	-0.854705	0.0891081	5369.97	8.65725e-22	2.45812e-20
LINC00461	0.90712	0.0945826	14651.1	8.74227e-22	2.47902e-20
SLC1A6	-1.01213	0.105668	2809.76	9.86099e-22	2.79262e-20
PAX7	2.78727	0.291045	161.151	1.00126e-21	2.83188e-20
PKIA	0.689437	0.0720061	12408.3	1.02152e-21	2.88543e-20
RUNX1	-1.06296	0.111021	1628.11	1.02415e-21	2.8891e-20
ZNF285	1.73456	0.181213	387.681	1.04957e-21	2.957e-20
KCNH8	1.28154	0.133939	885.039	1.08894e-21	3.06395e-20
ELK3	-1.03741	0.108466	1901.98	1.12812e-21	3.1701e-20
RALYL	0.986788	0.103299	1584.25	1.26332e-21	3.54543e-20
TRIO	-0.887721	0.0929342	22635.8	1.27038e-21	3.56067e-20
AP3B2	0.820102	0.0858722	4415.93	1.29365e-21	3.62123e-20
PDGFB	-2.05757	0.215497	560.001	1.32175e-21	3.69512e-20
EBF2	-0.758346	0.0796086	3733.61	1.63568e-21	4.5669e-20
LINC00884	2.8758	0.301943	166.826	1.66087e-21	4.6313e-20
THSD4	-1.59856	0.167871	585.479	1.69023e-21	4.70713e-20
AIF1L	0.658611	0.0691711	6683.26	1.70734e-21	4.74872e-20
LRP10	-0.734662	0.0771728	7146.02	1.73677e-21	4.82442e-20
CARD10	-1.56716	0.164648	726.344	1.76127e-21	4.88623e-20
CTSL	-0.794729	0.0837778	2766.74	2.39732e-21	6.64235e-20
SASH1	-0.900819	0.0950681	2870.73	2.6546e-21	7.34586e-20
OPRM1	1.77871	0.187726	491.185	2.66688e-21	7.37048e-20
LIMA1	-0.784546	0.0828388	3260.94	2.77808e-21	7.66806e-20
TOX3	1.23472	0.130387	1694.76	2.80731e-21	7.73893e-20
GALNT1	-0.730058	0.0770969	5053.47	2.8159e-21	7.75281e-20
SLC9A3R1	-0.866721	0.091566	5783.88	2.92067e-21	8.03109e-20
PAMR1	-2.05341	0.217032	357.167	3.04008e-21	8.34891e-20
HTRA1	-1.8613	0.196913	22367.1	3.31144e-21	9.08268e-20
PRKG1	-1.36426	0.14444	769.025	3.54942e-21	9.72318e-20
DMTN	0.977908	0.103759	1651.03	4.30785e-21	1.1786e-19
EN1	-1.31043	0.139187	884.879	4.73571e-21	1.29403e-19
ATP1A3	0.956086	0.101578	1915.79	4.8522e-21	1.3242e-19
BRSK2	0.865832	0.0920113	6357.25	4.95813e-21	1.35142e-19
ASPA	-2.64817	0.281752	175.984	5.51264e-21	1.50068e-19
ZNF107	-2.07202	0.220459	266.174	5.52676e-21	1.50264e-19
SOX3	3.33625	0.355304	120.641	6.00885e-21	1.63168e-19
CPA4	-1.63146	0.173762	782.38	6.05463e-21	1.64206e-19
RTL1	2.38899	0.254542	209.471	6.26502e-21	1.69701e-19
STOX2	0.671213	0.0715233	5543.01	6.31999e-21	1.70977e-19
LAMA1	-0.933554	0.0995013	2759.47	6.45309e-21	1.74362e-19
TMEM151B	0.767563	0.0818353	4007.06	6.63766e-21	1.79126e-19
SEC61A1	-0.666462	0.0710643	19382	6.70456e-21	1.80708e-19
POU3F3	0.686523	0.0732293	19084.7	6.91897e-21	1.86256e-19
ZCCHC24	-0.753864	0.0804394	5869.16	7.12868e-21	1.91665e-19
ZIC4	-0.942298	0.100596	2195.71	7.44971e-21	2.00049e-19
PDGFC	-1.16711	0.124608	1441.52	7.51625e-21	2.01587e-19
ARL4C	0.626376	0.0668942	7752.47	7.70057e-21	2.06277e-19
FKBP9	-0.743523	0.0794916	6790.8	8.48116e-21	2.26908e-19
CHST2	-0.792271	0.0847055	5307.1	8.50004e-21	2.27134e-19
PNMA3	1.15258	0.123237	1126.02	8.55329e-21	2.28276e-19
SCG5	0.902711	0.0966365	2202.95	9.51588e-21	2.53346e-19
PRR36	0.88223	0.094444	3556.65	9.51529e-21	2.53346e-19
BACE2	-1.03213	0.110545	1123.69	9.93912e-21	2.64291e-19
MAP1B	0.621237	0.0665947	115276	1.07245e-20	2.84827e-19
WNT9A	-1.24812	0.133804	788.05	1.07963e-20	2.86384e-19
SYT3	0.820683	0.0880151	2202.72	1.11677e-20	2.95875e-19
AC104009.1	2.43751	0.261725	217.233	1.23974e-20	3.28057e-19
SPTBN2	0.625291	0.0671654	11895.7	1.28175e-20	3.38761e-19
SPTBN1	-0.704929	0.0757632	29963.4	1.34788e-20	3.55807e-19
ELMOD1	0.771277	0.0829357	3610.33	1.40848e-20	3.71354e-19
SCD5	0.664925	0.0715012	8142.89	1.41125e-20	3.71634e-19
GMDS	-0.878416	0.094487	2061.54	1.44903e-20	3.81122e-19
OSTC	-0.850497	0.0914944	4003.28	1.46353e-20	3.84473e-19
TGFBI	-0.745623	0.0803191	4083.56	1.64369e-20	4.3128e-19
RAB31	-0.700004	0.0754078	6347.98	1.64915e-20	4.32192e-19
C1R	-0.948533	0.102206	2961.82	1.68582e-20	4.41271e-19
SATB1	0.694663	0.0748621	4581.77	1.70712e-20	4.46185e-19
ADCY9	-0.954612	0.102877	2178.86	1.70869e-20	4.46185e-19
DSE	-1.04427	0.112548	1796.66	1.71953e-20	4.48479e-19
GDAP1L1	0.826951	0.0891669	2784.25	1.78969e-20	4.66219e-19
MIR4435-2HG	-1.33471	0.143961	1040.93	1.83916e-20	4.78534e-19
TEK	-1.94725	0.210283	279.046	2.04204e-20	5.30686e-19
RNFT2	0.854106	0.0922469	2461.79	2.06515e-20	5.36052e-19
CUX2	0.794019	0.0857844	2781	2.12277e-20	5.50354e-19
CAP2	-0.80921	0.0874428	2555.68	2.1591e-20	5.59108e-19
VAMP2	0.661223	0.0714601	10308.6	2.1819e-20	5.64341e-19
ANKRD33B	-2.6447	0.285863	159.433	2.2111e-20	5.71213e-19
PGM2L1	0.859816	0.0929486	6803.88	2.23562e-20	5.76865e-19
MEDAG	-2.60103	0.281209	223.609	2.25645e-20	5.81551e-19
TMEM161B-AS1	0.815266	0.088187	3042.65	2.35809e-20	6.07026e-19
INA	0.572826	0.06197	20918.1	2.38355e-20	6.12857e-19
FAT4	-1.0128	0.109626	4068.56	2.49431e-20	6.4058e-19
TLR4	-2.01127	0.217882	377.931	2.6815e-20	6.87842e-19
CELF3	0.769994	0.0834176	7520.22	2.69144e-20	6.8958e-19
NOG	1.52019	0.164905	825.542	3.01134e-20	7.70635e-19
STX1B	0.690618	0.0749667	4855.47	3.19117e-20	8.15695e-19
MAPK8IP2	0.662301	0.0719094	7346.2	3.25454e-20	8.30919e-19
SEZ6L2	0.701732	0.0762222	5991.18	3.3724e-20	8.60001e-19
HID1	0.903869	0.0982612	2180.49	3.62537e-20	9.23431e-19
SV2A	0.620288	0.0674807	10910.6	3.85325e-20	9.80329e-19
ARHGDIG	1.35478	0.147397	1094.05	3.87874e-20	9.85662e-19
GBP1	-1.70749	0.18581	430.362	3.94902e-20	1.00118e-18
LAMP1	-0.595849	0.0648401	15468.1	3.94622e-20	1.00118e-18
NAP1L5	0.846509	0.0921505	2804.72	4.07125e-20	1.03097e-18
RAB3A	0.665374	0.0724689	5043.1	4.25104e-20	1.07525e-18
CMKLR1	-1.87384	0.20415	384.055	4.36305e-20	1.1023e-18
MEF2C	-1.27102	0.138498	1037.29	4.42766e-20	1.11733e-18
RHOC	-0.70392	0.0767057	5438.74	4.43694e-20	1.11838e-18
FN1	-1.62085	0.176655	107724	4.50664e-20	1.13332e-18
TMBIM1	-1.07237	0.116876	1049.86	4.50658e-20	1.13332e-18
TLCD3B	0.79419	0.0865767	3721.76	4.58968e-20	1.15287e-18
PEAK1	-1.02788	0.112063	4341.25	4.63098e-20	1.16191e-18
JAG1	-0.879821	0.0959808	7356.54	4.8799e-20	1.22295e-18
GANAB	-0.567854	0.0619997	17202.2	5.23898e-20	1.31143e-18
CENPV	0.898771	0.0981738	2851.15	5.44102e-20	1.36044e-18
CXADR	0.629617	0.0687947	6618.08	5.58295e-20	1.39433e-18
TNXB	-1.27596	0.139433	1491.72	5.6387e-20	1.40664e-18
KCNMA1	-0.867088	0.0947932	3443.26	5.8456e-20	1.45658e-18
ABCC3	-2.64726	0.28943	193.76	5.88329e-20	1.4643e-18
ARRDC4	-0.97111	0.106182	1539.85	5.92304e-20	1.47251e-18
KCNJ16	-3.18598	0.348581	114.628	6.25299e-20	1.55277e-18
RTP5	2.68264	0.293514	188.617	6.26077e-20	1.55293e-18
BAX	-0.810868	0.088786	5049.8	6.67314e-20	1.65333e-18
KCNN1	1.40428	0.153876	595.156	7.1037e-20	1.758e-18
KIF20A	-1.12274	0.123243	2026.23	8.24261e-20	2.03754e-18
NEAT1	-0.811566	0.0892143	9923.39	9.30192e-20	2.29679e-18
TMEM64	-0.849828	0.0934617	3172.9	9.65279e-20	2.38073e-18
RUNDC3B	1.03488	0.113836	1244.49	9.8111e-20	2.41704e-18
EZR	0.62059	0.068275	10093.9	9.94423e-20	2.44707e-18
TMEM145	0.974065	0.107193	2035.29	1.01779e-19	2.50173e-18
SRPRA	-0.69364	0.0763361	4240.99	1.02125e-19	2.50741e-18
AP3B1	-0.874209	0.0962191	1848.99	1.03122e-19	2.52903e-18
NOVA2	0.622718	0.0685407	7675.68	1.03342e-19	2.53158e-18
DPP10	0.8425	0.0928255	2328.55	1.12463e-19	2.75192e-18
ST8SIA2	0.626934	0.0691178	7203.84	1.1846e-19	2.89542e-18
SLC8A2	1.24326	0.137206	1323.77	1.28962e-19	3.14859e-18
STK17B	-1.33638	0.147503	590.985	1.30469e-19	3.18181e-18
MAPRE3	0.650688	0.0718233	5110.4	1.30974e-19	3.19056e-18
C12orf75	-0.919671	0.101515	2232.85	1.31145e-19	3.19115e-18
SEMA3A	-0.833579	0.0920459	1928.71	1.35179e-19	3.28564e-18
MCF2L	0.617195	0.0682438	7326.65	1.51082e-19	3.66808e-18
ATP6V0E2	0.686407	0.0759346	5113.89	1.5747e-19	3.81891e-18
CRB1	2.25571	0.249549	219.764	1.57919e-19	3.82553e-18
SSH1	-0.93939	0.103995	3134.79	1.66954e-19	4.03993e-18
KCNIP1	-1.08477	0.120177	1640.13	1.77464e-19	4.28946e-18
ARF4	-0.590884	0.0654741	8878.34	1.80191e-19	4.35055e-18
BEX5	1.04376	0.115658	1338.96	1.80471e-19	4.35248e-18
ATP11B	-0.951082	0.105407	1861.38	1.83143e-19	4.40716e-18
PPP1R1B	-1.17594	0.130327	1764.79	1.8299e-19	4.40716e-18
ACVRL1	-1.85201	0.205666	291.623	2.15788e-19	5.18701e-18
CXCL1	-1.71989	0.191319	483.821	2.47989e-19	5.95446e-18
ARCN1	-0.60404	0.0672031	7587.62	2.51125e-19	6.02313e-18
CARMIL2	1.29111	0.143688	687.364	2.5754e-19	6.17019e-18
RPS6KA4	-0.785815	0.0874679	2367.8	2.61003e-19	6.2463e-18
PTGER4	-1.52929	0.17023	420.67	2.61852e-19	6.25974e-18
APOBEC3C	-1.40079	0.156052	720.043	2.79743e-19	6.68008e-18
RYR2	1.18597	0.13218	1071.18	2.90298e-19	6.92455e-18
PRDM16-DT	2.14956	0.239721	260.76	3.04908e-19	7.26509e-18
TP53INP1	-0.885262	0.098751	3179.98	3.1145e-19	7.41286e-18
TBX15	-1.09631	0.122348	1252.92	3.22999e-19	7.67934e-18
PARD6G	-0.87381	0.097525	1881.56	3.25095e-19	7.72074e-18
ZNF429	10.4426	1.16556	288.216	3.26878e-19	7.75464e-18
TIMP2	-0.54064	0.0603623	25667.8	3.34895e-19	7.93618e-18
PALLD	-0.845876	0.0944553	10501.3	3.38798e-19	8.01993e-18
TPM2	-0.678521	0.0758434	9171.73	3.67433e-19	8.68832e-18
SCG3	0.727552	0.0814022	3931.59	3.97218e-19	9.38243e-18
JUN	-0.688192	0.077004	14920.3	3.99528e-19	9.42679e-18
TMTC2	0.689657	0.0772311	4434.7	4.26877e-19	1.00612e-17
FAM163B	1.55818	0.174671	430.285	4.63333e-19	1.09086e-17
SBSPON	-1.17507	0.131752	886.851	4.71212e-19	1.10821e-17
DPYSL5	0.532091	0.0596609	31055	4.72231e-19	1.10941e-17
EPHB4	-0.757239	0.0849094	5479.82	4.73914e-19	1.11217e-17
SOX1	0.789033	0.0886197	4802.42	5.4069e-19	1.26751e-17
EPHB6	0.97056	0.109014	2385.73	5.43181e-19	1.27198e-17
ADGRA1	1.16546	0.131033	2022.46	5.87414e-19	1.37408e-17
KCNK3	0.881641	0.0991594	2101.12	6.04814e-19	1.41327e-17
ARAP1	-0.7837	0.0882534	3298.24	6.67932e-19	1.55908e-17
ADRA2A	1.48408	0.167208	559.024	6.95218e-19	1.62103e-17
CDR2	-0.965318	0.108774	1292.75	7.02495e-19	1.63625e-17
ADAMTS12	-0.746831	0.0841635	2982.81	7.08399e-19	1.64824e-17
AL161908.1	2.99754	0.337857	130.267	7.16976e-19	1.66641e-17
AC018563.1	4.36607	0.492141	91.7792	7.21186e-19	1.67441e-17
CDK5R2	0.88765	0.100079	2464.68	7.347e-19	1.70397e-17
ADAMTSL1	-1.69743	0.191381	714.047	7.3586e-19	1.70485e-17
LRRC32	-1.52502	0.17213	424.94	8.02033e-19	1.85618e-17
SURF4	-0.61566	0.0695282	11433.1	8.38167e-19	1.93775e-17
GATM	0.791138	0.0893521	2895.4	8.43171e-19	1.94725e-17
ERBB2	-0.615837	0.0696228	6052.6	9.12519e-19	2.10517e-17
MXRA7	-0.981805	0.111158	3924.98	1.02361e-18	2.35895e-17
BAMBI	-1.59834	0.181077	482.776	1.07633e-18	2.47784e-17
FOXB1	1.24988	0.141712	840.817	1.146e-18	2.63544e-17
FABP3	-1.15375	0.130819	1841.15	1.14988e-18	2.64158e-17
LGMN	-0.823142	0.0933529	2095.37	1.17005e-18	2.68508e-17
SEMA5B	0.715474	0.0811697	7560.36	1.20167e-18	2.75472e-17
STAC	-1.65826	0.188138	388.764	1.20703e-18	2.7641e-17
APOD	-2.0346	0.230891	476.373	1.22999e-18	2.81372e-17
CYB5R2	-1.63019	0.1851	434.045	1.28441e-18	2.93515e-17
EN2	-0.584923	0.0664942	10961.3	1.41022e-18	3.21925e-17
SMAD3	-0.735523	0.0836286	2659.56	1.42901e-18	3.25874e-17
RGL1	-0.688604	0.0783506	3780.85	1.5124e-18	3.4453e-17
ACO1	-0.785243	0.089368	2241.48	1.54119e-18	3.50721e-17
NXPH4	-0.8104	0.0922482	4339.25	1.56368e-18	3.55469e-17
EFEMP2	-0.724939	0.0825646	4452.08	1.63085e-18	3.7035e-17
CCDC152	3.6218	0.412632	96.1849	1.67425e-18	3.79811e-17
ATOH8	-0.991124	0.112955	1811.23	1.71681e-18	3.89061e-17
CALD1	-1.50183	0.171215	27681.1	1.76113e-18	3.98689e-17
TRIM62	-0.857047	0.0977985	1833.5	1.89453e-18	4.28444e-17
TMEM45A	-1.0774	0.122947	887.03	1.89939e-18	4.29097e-17
TMEM229B	1.02119	0.11665	1545.03	2.05338e-18	4.63405e-17
RUFY3	0.55698	0.0636307	14884.1	2.07157e-18	4.66835e-17
RRAS	-1.18815	0.135738	779.576	2.07287e-18	4.66835e-17
PLOD3	-0.713043	0.0814664	4080.29	2.08481e-18	4.69038e-17
SEMA4A	1.03315	0.118056	1092.66	2.10844e-18	4.73867e-17
KC877982.1	1.72628	0.197399	356.782	2.22711e-18	5.0002e-17
ARVCF	0.789514	0.0903126	8207.64	2.28976e-18	5.13556e-17
SOX10	-3.45893	0.395841	974.312	2.3693e-18	5.3085e-17
IGF2R	-0.899409	0.102931	5994.19	2.37299e-18	5.31131e-17
BMERB1	0.610582	0.0698791	6765.04	2.37931e-18	5.31997e-17
GPC2	0.675994	0.0773823	9087.2	2.41999e-18	5.40539e-17
HEPACAM	2.48538	0.284525	288.499	2.43275e-18	5.42831e-17
PLXNB2	-0.603179	0.0690548	20296	2.44095e-18	5.44105e-17
SCPEP1	-0.926143	0.106048	1358.86	2.47539e-18	5.51217e-17
SAMD9L	-2.38921	0.273721	202.695	2.57805e-18	5.7349e-17
GSE1	0.769932	0.0882133	5021.14	2.5904e-18	5.75649e-17
TTR	-2.54318	0.291508	199.245	2.68049e-18	5.95063e-17
NEK7	-1.08302	0.124271	884.936	2.90709e-18	6.44711e-17
GPR153	0.661954	0.075964	4829.14	2.93219e-18	6.49617e-17
PDLIM2	-1.14558	0.131734	1278.36	3.43315e-18	7.59056e-17
PDCD4	-0.853735	0.0981735	2314.5	3.43223e-18	7.59056e-17
ZIC3	-1.19172	0.137074	785.255	3.49944e-18	7.72929e-17
SH3RF3	-0.888261	0.102185	1406.11	3.54089e-18	7.81293e-17
PACSIN1	1.57052	0.180731	510.145	3.63017e-18	8.00181e-17
TRAF5	-0.97703	0.112461	1263.57	3.69742e-18	8.1418e-17
RAB6B	0.589999	0.0679309	8042.98	3.77815e-18	8.31117e-17
BTN3A3	-1.38924	0.159961	701.04	3.79194e-18	8.33309e-17
APLNR	-1.85771	0.214049	311.77	3.99614e-18	8.77298e-17
GABRG2	1.14017	0.131408	935.116	4.07988e-18	8.9478e-17
DDR2	-0.771981	0.0889747	3732.87	4.08478e-18	8.94952e-17
FAM98A	-0.746914	0.0861192	3474.54	4.20771e-18	9.20959e-17
TRPS1	-0.955507	0.110173	2188.11	4.2176e-18	9.22198e-17
TTC28	-0.655261	0.0756052	5598.97	4.44155e-18	9.7019e-17
YIPF5	-0.694281	0.080113	3176.62	4.46506e-18	9.7435e-17
FSTL3	-1.19731	0.138164	1804.22	4.48081e-18	9.76808e-17
PRICKLE1	-0.896568	0.103509	1702.07	4.6475e-18	1.01213e-16
TBC1D9	-0.703082	0.0811803	3370.79	4.687e-18	1.01972e-16
FBN1	-1.68587	0.194831	20102.6	5.01784e-18	1.0906e-16
SULF2	-1.49518	0.172891	11609.5	5.23706e-18	1.13712e-16
ARC	1.91281	0.221269	277.053	5.39252e-18	1.16971e-16
ITM2A	-1.50574	0.174239	412.304	5.53209e-18	1.19759e-16
LAMP2	-0.704943	0.0815732	4963.48	5.5313e-18	1.19759e-16
LGR5	-2.0721	0.239981	230.185	5.90187e-18	1.27637e-16
CAMK2N2	0.784472	0.090858	2123.51	5.92207e-18	1.27947e-16
NFIA	0.824346	0.0954886	13826.3	5.98021e-18	1.29075e-16
MYBL2	-0.67674	0.0784063	4138.65	6.07118e-18	1.30909e-16
STON2	1.44096	0.166971	591.875	6.13734e-18	1.32205e-16
NECTIN2	-0.755811	0.0875846	4385.17	6.162e-18	1.32605e-16
GPM6B	0.633254	0.0734208	20138.9	6.40975e-18	1.378e-16
KAZN	-0.678398	0.0786865	3724.85	6.60672e-18	1.41895e-16
GNG4	0.704105	0.0816856	5829.8	6.71289e-18	1.44033e-16
EFCC1	1.32089	0.153299	1005.2	6.90704e-18	1.48053e-16
CAST	-0.744468	0.086407	2388.69	6.94357e-18	1.48689e-16
QPRT	-0.727109	0.0844168	4159.5	7.0971e-18	1.51828e-16
DDOST	-0.587165	0.0681883	9193.25	7.24661e-18	1.54874e-16
AL512380.1	3.03175	0.352292	139.257	7.57851e-18	1.61809e-16
INSM1	1.12308	0.130545	1887.69	7.76652e-18	1.6566e-16
FARP1	-0.63948	0.0743429	6931.61	7.84972e-18	1.67271e-16
CTXN1	0.579057	0.0673207	10201	7.86988e-18	1.67537e-16
NXPH2	2.47092	0.287283	178.048	7.90214e-18	1.68059e-16
INHBB	1.66397	0.193659	532.201	8.52574e-18	1.81145e-16
HS3ST5	1.41672	0.16494	487.907	8.75184e-18	1.85768e-16
STRA6	-1.08613	0.126457	1803.99	8.77855e-18	1.86153e-16
SEC11C	0.703446	0.0819142	3437.07	8.88059e-18	1.88134e-16
P2RX3	2.31966	0.270202	194.065	9.09041e-18	1.92392e-16
ARHGAP23	-0.721668	0.0840729	6253.61	9.17622e-18	1.94019e-16
JAK1	-0.655011	0.0763432	4563.48	9.50215e-18	2.00716e-16
ACTN4	-0.559305	0.0652092	14638.2	9.73097e-18	2.0535e-16
ZNF138	-2.1012	0.24501	301.936	9.8259e-18	2.07152e-16
DIRAS1	0.602622	0.0702891	5312.72	1.00401e-17	2.11465e-16
BASP1	0.500771	0.0584852	53271.4	1.10589e-17	2.32696e-16
FLNC	-0.591773	0.0691528	14849.7	1.15376e-17	2.42534e-16
KIF1C	-0.671966	0.0785329	7278.88	1.16347e-17	2.44339e-16
CNTN3	-1.24906	0.146027	581.566	1.19293e-17	2.50285e-16
DGCR5	0.992089	0.115991	1478.77	1.19758e-17	2.51018e-16
LINC00607	-2.86164	0.334605	121.117	1.20664e-17	2.52675e-16
ABTB1	-1.28576	0.150402	584.831	1.24325e-17	2.60092e-16
PTPRN2	0.669806	0.0783604	5125.88	1.25496e-17	2.62038e-16
GPRC5A	-2.15545	0.252163	259.058	1.25409e-17	2.62038e-16
SYT7	0.801335	0.0937909	2351.15	1.29826e-17	2.7082e-16
KCNA5	2.40974	0.28224	205.406	1.36635e-17	2.8475e-16
SERF2	-0.620471	0.072729	6187.61	1.44739e-17	3.0135e-16
B4GALNT3	1.4191	0.166392	561.78	1.48003e-17	3.07851e-16
EMP3	-0.844706	0.0990891	2043.69	1.53198e-17	3.18354e-16
USH1C	-2.29102	0.268797	242.78	1.5513e-17	3.22061e-16
SBK1	0.532247	0.0624799	27961.7	1.6137e-17	3.34697e-16
HLA-E	-0.832716	0.0978657	2669.3	1.75807e-17	3.64293e-16
ADAMTS16	-0.799356	0.0939764	2609.23	1.8017e-17	3.72979e-16
ATCAY	0.553624	0.0650982	10037.4	1.82482e-17	3.77407e-16
HEY2	-1.04038	0.122349	1260.36	1.84229e-17	3.80658e-16
CSGALNACT1	1.5251	0.179383	552.773	1.86428e-17	3.84838e-16
CRMP1	0.517765	0.0609156	35604.2	1.90048e-17	3.91938e-16
CBARP	0.78365	0.0922075	4388.7	1.91605e-17	3.94775e-16
QSOX1	-0.771829	0.0909245	4071.35	2.09006e-17	4.30219e-16
CCDC112	0.760091	0.0895554	2141.45	2.11341e-17	4.34616e-16
DGKA	-0.926862	0.109236	1316.58	2.15761e-17	4.43287e-16
CAVIN3	-1.76323	0.208156	363.167	2.4391e-17	5.00326e-16
ATL3	-0.757627	0.0894412	2829.66	2.43983e-17	5.00326e-16
MBNL1	-0.804581	0.0949998	2339.77	2.46876e-17	5.05782e-16
FAM131B	0.613954	0.0724986	6403.41	2.486e-17	5.08836e-16
RIPOR3	1.36962	0.16177	667.031	2.52946e-17	5.17244e-16
TCIRG1	-1.31278	0.155059	564.505	2.53239e-17	5.17359e-16
TWIST1	-1.02995	0.121728	1119.94	2.64838e-17	5.40547e-16
SOX21	2.59513	0.306757	2204.4	2.67637e-17	5.45749e-16
KLF9	-1.94543	0.229994	234.838	2.70618e-17	5.51312e-16
SLC6A11	1.62203	0.191981	539.982	2.94049e-17	5.98485e-16
RPRM	1.16214	0.137609	1611.57	3.03516e-17	6.17177e-16
MME	-1.53232	0.181514	376.987	3.12341e-17	6.3453e-16
OPHN1	0.848057	0.100527	1959.34	3.28048e-17	6.65819e-16
ITPKB	0.800797	0.0949263	4169.72	3.28419e-17	6.65951e-16
YAP1	-0.690609	0.0818748	4410.65	3.31394e-17	6.71357e-16
NFE2L1	-0.563603	0.0668296	14071.9	3.35664e-17	6.79376e-16
SDC2	-1.46131	0.173393	13828.3	3.52488e-17	7.12766e-16
SLCO1C1	1.90146	0.225833	305.644	3.77369e-17	7.62369e-16
NDUFA4L2	-1.12965	0.134194	1991.5	3.82775e-17	7.72573e-16
ZNF542P	1.45617	0.173009	476.628	3.86981e-17	7.8034e-16
SLC24A3	0.982754	0.116767	1054.78	3.8826e-17	7.82194e-16
IER3	-1.25257	0.14884	1308.99	3.91105e-17	7.87199e-16
RFX4	0.853145	0.101395	2143.4	3.9615e-17	7.96616e-16
ZNF737	12.2181	1.45281	378.06	4.09945e-17	8.23595e-16
SLC6A17	0.971167	0.115497	1911.84	4.14991e-17	8.32965e-16
CSRP2	-0.795009	0.0945718	4615.01	4.22757e-17	8.47771e-16
DSG2	-1.42788	0.169871	463.542	4.25592e-17	8.52673e-16
DPPA4	0.920574	0.109588	1312.83	4.45373e-17	8.91483e-16
DDB2	-0.915517	0.109078	1807.99	4.73072e-17	9.46058e-16
CCN1	-0.806369	0.0961168	9655.89	4.88341e-17	9.75697e-16
RGS7	1.55381	0.185243	368.576	4.94593e-17	9.87281e-16
COLGALT1	-0.63364	0.0756136	7395.41	5.29427e-17	1.05585e-15
PTBP1	-0.595907	0.0712066	13956.6	5.82534e-17	1.1607e-15
WIPF1	-0.878259	0.105088	1382.51	6.41181e-17	1.27638e-15
RIC1	-0.973202	0.116588	1538.83	6.98068e-17	1.38836e-15
ARHGEF40	-0.585019	0.0700868	12380.1	6.99796e-17	1.39053e-15
DNM3OS	-0.963428	0.115529	1249.15	7.47585e-17	1.48413e-15
ARPC2	-0.563473	0.0676014	12210.1	7.73517e-17	1.53421e-15
POGLUT2	-1.04643	0.12556	1121.61	7.80949e-17	1.54754e-15
PLIN3	-0.642665	0.0771652	3745.43	8.19188e-17	1.62184e-15
ADRA1B	1.84186	0.221214	266.833	8.35251e-17	1.65214e-15
CSPG4	-0.88269	0.106076	1489.76	8.69901e-17	1.71912e-15
ADD2	0.579423	0.0696817	10227.7	9.15296e-17	1.80719e-15
WDR1	-0.577114	0.0694308	13501.1	9.40448e-17	1.85517e-15
SOX8	0.886535	0.106738	3175.95	9.92221e-17	1.95553e-15
MIR34AHG	-1.55529	0.187417	667.913	1.05399e-16	2.0754e-15
LMTK3	0.641256	0.0772745	6249.12	1.05501e-16	2.07553e-15
RHOD	-1.9919	0.240102	235.906	1.07607e-16	2.11504e-15
NGF	-2.4989	0.301275	162.603	1.0912e-16	2.14285e-15
SFXN3	-0.733375	0.0884437	3637.96	1.11366e-16	2.18498e-15
KIAA1522	-0.706524	0.0852107	2666.71	1.11836e-16	2.19223e-15
ZIC1	-0.635384	0.0766749	22081.9	1.16405e-16	2.27973e-15
FOXO1	-1.51124	0.182588	381.806	1.26541e-16	2.47602e-15
TNC	-0.748597	0.0905148	18387.6	1.33462e-16	2.60676e-15
GXYLT1	-0.831031	0.100482	1646.89	1.33426e-16	2.60676e-15
CHST7	-1.16828	0.141287	665.317	1.35255e-16	2.6394e-15
GBP3	-1.98486	0.240075	282.881	1.36608e-16	2.66343e-15
SIRPA	-0.82776	0.100158	1569.65	1.40265e-16	2.73229e-15
CEP55	-1.0449	0.126444	875.483	1.41136e-16	2.7468e-15
DDR1	0.539725	0.0653669	26153.6	1.4956e-16	2.90815e-15
FOXJ1	0.616052	0.0746187	5281.18	1.50624e-16	2.92621e-15
WNT2B	-1.15499	0.139938	858.425	1.53693e-16	2.98318e-15
GCLM	-0.898396	0.108917	1298.83	1.60459e-16	3.11174e-15
GPX7	-0.821264	0.0996131	2043.8	1.65803e-16	3.2125e-15
ANXA4	-1.09141	0.132463	785.567	1.73177e-16	3.35241e-15
AQP1	-1.23398	0.149835	759.29	1.7866e-16	3.45547e-15
ACHE	0.738828	0.089739	3255.24	1.82479e-16	3.5262e-15
TENM1	1.02608	0.124669	2368.21	1.86512e-16	3.60094e-15
SPC24	-0.90611	0.110118	1962.24	1.89521e-16	3.65579e-15
COPB2	-0.643967	0.0782906	6948.82	1.94628e-16	3.75098e-15
SOX11	0.603864	0.0734191	29029.8	1.95362e-16	3.7618e-15
RASSF3	-1.4104	0.171494	510.784	1.96489e-16	3.78015e-15
LRRC4B	0.57643	0.0700924	14026.4	1.97051e-16	3.78762e-15
ZNF106	-0.710081	0.0863754	5534.52	2.02024e-16	3.87978e-15
EFNA5	-0.74141	0.0902185	2047.92	2.07024e-16	3.9723e-15
SLC29A1	-2.13822	0.260351	3687.18	2.16069e-16	4.14221e-15
MAF	-0.63331	0.0771368	5460.67	2.20796e-16	4.22911e-15
PPM1E	0.844852	0.10303	1695.02	2.40235e-16	4.5974e-15
RIMBP2	0.797389	0.0973451	1785.93	2.58287e-16	4.93853e-15
SND1	-0.584201	0.0713236	9894.04	2.5938e-16	4.95506e-15
GNG2	0.506907	0.0619015	18322.6	2.63579e-16	5.03086e-15
SHCBP1	-0.93662	0.114397	1059.9	2.66874e-16	5.08929e-15
MAP6	0.574007	0.0701353	12195.5	2.73957e-16	5.21524e-15
BICDL1	0.743979	0.0909034	3028.13	2.73915e-16	5.21524e-15
TAGLN3	0.756419	0.0926129	7353.81	3.14755e-16	5.98668e-15
SCARB1	-0.85053	0.10425	2074.59	3.38963e-16	6.44148e-15
NOTCH2	-0.622523	0.0763105	7267.35	3.41258e-16	6.47944e-15
FXYD6	0.624975	0.076621	7175.55	3.44278e-16	6.53109e-15
PTK7	-0.533414	0.0654585	11819.6	3.67304e-16	6.96183e-15
TAOK3	0.674733	0.0828183	5349.55	3.72591e-16	7.04977e-15
PFN1	-0.517012	0.063459	14556.2	3.72487e-16	7.04977e-15
CD63	-0.498774	0.0612227	19433.6	3.73416e-16	7.05925e-15
TANC1	-0.74141	0.0910957	3413.65	3.99192e-16	7.53998e-15
SALL2	0.631593	0.0776857	5711.82	4.28902e-16	8.09413e-15
CLIC1	-0.593377	0.0730094	4455.8	4.38584e-16	8.26968e-15
EFNB2	-0.774133	0.0952655	3233.97	4.43475e-16	8.35466e-15
PLD1	-1.1007	0.135564	1021.51	4.68568e-16	8.81977e-15
SVIL	-0.657879	0.081075	20190.8	4.88033e-16	9.17822e-15
DKK3	-0.561264	0.0691928	13200.7	4.99582e-16	9.38731e-15
ICMT	-0.68039	0.0838998	4244.46	5.08052e-16	9.53824e-15
VCAM1	1.40911	0.173773	560.284	5.10571e-16	9.57728e-15
GABBR1	0.716496	0.0883633	8655.11	5.12377e-16	9.60287e-15
APCDD1	0.714071	0.0881257	5912.04	5.36794e-16	1.00518e-14
ITGB4	-0.633755	0.0782329	5354.21	5.45626e-16	1.02085e-14
CCDC136	0.650163	0.0802638	3534.04	5.48121e-16	1.02463e-14
PTPRD	0.544074	0.0671755	8004.14	5.52809e-16	1.03251e-14
CDCA4	-0.902129	0.111397	1139.62	5.57324e-16	1.04005e-14
ALDH1L1	-1.16532	0.143943	760.289	5.69369e-16	1.06162e-14
STT3A	-0.556165	0.0687563	7555.19	6.01897e-16	1.12131e-14
INHBA	-1.21161	0.149825	988.301	6.12381e-16	1.13987e-14
PKM	-0.570998	0.0706762	43721.8	6.52602e-16	1.21369e-14
TGFB1I1	-0.700618	0.0869244	2516.71	7.62409e-16	1.4167e-14
COL6A1	-0.559643	0.0694421	61747.4	7.68438e-16	1.42669e-14
DUSP4	0.919058	0.114051	2935.01	7.73714e-16	1.43526e-14
RRM2	-0.799753	0.0992918	3094.72	7.9758e-16	1.47827e-14
SLC2A10	-0.826602	0.102636	1544.41	8.02885e-16	1.48684e-14
DYNLL2	0.511563	0.063521	15542.7	8.04922e-16	1.48935e-14
ELK4	-0.738057	0.0916515	2094.42	8.08792e-16	1.49397e-14
XPNPEP1	-0.720104	0.0894209	4490.73	8.08125e-16	1.49397e-14
APBA1	0.69499	0.0863215	3607.68	8.20015e-16	1.51341e-14
WNT5B	-0.881412	0.109513	1260.51	8.38242e-16	1.54574e-14
PLPPR3	0.557355	0.0692803	18824.7	8.63007e-16	1.59006e-14
AL022313.4	1.06027	0.131898	801.898	9.08703e-16	1.67284e-14
POU2F2	0.894444	0.111352	1418.12	9.54361e-16	1.75541e-14
PHYHIP	1.4765	0.183902	407.477	9.8481e-16	1.80989e-14
LINC02487	1.82433	0.227375	363.071	1.02815e-15	1.88795e-14
FAR2	-1.19125	0.148475	662.331	1.02962e-15	1.88906e-14
POLR2L	-0.625102	0.0779687	3484.05	1.08062e-15	1.98095e-14
APOL3	-2.04134	0.254679	190.923	1.09826e-15	2.01159e-14
ABAT	0.689633	0.0860833	7451.44	1.1357e-15	2.07844e-14
ZDHHC5	-0.614706	0.0767328	3526.56	1.13785e-15	2.08062e-14
CTNNA2	0.680205	0.0849439	3728.34	1.16867e-15	2.13518e-14
RAB11FIP5	-0.898941	0.112265	1646.19	1.17243e-15	2.14025e-14
MORC4	-0.945498	0.11812	1110.21	1.19902e-15	2.18696e-14
STXBP5-AS1	2.08034	0.259915	190.737	1.20493e-15	2.19589e-14
GRIA2	0.635378	0.0794069	4823.67	1.22866e-15	2.23728e-14
NUCKS1	-0.517574	0.0646959	26789.9	1.2432e-15	2.26185e-14
DYNC1I1	-0.862683	0.107842	1378.43	1.2494e-15	2.27124e-14
HSPA12A	-0.700934	0.0876359	2312.6	1.26206e-15	2.29234e-14
CPPED1	-0.966427	0.120863	1037.26	1.28463e-15	2.33139e-14
ZNF615	1.71466	0.214503	259.566	1.30988e-15	2.37523e-14
BCAT1	-0.665283	0.0832521	7043.27	1.33647e-15	2.42144e-14
CALHM5	-1.20437	0.150719	836.474	1.34045e-15	2.42663e-14
C4orf48	0.777018	0.0972654	3404.09	1.36433e-15	2.46781e-14
CCL2	-1.3447	0.168345	825.227	1.37387e-15	2.48299e-14
NHSL2	-1.06486	0.133323	759.461	1.38232e-15	2.4962e-14
CACNG2	1.13627	0.142273	828.761	1.38784e-15	2.50409e-14
PHLDA2	-2.06401	0.258537	275.309	1.42341e-15	2.56615e-14
UTRN	-0.88198	0.110515	2124.77	1.4556e-15	2.62201e-14
PGBD5	0.780784	0.0978378	2470.24	1.45875e-15	2.62347e-14
DDX60L	-1.36342	0.170846	427.859	1.45882e-15	2.62347e-14
PMP2	1.77321	0.2225	379.027	1.59326e-15	2.86287e-14
NCALD	0.679753	0.0853436	4312.12	1.65359e-15	2.96882e-14
MSN	-0.513135	0.0644557	19255.6	1.70575e-15	3.05995e-14
SNX25	-1.11852	0.14055	926.806	1.74627e-15	3.13006e-14
CHRM2	1.92008	0.241317	216.337	1.76752e-15	3.16554e-14
CACNG7	0.667959	0.0839537	5077.88	1.77301e-15	3.17278e-14
GDF6	-1.44395	0.181611	884.41	1.85376e-15	3.31454e-14
MDFIC	-0.824054	0.103658	1967.66	1.86901e-15	3.33908e-14
SELENOM	-0.757145	0.0952488	1825.39	1.87824e-15	3.35281e-14
SLC39A7	-0.638987	0.0804032	12483.4	1.90649e-15	3.40045e-14
CD151	-0.668301	0.0841668	7579.9	2.01849e-15	3.59727e-14
SLC35F4	2.05122	0.258376	190.687	2.03972e-15	3.63213e-14
SRGAP3	0.549054	0.0691644	9401.04	2.04815e-15	3.64418e-14
FRY	0.804251	0.101338	2255.51	2.0824e-15	3.70209e-14
NPM2	1.46477	0.184613	392.875	2.11744e-15	3.76131e-14
ENDOD1	-0.989182	0.1247	938.103	2.14823e-15	3.80979e-14
LINC01638	-2.25713	0.284541	153.327	2.14686e-15	3.80979e-14
PEG13	0.942964	0.118948	1403.54	2.23518e-15	3.96076e-14
MARCKSL1	0.512043	0.0645935	61663.9	2.24205e-15	3.9697e-14
ICA1	1.7462	0.220326	399.554	2.27172e-15	4.01896e-14
MTURN	0.556979	0.070345	6113.74	2.41716e-15	4.27156e-14
TMEM121B	0.861828	0.108848	1323.29	2.41842e-15	4.27156e-14
CNIH2	0.647986	0.0818719	6560.41	2.47993e-15	4.37666e-14
FSD1	0.61691	0.0779632	5378.4	2.51586e-15	4.43647e-14
GGT5	-1.60967	0.20344	339.53	2.52752e-15	4.45342e-14
P4HA1	-0.669211	0.0845991	2564.69	2.56621e-15	4.51794e-14
NUPR1	-0.995629	0.125888	1463.1	2.59818e-15	4.57052e-14
CHD5	0.583181	0.0738036	9938.59	2.74898e-15	4.8319e-14
VANGL1	-0.983162	0.124426	982.551	2.75356e-15	4.83606e-14
GLT8D2	-1.00859	0.127697	1498.79	2.82629e-15	4.95979e-14
CLSTN3	0.554294	0.0701887	7853.14	2.85259e-15	5.0019e-14
SARAF	0.501583	0.0635716	14520.7	3.02045e-15	5.29199e-14
PRR5L	-1.31053	0.166122	542.018	3.047e-15	5.33422e-14
SLC1A1	1.3528	0.171536	506.896	3.11129e-15	5.44238e-14
CALCR	4.11172	0.52139	68.4532	3.11815e-15	5.45e-14
GGCX	-0.679937	0.0863187	2876.52	3.35179e-15	5.85367e-14
FERMT2	-0.580778	0.073734	7542.33	3.36237e-15	5.86744e-14
TGFB2	0.617986	0.0785221	3266.53	3.54025e-15	6.1729e-14
CMIP	0.529536	0.0672887	9548.57	3.5575e-15	6.19802e-14
XYLT1	-0.85068	0.108117	3319.45	3.59912e-15	6.26552e-14
ATP6V0A1	0.560131	0.0711983	6544.85	3.62668e-15	6.30846e-14
PPFIBP1	-0.737064	0.0937438	2885.99	3.76427e-15	6.54256e-14
NRXN2	0.496618	0.0632016	13052.6	3.91319e-15	6.79598e-14
RIN3	-1.06163	0.135113	895.352	3.92187e-15	6.80562e-14
B4GALNT4	0.577312	0.0734846	21592.9	3.95869e-15	6.86404e-14
KCNH2	0.718283	0.091447	2343	4.00917e-15	6.94604e-14
KLHL23	0.694783	0.0885657	2251.39	4.3353e-15	7.5051e-14
GRIK3	-0.655232	0.0835421	2825.3	4.39449e-15	7.60152e-14
LRRC4	0.741081	0.0944913	2423.43	4.40433e-15	7.61249e-14
FOXCUT	-1.15545	0.14733	756.133	4.41332e-15	7.62199e-14
FGL2	-2.04943	0.261467	271.629	4.5704e-15	7.88702e-14
ARMCX2	-0.582496	0.074327	4855.08	4.61687e-15	7.96089e-14
SEMA6B	0.626979	0.0800439	5062.49	4.76593e-15	8.21142e-14
LPCAT1	0.581391	0.0742283	8780.32	4.78348e-15	8.23516e-14
SLC6A9	0.674456	0.086129	4099.62	4.84918e-15	8.34167e-14
MFNG	2.26435	0.289218	150.82	4.90967e-15	8.43905e-14
CNR1	0.589361	0.0752843	6268.4	4.9382e-15	8.48139e-14
NSG1	0.566122	0.0723333	13405.4	5.0135e-15	8.60394e-14
ZNF93	5.05497	0.645915	122.314	5.03399e-15	8.6323e-14
ADAMTS3	1.58529	0.202619	450.747	5.11757e-15	8.76873e-14
ADGRD2	3.19208	0.408001	86.7257	5.12865e-15	8.78079e-14
IDH1	0.520876	0.0665801	8424.91	5.14573e-15	8.80312e-14
CD27-AS1	1.04616	0.133758	809.241	5.22987e-15	8.94003e-14
CMBL	-0.850173	0.108732	3684.9	5.32703e-15	9.09899e-14
CAPZA1	-0.604875	0.0773743	4861.41	5.38756e-15	9.19517e-14
SEC13	-0.595126	0.0761928	5724.67	5.68306e-15	9.69191e-14
NPC2	-0.75139	0.0962749	2387.26	5.96725e-15	1.01686e-13
GPD1	2.54559	0.326205	129.793	6.01453e-15	1.02412e-13
PHF21B	0.846925	0.108608	2635.08	6.29143e-15	1.07043e-13
TMED9	-0.554575	0.0711428	8328.79	6.42858e-15	1.09291e-13
TGFB1	-0.793599	0.101827	2083	6.51384e-15	1.10654e-13
POFUT1	-0.630069	0.0809023	3816.4	6.80659e-15	1.15537e-13
L1CAM	0.622918	0.0800809	11859.2	7.3331e-15	1.24377e-13
JAM3	-0.770583	0.0990997	3389.61	7.49482e-15	1.27021e-13
TTC9B	0.738601	0.0950711	2168.18	7.91522e-15	1.34042e-13
SEMA3C	-1.78719	0.230111	1943.26	8.06016e-15	1.36297e-13
MMP19	-1.57608	0.202929	368.78	8.06091e-15	1.36297e-13
CPQ	-1.0632	0.136955	1152.48	8.28482e-15	1.39974e-13
CDH19	-2.90409	0.374112	109.35	8.31812e-15	1.40428e-13
ELOVL1	-0.844051	0.108786	1612.72	8.57176e-15	1.44598e-13
FXYD7	1.20056	0.15474	570.853	8.58852e-15	1.44768e-13
MCTP2	-1.30623	0.168378	639.037	8.64605e-15	1.45625e-13
ZNF100	1.48847	0.191873	336.451	8.65638e-15	1.45687e-13
PDE4B	0.660894	0.085266	3429.98	9.1192e-15	1.53357e-13
AHNAK2	-2.17171	0.280202	3912.36	9.15149e-15	1.53782e-13
ERICH3	2.04743	0.264171	190.849	9.15943e-15	1.53796e-13
SLC16A6	-1.75301	0.226271	232.086	9.38033e-15	1.57384e-13
GAS2	-1.12117	0.144733	826.658	9.44855e-15	1.58407e-13
ITM2B	-0.497261	0.064208	12986.1	9.59346e-15	1.60713e-13
RCOR2	0.849586	0.109829	2475.19	1.02972e-14	1.72369e-13
EIF2AK4	-0.716868	0.0927263	2599.29	1.06695e-14	1.78464e-13
PRSS23	-2.04416	0.264459	6762.56	1.07909e-14	1.80356e-13
HS6ST3	-0.748534	0.0969057	2111.18	1.1242e-14	1.87751e-13
FBXO41	0.732008	0.0947739	2929.05	1.12971e-14	1.88528e-13
LOXL3	-1.15192	0.149183	1364.82	1.14954e-14	1.9169e-13
SDK2	-0.69772	0.0903846	2860.69	1.16828e-14	1.94665e-13
GLP1R	-2.98232	0.386713	97.1604	1.23883e-14	2.06263e-13
CDC42EP4	0.692223	0.0897883	5341.6	1.26313e-14	2.10149e-13
ATP9A	0.47636	0.061798	19493.9	1.27469e-14	2.11909e-13
CACNG4	0.493222	0.0639965	11093.6	1.28793e-14	2.13947e-13
RECQL	-0.999064	0.129664	1103.81	1.30795e-14	2.17109e-13
FHOD3	0.719096	0.0933464	1955.2	1.32369e-14	2.19553e-13
WWC3	-0.692452	0.089974	2491.91	1.40243e-14	2.32436e-13
TRIM36	0.879235	0.114264	1418.76	1.41727e-14	2.34717e-13
CTDSPL	-1.058	0.137513	734.217	1.42761e-14	2.36249e-13
SH2D5	1.90389	0.247482	204.599	1.43671e-14	2.37551e-13
PLEKHH2	-1.08535	0.141083	897.39	1.43765e-14	2.37551e-13
PRDM6	-1.71054	0.222382	243.338	1.44963e-14	2.39349e-13
FLI1	-1.46576	0.190629	329.054	1.48202e-14	2.44511e-13
IRX3	0.954167	0.124148	1303.83	1.5214e-14	2.50817e-13
REEP3	-0.693659	0.0902562	3357.02	1.5247e-14	2.51171e-13
TCEAL2	0.666731	0.0867885	2860.46	1.56319e-14	2.57318e-13
NKAIN1	0.578416	0.0753002	5869.17	1.57278e-14	2.58701e-13
CNN2	-0.588327	0.0766352	8806.03	1.62879e-14	2.67711e-13
PHKA1	1.79065	0.233366	251.302	1.67816e-14	2.75619e-13
PLXNB1	0.711687	0.0928788	11535	1.82299e-14	2.99179e-13
CLEC1A	-2.54023	0.331733	120.643	1.89681e-14	3.11061e-13
LAMP5	0.839856	0.109852	1602.79	2.08383e-14	3.41472e-13
ZNF682	11.1814	1.4651	185.847	2.31535e-14	3.79125e-13
S1PR1	2.75946	0.361591	590.665	2.32148e-14	3.79844e-13
SLC38A3	1.15022	0.150833	1321.71	2.42586e-14	3.96625e-13
GALNTL6	1.49158	0.195628	354.899	2.44842e-14	4.00013e-13
PURPL	-2.86728	0.376096	100.21	2.46318e-14	4.02122e-13
PROM1	-0.704533	0.0924176	2046.12	2.47143e-14	4.03168e-13
SPSB4	0.807396	0.105925	1494.43	2.49159e-14	4.06151e-13
LIF	-1.25505	0.164778	687.428	2.60455e-14	4.24248e-13
TUBA1C	-0.683128	0.0896954	2694.15	2.61473e-14	4.25587e-13
AC013391.3	2.01137	0.26416	209.015	2.65283e-14	4.31466e-13
ITIH3	-2.25833	0.296763	158.644	2.74346e-14	4.45873e-13
PHLDB1	-0.512158	0.0673239	11221.8	2.79724e-14	4.54274e-13
EFNB3	0.547284	0.0719466	5098.22	2.80966e-14	4.55953e-13
CCDC102A	-0.901618	0.118539	1278.12	2.8249e-14	4.58085e-13
WASF2	-0.579928	0.0762755	6280.46	2.89187e-14	4.68247e-13
PRDM8	0.89498	0.117713	3277.73	2.89132e-14	4.68247e-13
PARD6A	0.997695	0.131249	801.874	2.92566e-14	4.73366e-13
FZD10	0.997496	0.131288	1890.47	3.01308e-14	4.87149e-13
BRSK1	0.524514	0.0690411	8580.99	3.02795e-14	4.89189e-13
C1orf21	0.664199	0.0874356	2520.91	3.044e-14	4.91417e-13
PCDH8	0.750431	0.0988359	5855.39	3.13327e-14	5.05454e-13
TSPO	-0.765203	0.100784	1684.54	3.1384e-14	5.05908e-13
DNAJC6	0.715654	0.0943189	3394.63	3.25892e-14	5.24947e-13
FAM222A	0.874305	0.115279	1276	3.34462e-14	5.38353e-13
PODXL	-0.756615	0.0998208	7682.57	3.46274e-14	5.56954e-13
CPLX4	-1.62072	0.213837	279.53	3.47556e-14	5.58604e-13
GLS	-0.701682	0.0926024	3649.47	3.52647e-14	5.66368e-13
RHOB	-0.727859	0.0961333	16176.9	3.69342e-14	5.92744e-13
ANO8	0.668219	0.0882681	11092.3	3.72251e-14	5.96971e-13
CD70	-3.6997	0.489058	66.9934	3.88051e-14	6.21853e-13
GDF7	-1.9194	0.253952	235.741	4.08913e-14	6.54803e-13
PIGT	-0.550671	0.0728786	4672.99	4.15631e-14	6.6507e-13
COL11A2	-0.93504	0.123754	1764.59	4.16789e-14	6.66434e-13
FGFR3	0.704424	0.093234	2121.29	4.1742e-14	6.66954e-13
MYT1L	0.504202	0.0667757	7338.97	4.32978e-14	6.91304e-13
ACVR2B	0.68598	0.090864	2294.73	4.36846e-14	6.9697e-13
EVC	-0.858323	0.113708	1609.9	4.40423e-14	7.02162e-13
HDAC7	-0.563784	0.0747096	4721.87	4.47662e-14	7.1318e-13
ABLIM2	1.15398	0.153019	538.815	4.64994e-14	7.40252e-13
ERAP2	-1.31353	0.174311	571.946	4.86327e-14	7.73647e-13
MAP3K1	-0.98867	0.131233	766.184	4.93172e-14	7.83963e-13
B2M	-0.686902	0.0911879	7532.25	4.96569e-14	7.88787e-13
CAMTA1	0.531415	0.0706078	6201.94	5.21986e-14	8.28558e-13
CAPZB	-0.457506	0.060802	14745.2	5.29128e-14	8.39282e-13
GLDC	0.894173	0.118894	1598.07	5.44627e-14	8.63237e-13
ZNF703	0.778976	0.1036	6101.34	5.51672e-14	8.73768e-13
FAM181B	1.81829	0.241887	1836.23	5.60015e-14	8.86337e-13
ITIH5	-1.64384	0.218748	5738.57	5.70018e-14	9.01514e-13
MYCN	0.794303	0.10572	1502.44	5.76801e-14	9.11579e-13
CACNA2D3	1.06866	0.142249	703.413	5.79573e-14	9.15297e-13
KCNK9	1.2641	0.168324	517.886	5.91571e-14	9.33567e-13
WWTR1	-0.533711	0.0711406	8056.91	6.27601e-14	9.8971e-13
LMO1	1.26274	0.168324	527.525	6.29098e-14	9.91353e-13
PPM1H	-0.953803	0.127168	1783.3	6.36403e-14	1.00214e-12
GLYCTK-AS1	1.9195	0.256068	203.098	6.57544e-14	1.03468e-12
SP140L	-1.7547	0.234111	225.955	6.62186e-14	1.04123e-12
ATP10A	-2.06856	0.276242	196.257	6.98105e-14	1.09692e-12
SRGAP2	-0.552273	0.0737634	4426.43	7.04195e-14	1.10569e-12
NTRK2	0.647686	0.0865869	20802.2	7.42164e-14	1.16447e-12
CAPN5	0.609574	0.081564	4674.17	7.80454e-14	1.22367e-12
ACVR2A	0.665896	0.0891279	2897.52	7.94438e-14	1.2447e-12
CCND1	-1.68873	0.226088	2733.34	8.05942e-14	1.26181e-12
BASP1-AS1	1.20138	0.16085	592.378	8.08415e-14	1.26477e-12
UAP1L1	-1.74828	0.234111	236.153	8.15677e-14	1.27522e-12
TFAP2C	-1.07563	0.14404	899.081	8.16765e-14	1.276e-12
FOXN3	-0.663776	0.0889051	3683.48	8.25928e-14	1.2894e-12
APOLD1	-0.895631	0.119982	1074.05	8.34837e-14	1.30237e-12
GPR17	-3.31371	0.443962	519.85	8.39686e-14	1.309e-12
MELK	-0.838866	0.112397	1412.83	8.43042e-14	1.31329e-12
PDGFA	-1.33197	0.178493	689.074	8.50164e-14	1.32264e-12
PDK3	-1.06982	0.143364	813.707	8.50262e-14	1.32264e-12
EEPD1	0.795913	0.106663	1785.28	8.52524e-14	1.32522e-12
NFIB	0.719937	0.0965259	19495.4	8.75253e-14	1.35958e-12
ARSB	-0.67894	0.0910377	2630.9	8.79888e-14	1.3658e-12
EXT2	-0.521698	0.0699902	5481.63	9.0646e-14	1.40605e-12
RASGRP3	-1.66312	0.223185	287.531	9.21012e-14	1.4276e-12
SNAP91	0.651126	0.0873922	3275.34	9.29008e-14	1.43897e-12
FHL1	-0.493003	0.0661831	18382.2	9.3998e-14	1.45493e-12
FBXO32	-1.34501	0.180567	421.848	9.41892e-14	1.45686e-12
LUZP1	-0.821143	0.11025	1850.98	9.47545e-14	1.46456e-12
DTX1	0.697197	0.0936744	2547.26	9.85965e-14	1.52286e-12
NAGLU	-0.714261	0.0959798	1894.87	9.93334e-14	1.53316e-12
STAT2	-0.529523	0.0712176	6138.9	1.04343e-13	1.60934e-12
ZCCHC12	0.705749	0.0949884	2443.51	1.08726e-13	1.67576e-12
ACTR2	-0.496649	0.0668813	16900.2	1.12079e-13	1.72621e-12
ZNF439	3.11301	0.419708	114.824	1.19726e-13	1.84268e-12
CRYAB	-2.1031	0.283556	2122.25	1.19919e-13	1.84435e-12
TMEM132A	0.498933	0.0672748	21412.5	1.20403e-13	1.85048e-12
SCGN	2.4142	0.325568	178.304	1.21312e-13	1.86314e-12
RGS9	-1.41055	0.190261	363.931	1.2275e-13	1.8839e-12
TNFSF9	-1.79453	0.242097	238.206	1.23984e-13	1.9015e-12
SLC9A1	-0.768299	0.103659	2003.63	1.24575e-13	1.90921e-12
ADAM11	0.986803	0.133161	1587.47	1.25707e-13	1.92521e-12
PPM1L	0.668304	0.0902401	2953.22	1.30325e-13	1.99453e-12
TENM4	-0.578744	0.0781616	4710.86	1.31689e-13	2.01399e-12
KCTD20	-0.5051	0.0682554	7116.65	1.36038e-13	2.07905e-12
CDH5	-1.44951	0.195961	401.183	1.39381e-13	2.12863e-12
KCTD12	-1.2456	0.168413	27625.3	1.4028e-13	2.14087e-12
NRARP	1.11814	0.151212	1113.93	1.41917e-13	2.16433e-12
NYNRIN	-0.590552	0.079893	6914.01	1.44859e-13	2.20765e-12
ZNF486	10.9575	1.48315	82.9927	1.49089e-13	2.27054e-12
KLHL29	-0.774739	0.104989	1814.38	1.59198e-13	2.42279e-12
MPPED1	1.40307	0.190217	387.96	1.62927e-13	2.47781e-12
ATP8B2	-0.572066	0.0775932	4225.23	1.67295e-13	2.5407e-12
ONECUT2	0.900621	0.122156	934.509	1.67219e-13	2.5407e-12
ENTPD7	-0.855642	0.11608	1142.52	1.69188e-13	2.56765e-12
AL590666.2	3.04488	0.413152	75.9452	1.70776e-13	2.58814e-12
DCHS1	-0.510308	0.0692423	17310.9	1.70757e-13	2.58814e-12
FHDC1	-1.31392	0.178303	671.919	1.7187e-13	2.6029e-12
C1orf115	-1.10915	0.150632	706.297	1.79362e-13	2.71449e-12
MYLK4	-1.86188	0.253093	190.99	1.88824e-13	2.85571e-12
ST3GAL1	-0.818017	0.111202	1436.37	1.89293e-13	2.86081e-12
DNMT3B	0.873587	0.118809	1273.24	1.93996e-13	2.92984e-12
ETFA	-0.580314	0.0789412	3452.48	1.9641e-13	2.96426e-12
SORCS1	1.03039	0.140177	1241.83	1.97303e-13	2.97566e-12
SH2B2	0.869791	0.118375	1215.79	2.01524e-13	3.03722e-12
IL7R	-4.22628	0.575682	69.251	2.11471e-13	3.18493e-12
IRS1	-0.761453	0.103745	2426.93	2.14178e-13	3.22348e-12
DLL1	0.805604	0.109853	3827.35	2.2431e-13	3.37363e-12
GLI3	-0.656151	0.0894936	3015.59	2.27051e-13	3.41251e-12
ACTL6B	0.607329	0.082847	3305.5	2.28896e-13	3.43787e-12
DPYSL2	0.450201	0.06142	28962.5	2.30357e-13	3.45743e-12
APBA2	0.517669	0.0706372	8182.81	2.32632e-13	3.48915e-12
RERG	-0.914758	0.124826	927.508	2.33194e-13	3.49518e-12
LGR4	-0.691431	0.0943994	3499.19	2.39745e-13	3.5909e-12
SUMF1	-0.88673	0.121088	1145.28	2.4247e-13	3.62922e-12
LHFPL3	1.52607	0.20862	292.916	2.57243e-13	3.84769e-12
ELN	-2.05361	0.280928	149114	2.66959e-13	3.99028e-12
PAPLN	-0.724575	0.0991241	3697.8	2.67603e-13	3.99715e-12
VIPR2	-1.25464	0.17174	656.838	2.76321e-13	4.12455e-12
GDAP1	0.647187	0.0886557	3552.9	2.87771e-13	4.29252e-12
GLMP	-0.851233	0.116622	965.641	2.89724e-13	4.3187e-12
SEMA4B	0.67177	0.0920363	2215.05	2.89983e-13	4.3196e-12
SLC25A24	-0.834216	0.114304	1118.67	2.91533e-13	4.33972e-12
SRCIN1	0.516466	0.070808	5159.19	3.01114e-13	4.47927e-12
IL6ST	-0.587089	0.0804924	3943.7	3.01509e-13	4.48208e-12
SGMS2	-1.66843	0.228885	240.63	3.1145e-13	4.62672e-12
PTPRU	-0.82745	0.113533	1903.16	3.14085e-13	4.66267e-12
CD109	-0.870236	0.119463	919.413	3.22673e-13	4.7869e-12
SIL1	-0.798706	0.109667	1315.22	3.26492e-13	4.84027e-12
AKNAD1	2.27365	0.312495	146.966	3.44386e-13	5.10207e-12
NXN	-0.593113	0.0815533	5322.68	3.52371e-13	5.21681e-12
USP25	-0.778814	0.107327	1659.78	3.97392e-13	5.87935e-12
PRRC1	-0.610728	0.0841978	2987.14	4.06183e-13	6.00534e-12
NLGN3	0.720343	0.099351	4640.73	4.15275e-13	6.1356e-12
PYCR1	-0.677114	0.0934833	3254.56	4.38387e-13	6.47267e-12
RNF165	0.580318	0.0801356	5272.62	4.43107e-13	6.53794e-12
ANO5	1.31573	0.181755	499.244	4.51915e-13	6.66338e-12
FBLIM1	-0.617265	0.0852724	3050.84	4.52858e-13	6.67276e-12
CTNND2	0.490703	0.0678749	9725.5	4.84681e-13	7.13684e-12
EFR3A	-0.879448	0.121656	1121.18	4.86598e-13	7.16023e-12
PER3	-1.1786	0.163053	476.744	4.88865e-13	7.18388e-12
SH2B3	-1.14343	0.158184	827.138	4.88573e-13	7.18388e-12
GLCCI1	0.788413	0.109171	1529.56	5.13057e-13	7.5343e-12
COPA	-0.449065	0.0621944	12976	5.18558e-13	7.60994e-12
SYNGR3	0.865841	0.119937	1528.48	5.23204e-13	7.67296e-12
FBXO17	-1.17391	0.162712	503.489	5.40745e-13	7.92486e-12
GDI1	0.45439	0.0630324	33580.1	5.64325e-13	8.26488e-12
C11orf96	1.21752	0.168934	1014.6	5.71631e-13	8.36626e-12
PHLDA3	-0.773188	0.107375	2422.58	5.98575e-13	8.75412e-12
NCLN	-0.512647	0.0711939	5297.6	5.98937e-13	8.75412e-12
NPDC1	0.690954	0.0960197	4742.3	6.20215e-13	9.05905e-12
SLC30A3	1.12932	0.156962	845.848	6.25062e-13	9.12372e-12
BMPR1B	0.758785	0.105504	1546.81	6.38602e-13	9.30889e-12
JAG2	0.695421	0.0966938	2071.69	6.38512e-13	9.30889e-12
GSDMD	-1.69452	0.235926	252.114	6.84975e-13	9.97818e-12
SLC6A8	0.548526	0.0763793	5899.33	6.8894e-13	1.00292e-11
ENHO	0.725097	0.101061	1868.99	7.2382e-13	1.053e-11
PVALB	-3.83166	0.534114	426.681	7.29118e-13	1.06e-11
RHPN1	0.816704	0.113892	4270.56	7.45218e-13	1.08268e-11
PRRT2	0.787029	0.109786	2946.55	7.56849e-13	1.09884e-11
PDZD4	0.507502	0.0708027	19148.3	7.61898e-13	1.10544e-11
EGR3	1.81003	0.252537	188.768	7.64409e-13	1.10834e-11
NIPAL2	-1.18647	0.165553	689.839	7.68108e-13	1.11296e-11
GLB1	-0.642628	0.0897047	2237.1	7.84631e-13	1.13578e-11
TSC22D2	-0.587162	0.0819627	4536.79	7.84894e-13	1.13578e-11
DEPDC1	-1.08903	0.152068	636.132	7.98096e-13	1.15411e-11
VANGL2	0.51092	0.0713444	6422.36	7.99023e-13	1.15469e-11
AXL	-0.915774	0.128089	2120.8	8.70877e-13	1.25769e-11
ZNF436	-0.630934	0.0882778	2707.29	8.86088e-13	1.27881e-11
FOXF2	-2.35365	0.329661	131.547	9.36017e-13	1.34997e-11
GRIA3	0.613901	0.0859955	4080.21	9.4174e-13	1.35733e-11
SLC4A3	0.622983	0.0872769	5466.64	9.46947e-13	1.36393e-11
FGF17	1.2306	0.172624	394.855	1.01226e-12	1.45704e-11
MANEAL	0.884235	0.124038	1094.67	1.01297e-12	1.4571e-11
COL8A1	-2.45855	0.344966	14393.4	1.02622e-12	1.47519e-11
ADAMTS8	-2.39679	0.336315	1017.86	1.02854e-12	1.47754e-11
NOTCH3	-0.544678	0.0764572	18151.3	1.04871e-12	1.50552e-11
ERGIC2	-0.666897	0.0938056	1783.38	1.16588e-12	1.67262e-11
PLD5	1.37062	0.192805	377.613	1.16992e-12	1.67732e-11
KCNK13	-2.06008	0.289823	167.272	1.17686e-12	1.68616e-11
TBXA2R	-1.80044	0.253402	258.442	1.20248e-12	1.72174e-11
HCN3	0.702593	0.098948	2309.38	1.24193e-12	1.77706e-11
DRD2	2.16919	0.306147	187.588	1.38604e-12	1.98195e-11
ZNF626	10.4156	1.47034	123.713	1.40262e-12	2.00435e-11
IQSEC3	0.906495	0.127985	1153.05	1.41241e-12	2.01701e-11
MIR99AHG	0.587265	0.0829294	5283.13	1.42596e-12	2.03503e-11
GLI1	-1.04999	0.148424	752.747	1.50256e-12	2.14294e-11
LRRC61	1.00524	0.142147	669.843	1.52851e-12	2.17853e-11
TRIP10	-0.899439	0.127241	1390.1	1.56298e-12	2.22621e-11
AL590617.2	1.34328	0.190101	353.528	1.59283e-12	2.26576e-11
ITGA11	-1.65805	0.234646	10182.4	1.59281e-12	2.26576e-11
LINC00665	-1.71608	0.242918	252.916	1.61232e-12	2.29198e-11
PCDHA13	-2.82519	0.399925	101.002	1.61416e-12	2.2931e-11
STK24	-0.684855	0.0969532	1925.95	1.62043e-12	2.3005e-11
REEP2	0.569874	0.0808239	9319.28	1.77885e-12	2.52377e-11
FZD7	-0.723047	0.102561	2860.95	1.7906e-12	2.53878e-11
ENTPD4	-0.568903	0.080704	4055.74	1.79877e-12	2.5487e-11
NRP2	0.557748	0.0791515	4116.86	1.83363e-12	2.59641e-11
PKNOX2	-0.729775	0.103597	3093.63	1.86289e-12	2.63613e-11
BTBD19	-1.15857	0.164527	510.857	1.89731e-12	2.68309e-11
IL4R	-0.848446	0.120488	1039.18	1.89861e-12	2.68319e-11
GNS	-0.547832	0.0778147	5977.71	1.91948e-12	2.71092e-11
FAM50B	-1.45125	0.206251	320.168	1.97385e-12	2.7859e-11
CD200	0.616394	0.0876181	3480.32	1.99244e-12	2.80879e-11
AC012349.1	-1.95977	0.278574	162.36	1.99264e-12	2.80879e-11
FCGRT	-0.58732	0.0834901	3149.69	1.99836e-12	2.81502e-11
RNF208	0.949625	0.135004	863.79	2.00636e-12	2.82446e-11
AGPAT2	-1.01265	0.143982	737.87	2.01844e-12	2.83963e-11
GRAMD1B	0.796698	0.113319	1524.16	2.05729e-12	2.89243e-11
FILIP1L	-0.967956	0.137687	680.254	2.06388e-12	2.89982e-11
NALCN	-0.812668	0.115606	1351.72	2.07093e-12	2.90784e-11
PPP1R9A	0.631062	0.0897933	2200.87	2.09597e-12	2.9411e-11
NOS1	3.48503	0.496053	66.9463	2.13254e-12	2.9905e-11
LRFN4	0.58672	0.0835308	3714.45	2.156e-12	3.02145e-11
UBN1	-0.602399	0.085809	3614.09	2.21502e-12	3.10217e-11
SIDT1	2.00484	0.286013	257.793	2.38983e-12	3.34484e-11
IRX5	0.773383	0.110339	1303.34	2.39773e-12	3.35374e-11
CLDN1	-2.15459	0.307432	169.449	2.41157e-12	3.37094e-11
CACNA1B	0.64008	0.0913445	2028.49	2.42942e-12	3.39371e-11
ADI1	-0.727614	0.103841	1848.05	2.43456e-12	3.39871e-11
GAB2	0.588674	0.0840155	3600.96	2.43956e-12	3.40133e-11
BCL2L12	-0.899061	0.128314	841.85	2.43927e-12	3.40133e-11
ZNF718	10.2627	1.46502	169.679	2.46662e-12	3.43686e-11
DIRC3	-2.18763	0.312325	220.73	2.48181e-12	3.45582e-11
ABCA4	-1.71638	0.245068	234.57	2.49324e-12	3.4695e-11
NRG3	0.817331	0.116713	1046.88	2.50685e-12	3.48622e-11
AL591686.2	2.50608	0.358066	97.1311	2.57905e-12	3.58434e-11
RPN2	-0.451228	0.0644849	11567.2	2.6072e-12	3.62115e-11
DPY19L2	1.04687	0.149648	612.488	2.64163e-12	3.66663e-11
PRX	-0.898287	0.128451	922.245	2.6863e-12	3.72626e-11
ATP8A1	0.546003	0.078093	3555.58	2.71557e-12	3.76446e-11
CDK5R1	0.479861	0.068634	12941.1	2.71768e-12	3.76498e-11
XYLT2	-0.615887	0.0880925	2627.89	2.72212e-12	3.76874e-11
NEUROD6	0.763401	0.109194	1572.8	2.72438e-12	3.76947e-11
DPF1	0.511649	0.073207	4700.35	2.76699e-12	3.826e-11
NAP1L3	0.561911	0.0803999	3991.16	2.76951e-12	3.82705e-11
PCDHA11	1.40119	0.200552	278.787	2.81442e-12	3.88664e-11
TENM3	-0.578796	0.0829304	7182.75	2.96652e-12	4.09409e-11
PLEKHA7	-0.684088	0.0980299	2482.25	2.98637e-12	4.11888e-11
SVOP	0.749988	0.107495	1562.94	3.0168e-12	4.15822e-11
GOLGA8B	0.719775	0.103167	3506.22	3.02004e-12	4.16005e-11
RARG	-0.781704	0.112098	1100.55	3.09419e-12	4.2595e-11
CCDC88C	0.662055	0.0950092	2629.67	3.20721e-12	4.41229e-11
MCC	-0.628851	0.0902874	2933.26	3.28408e-12	4.5152e-11
CHMP2B	-0.609342	0.0875112	2454.62	3.33067e-12	4.57636e-11
ADGRL4	-1.74617	0.250825	258.644	3.36174e-12	4.61614e-11
HGF	-1.5997	0.229833	318.702	3.39689e-12	4.66147e-11
BTNL9	-1.49088	0.214249	382.515	3.43616e-12	4.71239e-11
CHST1	0.751457	0.108083	1343.3	3.58649e-12	4.91545e-11
SPRY1	-0.805944	0.115973	1900.77	3.66847e-12	5.02464e-11
SLC38A4	-1.90234	0.27404	223.137	3.87074e-12	5.29837e-11
BEX1	0.475689	0.0685879	9553.99	4.04906e-12	5.53897e-11
STK10	-0.800059	0.115413	1550.78	4.14463e-12	5.66614e-11
AACS	-0.655898	0.0946268	1740.46	4.16645e-12	5.6924e-11
STOX1	1.26421	0.182499	424.381	4.29305e-12	5.86169e-11
ARHGEF17	-0.487008	0.070311	6581.05	4.31447e-12	5.88725e-11
RAB3C	0.582802	0.084192	4722.66	4.44384e-12	6.05998e-11
VAMP3	-0.647836	0.0936374	2079.71	4.56265e-12	6.21811e-11
MYH10	-0.416825	0.0602485	20101.9	4.56668e-12	6.21972e-11
NR1D2	-0.948382	0.137093	774.871	4.5868e-12	6.24321e-11
GFPT2	-0.862397	0.124687	893.911	4.62995e-12	6.29801e-11
C1QTNF2	-1.26769	0.183352	400.45	4.71239e-12	6.40615e-11
TCF19	-0.707486	0.102329	1791.29	4.71698e-12	6.40838e-11
POFUT2	-0.566888	0.082071	3602.32	4.93996e-12	6.70714e-11
RND2	0.655003	0.0948327	8392.54	4.9523e-12	6.7197e-11
LURAP1L	-1.37421	0.199037	398.285	5.04453e-12	6.84059e-11
GPR26	0.874614	0.126709	952.873	5.10844e-12	6.92294e-11
STXBP1	0.535947	0.0776677	8604.37	5.1816e-12	7.01772e-11
PRMT8	-0.971282	0.140884	854.564	5.41676e-12	7.33165e-11
SAT1	-0.5193	0.0753286	4409.7	5.43243e-12	7.34829e-11
C1QL2	2.5699	0.372814	106.664	5.45374e-12	7.37253e-11
PELO	-0.753288	0.109324	1271.56	5.56285e-12	7.51537e-11
RUSC1	0.571812	0.083059	4443.85	5.8028e-12	7.83468e-11
CTDSP2	-0.544834	0.0791503	7624.37	5.83859e-12	7.87812e-11
CRNDE	0.650793	0.0945687	2585.64	5.91424e-12	7.97525e-11
UNC80	0.875763	0.127331	1107.24	6.0758e-12	8.17793e-11
TAFA1	3.46902	0.504364	57.701	6.06945e-12	8.17793e-11
DSCAM	1.14998	0.1672	504.593	6.07537e-12	8.17793e-11
MPZ	-2.63725	0.383467	534.825	6.09642e-12	8.20061e-11
CDKN2D	0.609727	0.0888002	3051.89	6.58956e-12	8.85849e-11
COPG1	-0.462228	0.0673424	9036.41	6.70297e-12	9.00538e-11
TMEM179	0.750884	0.109444	1639.78	6.84298e-12	9.18782e-11
WFS1	-0.677338	0.0987432	2742.62	6.90561e-12	9.2662e-11
DCX	0.462528	0.0674308	23006.4	6.92008e-12	9.2799e-11
LINC00632	0.617273	0.0900141	3883.91	7.00705e-12	9.39074e-11
FXYD5	-1.572	0.229329	322.51	7.1432e-12	9.56731e-11
DIO3OS	2.47754	0.361514	1054.05	7.21949e-12	9.66356e-11
CA14	1.14451	0.167075	507.03	7.37172e-12	9.86126e-11
SNTB2	-0.758407	0.110758	1432.31	7.5204e-12	1.0054e-10
GPC1	0.423695	0.0618884	29081.2	7.58831e-12	1.01385e-10
MYDGF	-0.588382	0.0859464	4869.99	7.59895e-12	1.01465e-10
TFAP2A	0.691845	0.101114	5632.32	7.79692e-12	1.04045e-10
SLC17A5	-0.747154	0.109222	1438.63	7.88278e-12	1.05126e-10
AC061961.1	3.14971	0.461087	62.9645	8.42894e-12	1.12341e-10
GPC4	-0.499441	0.0731541	6826.38	8.65581e-12	1.15294e-10
NPAS4	1.92017	0.281311	261.014	8.74293e-12	1.16384e-10
FHL2	-0.636638	0.0932977	1871.06	8.87076e-12	1.18013e-10
ERC2	0.775389	0.113687	1356.08	9.07958e-12	1.20717e-10
SEMA3F	-0.677988	0.0994178	3329.2	9.1306e-12	1.21322e-10
TMTC1	-1.00925	0.148107	629.215	9.4698e-12	1.25752e-10
TNNI1	-2.93167	0.430341	115.996	9.5955e-12	1.27344e-10
MIR22HG	-0.787523	0.115604	1009.99	9.60832e-12	1.27436e-10
DLGAP5	-0.785286	0.11529	1692.85	9.66478e-12	1.28107e-10
A4GALT	-2.82416	0.414723	82.0554	9.77738e-12	1.29521e-10
LINC01133	-2.73284	0.40149	84.5268	9.98283e-12	1.32162e-10
ETV1	0.740615	0.108824	2483.8	1.006e-11	1.33102e-10
GPR27	0.797857	0.117285	1143.37	1.02672e-11	1.35762e-10
ALDH18A1	-0.498072	0.073226	4667.47	1.03284e-11	1.36488e-10
SCN3A	0.498646	0.0733147	4688.12	1.03576e-11	1.3679e-10
NR2F1	0.666307	0.0979732	10202.9	1.03959e-11	1.37213e-10
ARID5B	-0.643556	0.0946369	2562.62	1.04426e-11	1.37747e-10
LINC01828	2.94506	0.433147	81.6583	1.05183e-11	1.3866e-10
ST8SIA3	1.20963	0.178038	668.597	1.0891e-11	1.43487e-10
TBC1D8B	-1.2813	0.18859	354.186	1.08981e-11	1.43493e-10
SDCBP	-0.4636	0.0682545	7911.9	1.10419e-11	1.45299e-10
DESI2	-0.60888	0.089667	2886.99	1.11779e-11	1.47e-10
LHX1	-0.662764	0.0976288	3722.42	1.13214e-11	1.48798e-10
CREB3L1	-0.912293	0.134391	1651.34	1.13437e-11	1.49001e-10
TM7SF2	0.649925	0.0957443	2551.68	1.13593e-11	1.49116e-10
TMEM169	0.849246	0.12517	927.232	1.16286e-11	1.52559e-10
ATAT1	0.544031	0.0802154	7818.64	1.18419e-11	1.55263e-10
SNX18	-0.653724	0.0964602	1805.86	1.2258e-11	1.60622e-10
CACNA2D2	0.589642	0.0870073	3145.89	1.22761e-11	1.60763e-10
CAVIN2	-2.5317	0.373598	103.75	1.23103e-11	1.61114e-10
MYL12B	-0.460683	0.0680621	6439.26	1.30068e-11	1.70127e-10
CPE	-0.485322	0.0717061	24132.2	1.30379e-11	1.70431e-10
ITPR3	-1.25006	0.184724	376.206	1.31322e-11	1.71562e-10
SPON2	-1.60015	0.23646	4891.87	1.31402e-11	1.71562e-10
CHRDL1	-0.85092	0.125758	957.308	1.32083e-11	1.72349e-10
GABPB1-AS1	0.503309	0.0744213	5213.47	1.35188e-11	1.76295e-10
COPB1	-0.488456	0.0722267	4773.64	1.35334e-11	1.76379e-10
SSR3	-0.52452	0.0775621	6342.01	1.35555e-11	1.76561e-10
PPP1R26	0.548276	0.0811352	2971.46	1.40332e-11	1.82674e-10
KCNA2	0.701369	0.103796	1531.46	1.40699e-11	1.83043e-10
LPAR2	0.716556	0.106107	4612.25	1.447e-11	1.88136e-10
FURIN	-0.677324	0.10034	4201.92	1.47527e-11	1.91697e-10
PSD2	0.570806	0.0846176	3067.31	1.52273e-11	1.97746e-10
TCEA3	-1.16939	0.173376	422.576	1.5324e-11	1.98883e-10
TFEB	-1.08992	0.161612	453.584	1.54009e-11	1.99762e-10
S100A16	-1.1827	0.17538	914.997	1.54484e-11	2.00259e-10
TLL1	-1.22273	0.18132	567.293	1.54625e-11	2.00322e-10
ILDR2	0.632923	0.0938963	2178.25	1.57661e-11	2.04065e-10
TMEM132C	-0.65934	0.0978158	4575.84	1.57701e-11	2.04065e-10
MAP4	-0.425055	0.0630758	23269.4	1.59712e-11	2.06545e-10
GPHN	0.788139	0.117023	1382.22	1.64043e-11	2.1202e-10
STARD13	-0.726084	0.107819	1348.92	1.6471e-11	2.12756e-10
COL15A1	1.05074	0.15605	748.003	1.65794e-11	2.13936e-10
ACOT9	-0.62305	0.0925321	2189.89	1.65821e-11	2.13936e-10
ATP6V0E1	-0.602988	0.0895985	2220.8	1.698e-11	2.1894e-10
LINC01614	-2.5475	0.378553	104.823	1.70148e-11	2.19259e-10
SAMD10	0.773055	0.11489	1424.9	1.71213e-11	2.20501e-10
LPCAT2	-1.28866	0.191533	678.778	1.71809e-11	2.21138e-10
CECR2	0.867123	0.128889	1540.96	1.72383e-11	2.21746e-10
TLR3	-1.84723	0.274921	169.481	1.82815e-11	2.35026e-10
CTNNA1	-0.456079	0.067904	16712.4	1.86095e-11	2.39102e-10
MRAS	-0.570709	0.0849841	4384.54	1.8744e-11	2.40688e-10
EFNA2	0.66199	0.0987356	2181.11	2.01852e-11	2.59042e-10
GPRASP1	0.632875	0.0943993	3257.54	2.02467e-11	2.59678e-10
CTNNAL1	-0.849754	0.126828	1188.46	2.08345e-11	2.67059e-10
RBPMS	-1.08925	0.162585	710.198	2.08999e-11	2.67739e-10
PTPN3	-1.55394	0.231963	251.593	2.09727e-11	2.68515e-10
TRIM5	-0.808241	0.120696	1299.12	2.13476e-11	2.73154e-10
WSCD1	0.568819	0.0849544	7542.6	2.14821e-11	2.74713e-10
ZIC2	-0.550181	0.0822016	11077.4	2.1854e-11	2.79305e-10
RSU1	-0.483655	0.0722774	5040.11	2.20679e-11	2.81874e-10
BET1L	-0.727215	0.108757	1542.84	2.28376e-11	2.91535e-10
RAC3	0.601563	0.0899749	3403.39	2.29504e-11	2.92802e-10
ATOH1	-3.67531	0.549868	64.658	2.32517e-11	2.96472e-10
GOLGA3	-0.574157	0.0859539	9210.87	2.39232e-11	3.04857e-10
PLAU	-1.24484	0.186389	552.271	2.41067e-11	3.07015e-10
ITGB8	0.536893	0.0804361	4180.45	2.47617e-11	3.14999e-10
PHTF2	-0.661898	0.0991642	1877.2	2.47625e-11	3.14999e-10
DUSP6	-0.880443	0.131934	818.185	2.5002e-11	3.17859e-10
RMST	0.821817	0.123196	2076.69	2.54374e-11	3.23206e-10
STAT1	-0.65563	0.098377	2953.75	2.65621e-11	3.373e-10
STN1	-1.11278	0.166981	486.422	2.66263e-11	3.37919e-10
ZC3H7A	-0.53104	0.0797107	3170.2	2.69965e-11	3.42417e-10
CLINT1	-0.574394	0.0862482	3397.91	2.74252e-11	3.47652e-10
MTARC1	1.18061	0.177296	469.404	2.75739e-11	3.49334e-10
PLP2	-1.17809	0.176965	544.121	2.79102e-11	3.53388e-10
ASF1B	-0.790579	0.118798	948.487	2.83673e-11	3.58968e-10
PCBP3	-0.781781	0.117488	951.578	2.84984e-11	3.60417e-10
LAPTM4B	0.487405	0.0732814	17706.1	2.90829e-11	3.67596e-10
PNMA8C	0.763814	0.114881	1050	2.95666e-11	3.73493e-10
PXN	-0.666226	0.100339	1723.32	3.14159e-11	3.96623e-10
APC2	0.533294	0.0803267	38914	3.15688e-11	3.98323e-10
PCOLCE	-0.686564	0.103476	6916.12	3.24492e-11	4.09194e-10
BIRC5	-0.637047	0.096027	3410.41	3.26635e-11	4.11659e-10
HDAC5	0.466563	0.0703321	5622.97	3.27327e-11	4.12292e-10
S1PR2	-0.696696	0.105031	1377.62	3.28327e-11	4.13312e-10
GNAZ	0.504946	0.07613	3950.92	3.29644e-11	4.14731e-10
MYORG	0.575884	0.0868632	2337.3	3.36174e-11	4.22703e-10
AFF1	-0.749292	0.113134	1197.71	3.51929e-11	4.42256e-10
MAP3K20	-0.656006	0.0990548	1791.12	3.52788e-11	4.43081e-10
CYP46A1	0.895398	0.135213	722.1	3.5411e-11	4.44485e-10
ELFN1	0.696154	0.10513	2676.31	3.5474e-11	4.45019e-10
OTULINL	-1.01125	0.152822	535.616	3.66169e-11	4.59092e-10
TMOD3	-0.575632	0.0869935	3805.79	3.66682e-11	4.5947e-10
LINC00928	1.54719	0.234113	243.777	3.8759e-11	4.8539e-10
NEO1	0.44781	0.0677623	7386.35	3.88128e-11	4.85785e-10
RAB11FIP4	0.525517	0.0795244	3709.56	3.88896e-11	4.86466e-10
MAN2A1	-0.518057	0.078408	3218.95	3.91662e-11	4.89645e-10
FAM181A	1.03356	0.156438	663.226	3.9261e-11	4.90548e-10
NOL4	0.721096	0.109159	1361.14	3.94975e-11	4.9322e-10
CACNA2D1	0.495521	0.0750984	6426.8	4.15925e-11	5.19084e-10
ANOS1	-0.84605	0.128253	1482.23	4.20347e-11	5.24303e-10
HAP1	1.52432	0.231183	281.915	4.29369e-11	5.35249e-10
CDH23	-1.3649	0.207032	407.678	4.31898e-11	5.38094e-10
STK26	-1.61816	0.245521	203.978	4.37667e-11	5.44969e-10
ARHGAP1	-0.473962	0.0719162	5108.5	4.38424e-11	5.456e-10
CTSZ	-0.705172	0.107083	1319.95	4.53946e-11	5.64594e-10
SMIM18	1.6858	0.256049	184.688	4.58279e-11	5.69658e-10
ABCA3	0.460987	0.0700252	9000.62	4.60563e-11	5.72171e-10
RADIL	0.819726	0.124565	995.545	4.68213e-11	5.81342e-10
SLC2A12	-1.24225	0.188798	420.624	4.71067e-11	5.84553e-10
ACVR1	-0.705353	0.107214	1321.59	4.73846e-11	5.87666e-10
ZBTB12	0.656863	0.0998673	1865.99	4.78871e-11	5.9356e-10
AC016747.1	-1.13701	0.172941	451.198	4.87978e-11	6.04505e-10
SIPA1L2	0.60685	0.0923304	6765.21	4.94462e-11	6.12188e-10
PHETA2	-1.34924	0.205295	276.635	4.95801e-11	6.13497e-10
OGN	-1.13848	0.173264	19349	5.0054e-11	6.19009e-10
ZNF90	9.80087	1.49166	71.2802	5.01576e-11	6.19938e-10
PDE7B	-1.23947	0.188684	427.925	5.06427e-11	6.2558e-10
ADAMTS1	-0.926286	0.14103	1205.67	5.09916e-11	6.29533e-10
SLC15A3	-1.97838	0.301231	913.095	5.11153e-11	6.30702e-10
LINC02731	1.28365	0.195472	328.868	5.13514e-11	6.33257e-10
CLN8	-0.61269	0.0933933	2593.57	5.36899e-11	6.6172e-10
FAP	-0.95493	0.145592	1254.68	5.41963e-11	6.67584e-10
FRMD8	-0.749647	0.114315	2066.9	5.46404e-11	6.72673e-10
MKI67	-0.480957	0.0733506	8640.02	5.49147e-11	6.75668e-10
BMP8A	1.46344	0.223333	244.135	5.64945e-11	6.94367e-10
AP002833.1	3.89527	0.594451	47.0801	5.64982e-11	6.94367e-10
GRM2	0.930529	0.142017	819.601	5.66884e-11	6.96312e-10
MYH9	-1.11884	0.170817	24063.1	5.75612e-11	7.06634e-10
RFPL1S	0.768155	0.117285	1229.47	5.77442e-11	7.08481e-10
FUCA2	-0.592244	0.0904801	2052.02	5.92704e-11	7.26796e-10
RGS17	0.695199	0.106348	1430.77	6.27645e-11	7.6921e-10
PPIL6	1.07149	0.163958	451.045	6.35556e-11	7.78467e-10
ME1	-0.747369	0.114425	1260.59	6.51065e-11	7.96814e-10
TMCO3	-0.534351	0.0818118	3704.63	6.51267e-11	7.96814e-10
PHEX	-1.05736	0.161891	620.74	6.51988e-11	7.97249e-10
ASPHD1	0.766027	0.117305	1120.24	6.56727e-11	8.02592e-10
BCAM	-1.04288	0.15974	480.05	6.63708e-11	8.10669e-10
ABLIM3	0.694729	0.106447	2128.64	6.73025e-11	8.21589e-10
IL16	-1.65423	0.253519	204.683	6.79761e-11	8.29346e-10
GRP	3.98467	0.610846	67.5781	6.8825e-11	8.39234e-10
TLCD2	-0.93925	0.144006	792.108	6.92481e-11	8.4392e-10
ETV5	-0.740244	0.113585	1584.97	7.16789e-11	8.73055e-10
AC093535.2	-1.83666	0.281828	196.132	7.17387e-11	8.73295e-10
CD81	-0.444483	0.0682275	14026.4	7.28311e-11	8.86098e-10
FAM83D	-1.12499	0.172728	661.572	7.363e-11	8.95318e-10
TRAM2	-1.23204	0.189215	4978.39	7.44816e-11	9.05168e-10
PATJ	-0.850979	0.130715	979.302	7.50484e-11	9.11547e-10
ANGPTL2	-0.802855	0.123412	1275.01	7.74559e-11	9.40264e-10
C1QTNF3	-0.727545	0.111862	1192.49	7.82222e-11	9.49038e-10
GOLGA7B	0.743618	0.114359	1673.35	7.89981e-11	9.57918e-10
OPRK1	1.97092	0.303125	139.117	7.92625e-11	9.60589e-10
AC073349.2	-2.58043	0.397367	92.3269	8.36895e-11	1.01368e-09
SCAMP5	0.489658	0.0754167	7612.49	8.43133e-11	1.02066e-09
IKBKE	-1.35753	0.209138	269.378	8.52104e-11	1.03095e-09
MAP3K3	-0.630739	0.0972071	2042.05	8.66333e-11	1.04758e-09
DCLK1	0.444321	0.0685089	20456.6	8.83815e-11	1.06813e-09
AL136366.1	2.13016	0.328535	167.885	8.94443e-11	1.08038e-09
DISP2	0.482109	0.0744096	4273.92	9.22564e-11	1.11373e-09
MAGED2	-0.389793	0.0602406	23807.8	9.76086e-11	1.17768e-09
CEP120	-0.647405	0.100075	1511.26	9.8543e-11	1.1883e-09
MBP	-1.3811	0.213495	510.032	9.86554e-11	1.189e-09
THBS1	-1.77391	0.274283	5457.85	9.96727e-11	1.20059e-09
FOXO6	0.814072	0.125924	1217.4	1.01433e-10	1.22112e-09
LRRTM3	1.17959	0.182662	486.092	1.06265e-10	1.27859e-09
TRPV4	-2.66252	0.412323	77.6579	1.06548e-10	1.28128e-09
RBM38	-0.719399	0.111414	1782.23	1.06814e-10	1.28377e-09
GAS2L1	-0.57578	0.0891856	2260.2	1.07527e-10	1.29163e-09
CAMK4	0.563139	0.0872743	2441.27	1.10004e-10	1.32066e-09
KHDRBS2	0.853683	0.132313	751.698	1.10389e-10	1.32454e-09
TACR3	3.47503	0.538832	52.5804	1.12447e-10	1.3485e-09
NAGA	-0.734796	0.114177	1635.26	1.23016e-10	1.47443e-09
PARP4	-0.642153	0.0997883	1563.37	1.23351e-10	1.47764e-09
GCLC	-0.745742	0.115926	1181.4	1.25198e-10	1.49894e-09
ABHD3	1.28205	0.199339	289.276	1.26366e-10	1.51209e-09
SH3KBP1	-0.504984	0.0785255	3350.2	1.26912e-10	1.51779e-09
AIFM3	-1.8052	0.280964	172.937	1.31857e-10	1.5752e-09
CACNA1I	1.37866	0.214576	314.446	1.31851e-10	1.5752e-09
GALNT17	0.469401	0.0730891	5388.78	1.34225e-10	1.60261e-09
NR2F2	-0.573631	0.0893856	12245	1.3854e-10	1.65322e-09
SPON1	2.37416	0.370019	6058.77	1.39609e-10	1.66506e-09
MAGT1	-0.561991	0.0876765	3152.84	1.45684e-10	1.73656e-09
KLHL13	0.550018	0.0858448	2948.59	1.48294e-10	1.76671e-09
FOXB2	9.64644	1.5057	56.6634	1.48771e-10	1.77108e-09
PNMA1	0.401327	0.062643	13280.9	1.48823e-10	1.77108e-09
MBNL2	-0.92208	0.143957	808.931	1.50125e-10	1.78559e-09
SFRP1	-1.24172	0.193974	8465.55	1.53853e-10	1.82894e-09
PAPSS2	-0.873511	0.136535	832.924	1.57704e-10	1.8737e-09
ARHGAP32	0.551315	0.0862173	2988.17	1.61093e-10	1.91292e-09
PRKCH	-2.49017	0.389502	88.7035	1.62447e-10	1.92794e-09
AC011474.1	7.13001	1.11646	36.2227	1.69963e-10	2.01604e-09
CDH6	-1.92209	0.301003	7311.93	1.70704e-10	2.0229e-09
PMM2	-1.12704	0.176497	442.072	1.70727e-10	2.0229e-09
CGN	0.960102	0.150364	585.911	1.71196e-10	2.02735e-09
SNN	0.419682	0.0657503	10616.1	1.73688e-10	2.05575e-09
RADX	0.982402	0.153915	617.438	1.73932e-10	2.05752e-09
EIF4G1	-0.423449	0.0663974	21133.2	1.80012e-10	2.12829e-09
EOGT	-0.968214	0.151826	545.002	1.80437e-10	2.13215e-09
PLXDC1	0.594611	0.0933011	2478.36	1.8532e-10	2.18866e-09
PPM1K	0.562124	0.0882172	2878.12	1.86525e-10	2.2017e-09
MID1	-0.499491	0.078394	4500.45	1.87126e-10	2.2076e-09
CTTN	-0.419526	0.065849	10858.8	1.87751e-10	2.21378e-09
NRGN	0.849011	0.133294	1095.23	1.89668e-10	2.23516e-09
B4GALT1	-1.15761	0.181817	537.736	1.92861e-10	2.27157e-09
GORASP2	-0.475049	0.0746175	4876.81	1.93455e-10	2.27734e-09
REXO2	-0.780625	0.122621	1197.79	1.93823e-10	2.28043e-09
ZNF484	1.16401	0.182878	411.191	1.95348e-10	2.29713e-09
FRRS1L	0.495406	0.0778616	3535.3	1.983e-10	2.33059e-09
ENAH	-0.424816	0.0667926	18667.1	2.0145e-10	2.36447e-09
MAGI1	0.464811	0.0730813	6768.53	2.01509e-10	2.36447e-09
STAC2	-1.55362	0.244272	308.174	2.01482e-10	2.36447e-09
CPZ	-2.60691	0.409885	93.7063	2.01623e-10	2.36454e-09
ASCC3	-0.722934	0.113673	1845.11	2.02071e-10	2.36852e-09
ADAMTSL4	-1.19559	0.188025	347.246	2.035e-10	2.38398e-09
ITGA8	-1.03347	0.162713	553.909	2.13238e-10	2.49672e-09
NUCB2	-0.557818	0.0878284	2713.71	2.13606e-10	2.49968e-09
SPHK1	-0.928762	0.146252	610.313	2.14741e-10	2.51161e-09
NUCB1	-0.426342	0.067138	9671.35	2.14984e-10	2.51311e-09
MIDN	0.433021	0.0682368	10839.4	2.21198e-10	2.58437e-09
HMCN1	-1.41467	0.223096	3352.48	2.28151e-10	2.66417e-09
HOXA2	0.982529	0.154995	508.824	2.31143e-10	2.69766e-09
POLH	-0.656621	0.103605	1964.92	2.33202e-10	2.72023e-09
DPY19L1	-0.491179	0.0775118	4099.54	2.34549e-10	2.73449e-09
BUB1B	-0.726029	0.114599	1472	2.36787e-10	2.7591e-09
SCTR	3.52932	0.557122	65.2581	2.37487e-10	2.76578e-09
BCL7A	0.566106	0.0894311	4415.91	2.45039e-10	2.8522e-09
SEC23IP	-0.587927	0.0929178	2140.53	2.49344e-10	2.90075e-09
AC125807.2	-2.07506	0.328005	143.113	2.51095e-10	2.91957e-09
PWWP3B	-1.28331	0.202933	278.665	2.55222e-10	2.96597e-09
FAM120A	-0.492363	0.0778873	4735.29	2.59069e-10	3.00907e-09
TMED2	-0.451444	0.0714231	8619.15	2.60388e-10	3.02278e-09
RIPK1	-0.619127	0.0979584	1783.8	2.61051e-10	3.02886e-09
NCAM1	0.41385	0.0654894	26198.1	2.62678e-10	3.04612e-09
SFTA1P	-1.72878	0.273586	194.172	2.63326e-10	3.05201e-09
WSCD2	-1.16154	0.184003	539.211	2.74339e-10	3.17795e-09
CSMD2	0.543364	0.086084	3052.61	2.75404e-10	3.18859e-09
NCAPD2	-0.618274	0.0979564	3964.81	2.75933e-10	3.19302e-09
DEGS1	-0.508866	0.0806843	4473.82	2.84733e-10	3.2931e-09
MYO1D	-0.983375	0.155937	583.248	2.8588e-10	3.30461e-09
PJA1	0.488168	0.0774176	4617.31	2.86983e-10	3.31561e-09
GPR88	1.761	0.279295	194.019	2.87905e-10	3.32449e-09
MLLT11	0.391872	0.0621707	14256.9	2.91629e-10	3.36571e-09
TXNDC5	-1.08939	0.172915	445.248	2.97387e-10	3.43035e-09
CILP2	-1.31366	0.208553	299.99	2.99679e-10	3.45495e-09
DRGX	3.38099	0.53692	53.4345	3.03452e-10	3.49661e-09
LRRN2	0.647261	0.102809	2084.93	3.05893e-10	3.52286e-09
AC092691.1	1.65	0.262156	193.656	3.09459e-10	3.56205e-09
SEZ6L	0.413611	0.0657204	8964.08	3.10405e-10	3.57105e-09
TPM3	-0.484767	0.0770447	13712.2	3.13353e-10	3.60306e-09
EML1	-0.691269	0.10989	2259.9	3.16304e-10	3.63507e-09
TDRP	0.704917	0.112069	1962.71	3.1736e-10	3.64529e-09
SETD7	-0.712712	0.113424	1871.01	3.30821e-10	3.79791e-09
CLGN	0.962315	0.15316	683.566	3.31964e-10	3.80867e-09
CNTNAP3B	-0.942761	0.15005	779.33	3.32108e-10	3.80867e-09
LRP2	0.715178	0.113865	1091.04	3.36499e-10	3.85699e-09
SPSB1	-0.923018	0.147023	1015.6	3.4281e-10	3.92725e-09
CEMIP	-2.29882	0.366205	5436.59	3.44265e-10	3.94185e-09
CRB2	0.457108	0.0728308	5155.23	3.4672e-10	3.96787e-09
PLCL1	-0.917229	0.146217	1188.81	3.53951e-10	4.0485e-09
CELF1	0.411572	0.065622	9983.62	3.56755e-10	4.07843e-09
FRAS1	-0.965777	0.154065	1414.31	3.64197e-10	4.16132e-09
NPLOC4	-0.527489	0.0841654	7769.33	3.67374e-10	4.19542e-09
CABYR	-1.29392	0.206494	296.67	3.70038e-10	4.22363e-09
DDC	2.22415	0.355025	109.794	3.73388e-10	4.25964e-09
EPB41L3	0.391356	0.0624904	18543.7	3.78464e-10	4.31528e-09
IL13RA2	2.64256	0.421991	76.8002	3.79725e-10	4.3274e-09
HES4	0.652567	0.104265	5236.47	3.88132e-10	4.42089e-09
PLEKHG3	-0.714661	0.114221	1326.37	3.92883e-10	4.47266e-09
PCNA	-0.469205	0.0749984	4228.77	3.94477e-10	4.48846e-09
MAP3K19	2.08184	0.332804	138.953	3.9633e-10	4.50719e-09
PCBP4	0.53675	0.085878	6677.61	4.10076e-10	4.66109e-09
BPNT2	-0.475015	0.0760448	6381.62	4.19709e-10	4.76808e-09
RHOBTB1	-0.586125	0.0939399	2364.78	4.39373e-10	4.98887e-09
TYMS	-0.768241	0.123169	909.444	4.4516e-10	5.05196e-09
HSD11B1L	0.62394	0.10007	2039.16	4.51599e-10	5.12235e-09
TUBB3	0.938042	0.150452	704.941	4.52275e-10	5.12491e-09
RNF112	0.859658	0.13788	696.107	4.52295e-10	5.12491e-09
CACNG8	0.493879	0.0792475	4598.23	4.60217e-10	5.21197e-09
UBXN2B	0.537598	0.0862937	3073.81	4.66848e-10	5.28431e-09
AHI1	0.771149	0.123828	2376.11	4.73608e-10	5.35805e-09
TGFBR3	-1.22616	0.196932	383.736	4.77606e-10	5.40047e-09
BCAN	3.30647	0.53115	11485.6	4.81236e-10	5.43683e-09
LRRC73	1.03307	0.165953	438.811	4.81321e-10	5.43683e-09
ZBTB18	0.604743	0.0971602	7165.61	4.84066e-10	5.465e-09
PTPRO	0.606034	0.0973912	3070.34	4.88724e-10	5.51188e-09
SPIRE2	0.620722	0.0997506	2259.53	4.88553e-10	5.51188e-09
DPYSL4	0.502226	0.0807116	7684.64	4.89396e-10	5.51659e-09
SERPIND1	3.01871	0.485225	82.6589	4.93148e-10	5.55601e-09
MIRLET7BHG	1.05179	0.169092	1036.35	4.96556e-10	5.59152e-09
RAB26	1.1836	0.190301	465.899	4.98317e-10	5.60845e-09
AL365361.1	1.26678	0.203785	317.613	5.09158e-10	5.72751e-09
CNOT1	-0.559528	0.090051	4272.54	5.18309e-10	5.82743e-09
SEC61A2	0.503945	0.0811166	2923.19	5.21139e-10	5.85622e-09
KIF13A	-0.612916	0.0987047	1958.49	5.31236e-10	5.96356e-09
AKT1S1	-0.516994	0.0832573	3848.41	5.31238e-10	5.96356e-09
AL121929.2	1.20667	0.194517	308.204	5.52515e-10	6.19921e-09
FOXS1	-1.44944	0.233659	282.172	5.53235e-10	6.2041e-09
AC022893.2	1.79121	0.288765	146.52	5.53949e-10	6.2089e-09
SLC25A3	-0.375866	0.0605967	17759.9	5.5484e-10	6.21569e-09
CD44	-1.40569	0.226751	4018.38	5.67265e-10	6.35162e-09
SHISA7	0.740079	0.119409	1120.18	5.72332e-10	6.40506e-09
MICA	-0.965092	0.155719	1016.65	5.73066e-10	6.40998e-09
DCAF6	-0.623038	0.100551	1971.68	5.78226e-10	6.46438e-09
ALDOC	0.927324	0.149736	910.15	5.90096e-10	6.5937e-09
HES5	3.26996	0.528178	1153.96	5.97817e-10	6.67655e-09
ACSL6	0.994349	0.160619	663.011	5.98886e-10	6.68506e-09
CCDC113	0.946703	0.152929	734.119	5.99806e-10	6.69189e-09
ARHGEF4	0.75105	0.121357	2476.76	6.06411e-10	6.76212e-09
MYLIP	-0.767388	0.124144	1105.92	6.3523e-10	7.07986e-09
PLK2	-0.524352	0.0849034	4110.29	6.58029e-10	7.33021e-09
POU4F1	2.33619	0.378287	1747.92	6.58682e-10	7.33374e-09
TSPAN7	0.603473	0.0977191	3143.58	6.59169e-10	7.3354e-09
TSPYL5	-0.682909	0.110586	1259.38	6.6021e-10	7.34323e-09
ZNF48	0.550329	0.0891477	3202.73	6.69118e-10	7.43852e-09
CGNL1	-1.38817	0.224875	2506.91	6.69655e-10	7.44069e-09
PLD2	-0.692204	0.112142	1503.31	6.71834e-10	7.46109e-09
NPR2	-0.56174	0.0910077	1944.07	6.7244e-10	7.46402e-09
RPS6KA2	-1.21885	0.1975	4044.89	6.76903e-10	7.50973e-09
USO1	-0.488664	0.0791971	3410.45	6.81908e-10	7.5614e-09
EYA2	1.45553	0.236056	389.503	7.00311e-10	7.76151e-09
MKX	-1.07656	0.174665	617.492	7.11194e-10	7.87812e-09
GALNT2	-1.12611	0.18271	11214.9	7.12085e-10	7.87997e-09
CA12	0.70388	0.114204	3266.72	7.12085e-10	7.87997e-09
AL079343.1	1.94439	0.31551	159.571	7.15268e-10	7.91118e-09
ADARB1	-0.646741	0.105003	2550.03	7.30873e-10	8.07967e-09
RPRML	2.02232	0.328452	110.567	7.40802e-10	8.18528e-09
SLFN5	-0.688717	0.111867	1222.36	7.43346e-10	8.20922e-09
SOWAHB	-1.96947	0.31991	162.443	7.44494e-10	8.21774e-09
ATP2B4	0.435285	0.0707168	5489.3	7.49216e-10	8.26567e-09
FOXD3-AS1	-3.26191	0.530139	74.4334	7.60631e-10	8.38735e-09
LRFN1	0.639237	0.103936	1528.49	7.73409e-10	8.52394e-09
AMER3	0.78024	0.126989	871.93	8.0388e-10	8.85528e-09
PIANP	0.542959	0.0883854	2796.16	8.093e-10	8.91048e-09
DRAXIN	0.455697	0.0742295	5591.41	8.30245e-10	9.13647e-09
RHOJ	-0.568027	0.0925393	2613.91	8.34474e-10	9.17837e-09
DNAJC13	-0.534624	0.0871325	2759.44	8.47538e-10	9.31736e-09
TMEM26	-1.22944	0.200392	301.37	8.50622e-10	9.34654e-09
KLHL32	1.30206	0.212356	267.771	8.70551e-10	9.56069e-09
HMGB3	0.423252	0.0690581	7755.65	8.84766e-10	9.71191e-09
EPB41	0.520942	0.0850131	2893.27	8.9111e-10	9.77662e-09
SLC41A1	-0.594181	0.0969973	5102.82	9.02551e-10	9.89716e-09
LINC00645	1.87524	0.306196	222.135	9.10756e-10	9.98211e-09
LMF2	-0.430892	0.0703996	6578.88	9.31911e-10	1.02088e-08
CHRD	-0.706007	0.115353	1527.23	9.33228e-10	1.02181e-08
CYTOR	-1.33474	0.21839	392.375	9.85431e-10	1.07843e-08
MYLK	-1.01201	0.165634	580.606	9.96823e-10	1.09035e-08
IPCEF1	1.53085	0.250689	251.009	1.01793e-09	1.11288e-08
GABRQ	1.57175	0.257469	1847.51	1.03044e-09	1.12599e-08
FGGY	-1.10563	0.181226	450.607	1.05524e-09	1.1525e-08
ARAP3	-0.909129	0.149056	781.892	1.06562e-09	1.16326e-08
CAV1	-0.788959	0.129373	1485.11	1.0719e-09	1.16953e-08
LINC01003	0.875819	0.143627	687.155	1.07479e-09	1.1721e-08
CALHM2	-1.14194	0.187315	384.349	1.08505e-09	1.18269e-08
IL31RA	-3.22935	0.529741	57.7487	1.08692e-09	1.18414e-08
[truncated: 41,915 more rows]

## Sheet: neurons_R19 vs neurons_wt
	logFC	lfcSE	baseMean	PValue	FDR
LMX1B	3.13185	0.0919697	4920.27	3.65392e-254	8.26846e-250
CFH	-3.09818	0.0921981	4626.73	1.48988e-247	1.68572e-243
MEIS2	2.76195	0.0831604	10486.9	7.14619e-242	5.39037e-238
OTP	5.4621	0.165802	1017.84	5.25961e-238	2.97549e-234
MAB21L1	2.46823	0.0756685	5900.53	2.20317e-233	9.97113e-230
COL3A1	-2.01727	0.0641852	327466	8.14627e-217	3.07236e-213
COL1A1	-1.93186	0.0617396	846798	6.27834e-215	2.02961e-211
CLEC3B	-4.06945	0.136357	1400.2	1.04455e-195	2.95463e-192
TCEAL5	7.73783	0.263475	1169.89	1.39209e-189	3.50017e-186
GJA1	-1.96497	0.0673162	17070.7	2.58774e-187	5.85579e-184
SLC17A6	2.87095	0.100305	3049.82	3.56762e-180	7.33924e-177
RELN	2.28574	0.0811415	3695.72	1.36932e-174	2.5822e-171
VWC2	3.30157	0.121743	1158.27	5.85352e-162	1.01892e-158
COL5A1	-1.63685	0.0621864	69703.8	1.08398e-152	1.7521e-149
FRZB	-2.00646	0.0770488	13459.6	1.68415e-149	2.5407e-146
LAMB1	-1.70118	0.0663425	22289.4	5.13389e-145	7.26093e-142
RCN3	-1.81361	0.0708059	6313.14	1.07056e-144	1.42504e-141
SALL3	3.71461	0.145392	1309.99	5.63792e-144	7.08781e-141
MSX2	-2.85519	0.112662	1713.72	1.07655e-141	1.28217e-138
ADGRB1	2.43873	0.098192	2507.96	3.63437e-136	4.11211e-133
CAVIN1	-1.82354	0.0740766	12064.7	8.32867e-134	8.97474e-131
OLFM1	1.93271	0.0788795	7369.61	1.40448e-132	1.44464e-129
PRSS35	-2.31438	0.0953212	4534.27	3.20882e-130	3.15706e-127
SYT11	1.61594	0.0669236	10083.4	8.22335e-129	7.7536e-126
TLX3	3.51377	0.145813	1001.45	2.63528e-128	2.38535e-125
KLHL1	3.30215	0.139132	941.691	1.60839e-124	1.39986e-121
NGFR	-1.84469	0.0779989	6712.99	1.17355e-123	9.83569e-121
SPARC	-1.4529	0.0616034	163371	5.53244e-123	4.4712e-120
IGFBP5	-1.69154	0.072447	304672	1.4239e-120	1.11108e-117
EMP1	-1.84737	0.0793909	4915.55	9.07385e-120	6.84441e-117
COL1A2	-1.52065	0.0657728	352520	2.93154e-118	2.13993e-115
TIMP3	-1.54777	0.0669685	8071.01	3.51884e-118	2.48837e-115
COL5A2	-1.85925	0.0810469	41800.8	1.83468e-116	1.25809e-113
OMD	-3.24954	0.142936	856.612	2.05522e-114	1.36787e-111
AEBP1	-1.87964	0.0830767	20384.7	2.44136e-113	1.57844e-110
COL16A1	-1.85935	0.0824051	13583.1	9.89211e-113	6.21802e-110
ISLR	-1.78628	0.0793515	20998.1	3.23673e-112	1.97957e-109
COL26A1	-1.43681	0.0642958	13233.7	1.29282e-110	7.69877e-108
OSR1	-1.89659	0.0853027	5526.02	1.62455e-109	9.42614e-107
POU4F2	3.84091	0.172971	832.38	3.04028e-109	1.71996e-106
ADAMTS15	-1.7018	0.0768763	10530.8	1.39493e-108	7.69899e-106
FSTL1	-1.62467	0.07352	62704.6	3.27502e-108	1.76453e-105
FLNB	-1.74286	0.079965	5447.06	2.57078e-105	1.35289e-102
NELL2	1.93992	0.0892289	2729.59	8.41152e-105	4.32601e-102
NBL1	-1.81112	0.0834009	17118.1	1.45363e-104	7.30984e-102
AKAP12	-1.86183	0.0866438	20574.7	2.00018e-102	9.83958e-100
CHRM3	2.8074	0.130784	924.825	3.2367e-102	1.55837e-99
MEIS1	2.07216	0.0967459	4402.93	8.96958e-102	4.2286e-99
ZNF69	7.09228	0.331711	539.607	2.01126e-101	9.28833e-99
NTNG1	2.58474	0.121084	1210.89	4.18279e-101	1.89305e-98
PBX3	1.49005	0.0701188	9266.06	3.27488e-100	1.45308e-97
FBLN2	-2.07215	0.0980058	10976.8	3.19271e-99	1.38938e-96
LHX2	3.77518	0.178821	808.806	6.23087e-99	2.66035e-96
FOXC1	-1.56714	0.0744067	9371.99	1.78072e-98	7.46219e-96
CBLN1	2.21977	0.106112	3269.31	3.57829e-97	1.47224e-94
SYT13	1.79353	0.0858715	5597.91	7.14528e-97	2.88733e-94
COL11A1	-1.65797	0.079646	15517.4	3.05198e-96	1.20346e-93
PAX5	3.86648	0.185743	615.318	3.08456e-96	1.20346e-93
ACAN	-3.76867	0.181052	777.105	3.13999e-96	1.20432e-93
STMN2	1.22971	0.0592871	40106.9	1.45994e-95	5.50615e-93
EHD2	-1.47339	0.0710523	6401.53	1.61809e-95	6.00257e-93
DSP	-2.62666	0.126741	1598.19	2.07596e-95	7.57692e-93
FBLN5	-1.74578	0.0846122	15200.7	1.39437e-94	5.00846e-92
CA10	2.24559	0.109441	1833.85	1.46537e-93	5.18124e-91
SERPINH1	-1.22284	0.0598575	25200.5	9.18925e-93	3.19913e-90
H19	-1.7128	0.0848409	9362.71	1.23914e-90	4.24855e-88
FBN2	-1.80569	0.0895188	21345.1	1.75899e-90	5.94092e-88
COL4A1	-1.22146	0.060722	34992.4	5.38424e-90	1.79177e-87
FNDC1	-2.30911	0.115764	2070.01	1.60104e-88	5.25073e-86
CALY	2.05878	0.103484	2355.42	4.52914e-88	1.46414e-85
SMOC2	-1.99388	0.100346	8598.27	7.40379e-88	2.35972e-85
CAMK2N1	1.73285	0.0872749	3971	9.96376e-88	3.13153e-85
OLIG2	5.66453	0.285494	523.236	1.31475e-87	4.07554e-85
OLFML3	-1.71649	0.0876548	3076.36	2.18626e-85	6.68551e-83
SFRP2	-1.82476	0.0934544	17784.9	6.6416e-85	2.0039e-82
RRBP1	-1.38228	0.0708732	18798.7	1.02537e-84	3.05303e-82
NIBAN2	-1.5298	0.0790361	9463	1.82638e-83	5.36744e-81
MAN1A1	-1.6082	0.0832451	3435.94	3.72966e-83	1.08203e-80
SH3PXD2A	-1.57406	0.0815102	6566.62	4.32866e-83	1.23991e-80
PTGIS	-1.56829	0.081709	5175.95	4.18346e-82	1.18334e-79
LOXL1	-1.8565	0.09807	2981.39	6.41494e-80	1.79214e-77
ITGBL1	-2.87017	0.151679	774.784	7.42765e-80	2.04976e-77
TIMP1	-1.45363	0.0769901	5163.62	1.643e-79	4.47946e-77
SLC12A5	1.83351	0.0971749	1904.65	2.08594e-79	5.61937e-77
CRABP1	-1.80677	0.0958033	3202.08	2.46943e-79	6.5742e-77
LAMA2	-1.48365	0.0787773	6469.35	4.01938e-79	1.05761e-76
FKBP10	-1.16724	0.0621251	20295	9.3723e-79	2.43777e-76
COL4A2	-1.15372	0.0615224	48211.3	1.83511e-78	4.71895e-76
LUM	-1.79375	0.0956629	19464	1.90899e-78	4.85377e-76
CCDC80	-1.3751	0.073584	21294.8	6.26062e-78	1.57413e-75
PMP22	-1.58471	0.0853104	5361.42	5.04488e-77	1.25451e-74
CELF4	1.43897	0.0775091	8496.02	6.15326e-77	1.5135e-74
NOVA1	1.38698	0.0749948	13551.2	2.29311e-76	5.57966e-74
DCN	-1.65059	0.089709	47712.5	1.3291e-75	3.19959e-73
ASIC2	2.74986	0.150956	701.548	3.82936e-74	9.12153e-72
COL12A1	-1.731	0.0953376	26245.6	1.13971e-73	2.68652e-71
PIEZO1	-1.43493	0.0790624	3624.91	1.30043e-73	3.03376e-71
DOC2B	1.74225	0.0961181	2330.52	1.98143e-73	4.5753e-71
BCL11B	1.74871	0.0969691	2208.75	1.06053e-72	2.4241e-70
MMP14	-1.17509	0.0653626	20270.5	2.89768e-72	6.55715e-70
FAM114A1	-1.46228	0.081539	3361.13	6.46233e-72	1.44007e-69
TH	2.86198	0.159591	739.24	6.49108e-72	1.44007e-69
EPHB1	1.43382	0.0802344	4233.39	2.00389e-71	4.40252e-69
ISLR2	-1.48073	0.0829094	16305	2.43514e-71	5.29853e-69
CDH8	1.56028	0.0873958	3118.4	2.73477e-71	5.89382e-69
SORCS3	3.20803	0.179942	512.791	4.27083e-71	9.11742e-69
CKAP4	-1.10049	0.0617536	13904	4.8823e-71	1.03254e-68
HAPLN1	-2.09857	0.117826	3743.87	5.82822e-71	1.22117e-68
CYBRD1	-1.45214	0.0818082	2890.5	1.70649e-70	3.54277e-68
ADAM12	-1.5701	0.0886034	5223.16	2.90926e-70	5.98487e-68
COL20A1	-2.17241	0.12264	1144.91	3.29112e-70	6.70945e-68
FST	1.80492	0.102226	4240.94	9.1287e-70	1.8444e-67
MFAP2	-1.52686	0.0865016	5826.22	9.96141e-70	1.99484e-67
GPX8	-1.34912	0.0765654	4551.98	1.71335e-69	3.401e-67
PCSK1	3.65362	0.207582	460.87	2.42813e-69	4.77792e-67
CALB1	-2.30589	0.131029	1506.5	2.53633e-69	4.94781e-67
AHNAK	-1.54183	0.087726	26613.4	3.79264e-69	7.33535e-67
FBLN1	-1.37634	0.0783742	25473.1	4.88322e-69	9.36461e-67
TPM1	-1.36053	0.0776916	24087.6	1.16091e-68	2.20757e-66
TSPAN9	-1.49203	0.0854267	6963.14	2.61982e-68	4.94032e-66
COL14A1	-1.47164	0.0844195	4940.37	4.68226e-68	8.75661e-66
BMP4	-1.82101	0.105568	1576.47	1.12578e-66	2.08813e-64
FMOD	-1.91004	0.110753	2063.65	1.20055e-66	2.20872e-64
ARHGAP29	-1.29035	0.0748991	9892.49	1.6414e-66	2.99542e-64
KIF26B	1.58896	0.0926712	4725.42	6.70486e-66	1.21379e-63
BMP1	-1.1695	0.0683172	6838.79	1.07558e-65	1.93169e-63
AC007614.1	2.76445	0.161938	575.04	2.43772e-65	4.34356e-63
IGFBP2	-1.26943	0.0745428	66045.7	4.96347e-65	8.77488e-63
ANXA1	-1.46026	0.0859402	5167.87	9.47648e-65	1.66235e-62
FKBP14	-1.47158	0.0867407	2404.13	1.48367e-64	2.5629e-62
KIAA1755	-1.39854	0.0824344	3959.07	1.47867e-64	2.5629e-62
CHRNA4	2.30991	0.136316	837.067	2.08561e-64	3.5754e-62
IRX4	3.73169	0.22193	396.5	1.90379e-63	3.23916e-61
COL9A3	-1.9507	0.116291	3846.54	3.7565e-63	6.34373e-61
RDH10	-1.5795	0.0941885	5674.91	4.07803e-63	6.83568e-61
YBX3	-1.44107	0.0861703	3787.49	8.83966e-63	1.47083e-60
FZD1	-1.68228	0.100728	7404.21	1.2827e-62	2.1187e-60
KCNC4	1.92627	0.115342	1292.08	1.29831e-62	2.12894e-60
PLOD1	-1.12406	0.0673168	8943.29	1.35234e-62	2.20159e-60
CD248	-1.33929	0.08063	6795.86	5.86875e-62	9.486e-60
KANK2	-1.30823	0.0790545	11991.4	1.64371e-61	2.63798e-59
SLC40A1	-1.63523	0.0988353	3017.05	1.74124e-61	2.77482e-59
EMILIN2	-2.2224	0.134402	990.784	2.03938e-61	3.22721e-59
DIO3	3.02905	0.183308	759.245	2.45064e-61	3.85108e-59
SV2C	2.29786	0.13949	1076.41	5.70824e-61	8.90839e-59
ENG	-1.82281	0.111132	1912.15	1.84404e-60	2.85813e-58
BNC2	-1.56486	0.0955537	2633.8	2.80305e-60	4.31498e-58
NT5E	-1.7552	0.107185	2850.48	2.86918e-60	4.38694e-58
EEF1A2	1.27744	0.078053	10702.3	3.32749e-60	5.05354e-58
S100A11	-1.31424	0.0805372	4203.55	7.30306e-60	1.10174e-57
MGP	-1.66981	0.102527	3258.4	1.22972e-59	1.84287e-57
TSHZ2	1.92413	0.118238	1097.66	1.52341e-59	2.26798e-57
LGALS1	-1.1888	0.0734508	18407.4	6.43253e-59	9.51384e-57
MEST	-1.00978	0.0624703	13999.3	9.01739e-59	1.32503e-56
CLIC4	-1.00249	0.0620946	12620.7	1.23987e-58	1.81013e-56
STUM	1.45199	0.0899665	2807.1	1.35153e-58	1.96049e-56
TAFA2	1.5455	0.0958029	2072.53	1.51812e-58	2.18813e-56
LRP1	-0.986674	0.0612193	57263.2	1.93676e-58	2.77386e-56
RAB34	-1.33979	0.0833672	3040.36	4.08055e-58	5.80747e-56
DAB2	-1.31883	0.082382	3913.92	1.11067e-57	1.57084e-55
ALCAM	-1.20504	0.075286	8862.16	1.15809e-57	1.62772e-55
ADAMTS2	-1.45972	0.0912803	2613.81	1.46267e-57	2.04313e-55
MMP2	-1.3143	0.0822376	13694.5	1.71213e-57	2.37692e-55
ARHGAP31	-1.31041	0.0821506	3233.15	2.78962e-57	3.84916e-55
LRRC10B	2.95166	0.185758	487.534	7.45293e-57	1.02214e-54
JCAD	-1.55629	0.0979626	3207.65	7.85284e-57	1.07049e-54
SLIT3	-1.33842	0.0843046	3207.9	9.29508e-57	1.25951e-54
PHYHIPL	1.64403	0.103594	2410.83	1.02379e-56	1.37902e-54
SV2B	2.31156	0.14567	760.29	1.0471e-56	1.40207e-54
UNCX	2.04831	0.129677	1458.29	3.34073e-56	4.44691e-54
P3H3	-1.17226	0.0743517	5773.04	5.2976e-56	7.0105e-54
MYO1C	-1.16857	0.0742142	4397.35	7.32918e-56	9.64256e-54
SHC1	-1.1884	0.0754918	7526.04	7.78237e-56	1.01796e-53
LAMC1	-1.45899	0.0927061	18266.6	8.33183e-56	1.08357e-53
SSC5D	-1.87296	0.11918	2056.97	1.18571e-55	1.53322e-53
LHFPL2	-1.35473	0.0864823	3258.28	2.63126e-55	3.38311e-53
LOX	-1.27609	0.0815712	6534.37	3.66088e-55	4.68034e-53
POSTN	-1.44937	0.092661	55726.8	3.78843e-55	4.8162e-53
PERP	-2.08376	0.13323	1574.84	3.87212e-55	4.8951e-53
LTBP1	-1.23051	0.0787701	5989.85	5.19775e-55	6.53443e-53
MEOX2	-2.89304	0.185515	497.039	7.92027e-55	9.90209e-53
PHLDB2	-1.79208	0.114937	2383.37	8.26573e-55	1.02772e-52
COL18A1	-1.20178	0.0770926	19424.8	8.68341e-55	1.07375e-52
MFAP5	-2.63874	0.169326	594.794	9.38375e-55	1.15405e-52
LMNA	-1.07634	0.0691246	13305.1	1.14496e-54	1.4005e-52
SYP	1.10933	0.0713166	9145.23	1.47297e-54	1.79203e-52
MATN3	-1.88468	0.121336	1031.26	2.08338e-54	2.52112e-52
ITM2C	-0.93887	0.0607496	43870.8	7.00932e-54	8.43691e-52
GPC3	-1.88372	0.122178	1920.91	1.24218e-53	1.48727e-51
TRIM22	-1.55537	0.100971	2728.38	1.53401e-53	1.82701e-51
CDKN2B	-2.47118	0.160447	1099.06	1.59078e-53	1.8847e-51
CTSK	-1.47223	0.0956381	2005.43	1.80376e-53	2.1259e-51
COLEC12	-1.39053	0.0903564	9739.57	1.92955e-53	2.26237e-51
GPR50	1.99823	0.13022	936.192	3.82408e-53	4.46057e-51
RHBDF1	-1.36596	0.0890373	2463.89	4.043e-53	4.69175e-51
AC010931.1	-1.95959	0.128001	949.562	6.64172e-53	7.66813e-51
MSRB3	-1.47875	0.0966129	1720.73	6.97778e-53	8.01524e-51
GSN	-1.30953	0.0856094	10072.1	8.06437e-53	9.2166e-51
PCDH17	1.23928	0.0811442	4290.51	1.16544e-52	1.32526e-50
THBS2	-2.95409	0.193548	8462.88	1.35296e-52	1.53081e-50
ANXA2	-1.35248	0.0887391	24605.4	1.88684e-52	2.12424e-50
LOXL2	-1.66749	0.109537	5977.39	2.48536e-52	2.78422e-50
ADGRA2	-1.36926	0.0899873	8441.6	2.76383e-52	3.08092e-50
SULF1	-1.66925	0.109728	1629.42	2.91498e-52	3.23349e-50
GPC6	-1.40996	0.0926889	3204.41	2.95621e-52	3.26322e-50
PXDN	-1.29578	0.0852958	18283.2	4.01979e-52	4.41572e-50
ZIC4	-1.55294	0.102288	2195.71	4.65452e-52	5.08827e-50
PTPN5	1.26284	0.0831932	3743.98	4.82742e-52	5.2519e-50
ADD3	-1.19416	0.0787068	9539.52	5.39907e-52	5.84573e-50
RAB27B	2.49018	0.164709	496.793	1.22113e-51	1.31586e-49
COL8A2	-2.17311	0.143782	1472.59	1.31132e-51	1.40634e-49
TAGLN	-1.23581	0.081793	11235.6	1.41275e-51	1.50798e-49
ZIC1	-1.16044	0.0768437	22081.9	1.58733e-51	1.68637e-49
CCDC184	1.25514	0.0831445	4413.76	1.72496e-51	1.82403e-49
C1S	-1.47911	0.0980716	2924.25	2.12745e-51	2.23917e-49
HPCAL4	1.90058	0.126157	1424.58	2.74316e-51	2.87384e-49
RTN1	0.932431	0.0619246	19163.5	3.08107e-51	3.21297e-49
TMEM30B	-2.22685	0.148434	706.837	7.09798e-51	7.3679e-49
WNT7B	2.23059	0.148809	1016.83	8.59341e-51	8.87947e-49
VSTM2B	3.68503	0.246179	298.201	1.17223e-50	1.20575e-48
COPZ2	-1.75534	0.117268	1636.55	1.17777e-50	1.20596e-48
SYNPO	-1.21303	0.0810803	3763.15	1.32443e-50	1.35003e-48
RBFOX1	1.56355	0.104526	1700.78	1.3716e-50	1.39184e-48
EPB41L2	-1.22882	0.082175	3207.17	1.47395e-50	1.48902e-48
P3H1	-1.2097	0.0809413	6338.84	1.66857e-50	1.67813e-48
ELFN2	1.3117	0.0878629	2443.32	2.1358e-50	2.13854e-48
PI16	-3.40792	0.228496	530.661	2.64966e-50	2.64138e-48
COL6A2	-1.05519	0.0708283	62914.8	3.405e-50	3.37946e-48
MARVELD1	-1.15954	0.0778554	3863.19	3.63167e-50	3.58869e-48
COL6A3	-1.01665	0.0682894	50645.9	3.97775e-50	3.91359e-48
C1QTNF1	-2.34562	0.157687	785.741	4.7748e-50	4.67744e-48
FZD2	-1.29935	0.0875932	3739.57	8.84358e-50	8.62592e-48
SLITRK1	1.6218	0.109339	1332.68	8.99886e-50	8.73971e-48
SCN3B	1.0821	0.0729999	7061.12	1.03558e-49	1.00146e-47
BEGAIN	1.88774	0.127683	1197.52	1.8418e-49	1.77354e-47
BAIAP3	1.40062	0.0948263	7225.79	2.2749e-49	2.1813e-47
MYL9	-1.12498	0.0762448	7434.96	2.86301e-49	2.73363e-47
SERPING1	-1.13689	0.0772811	4021.02	5.46736e-49	5.19835e-47
CDC42EP1	-1.1634	0.0791501	5731.37	6.57553e-49	6.22585e-47
LINC01896	3.37234	0.229438	538.877	6.61206e-49	6.23435e-47
P4HB	-0.89419	0.0608842	22282.2	7.84129e-49	7.36268e-47
SPATS2L	-1.07394	0.0731384	6809.63	8.20068e-49	7.66832e-47
IGSF21	2.56381	0.174739	462.351	9.71227e-49	9.04441e-47
RAI14	-1.43864	0.0981389	3210.76	1.17588e-48	1.09054e-46
CDH11	-1.19003	0.0813683	18851.2	1.93783e-48	1.78985e-46
GRIN1	1.13662	0.0777782	4489.69	2.29855e-48	2.11439e-46
PRRX2	-1.90814	0.13066	777.435	2.65457e-48	2.432e-46
LMO3	2.02117	0.138491	975.201	3.05495e-48	2.78752e-46
FGF13	1.28195	0.0878728	2564.88	3.31678e-48	3.01427e-46
BICC1	-1.49398	0.102445	2437.82	3.58823e-48	3.24792e-46
S100A10	-1.45231	0.0995981	2736.41	3.67012e-48	3.30881e-46
PENK	-3.6317	0.249215	8128.01	4.19868e-48	3.77031e-46
CALU	-1.06606	0.0731843	20602.8	4.56574e-48	4.08372e-46
ELAVL4	1.46593	0.100841	6001.18	7.06667e-48	6.29574e-46
GALNT10	-1.44786	0.0996312	4330.23	7.57566e-48	6.72273e-46
ZNF469	-1.4333	0.0986535	2333.73	7.98019e-48	7.05405e-46
MSX1	-3.04199	0.209561	546.804	9.59426e-48	8.4478e-46
COL24A1	-2.32891	0.160623	1086.49	1.22448e-47	1.07398e-45
COL5A3	-1.32646	0.0917144	5151.63	2.07594e-47	1.81376e-45
TFAP2B	1.29526	0.08956	10053.7	2.08989e-47	1.81893e-45
TGFBI	-1.17035	0.0810114	4083.56	2.62739e-47	2.27798e-45
ALX4	-4.69848	0.325874	1023.37	3.98414e-47	3.44111e-45
ERG	-2.26527	0.157215	668.636	4.56217e-47	3.92537e-45
MXRA5	-1.20254	0.0836342	6597.61	7.04867e-47	6.04183e-45
UACA	-1.21088	0.0842987	2900.52	8.68791e-47	7.41882e-45
TMEM178B	1.10502	0.07723	6615.34	1.94469e-46	1.65437e-44
NRCAM	0.974072	0.0683655	9326.3	4.61267e-46	3.90936e-44
LPAR1	-1.34767	0.0946051	1873.35	4.79761e-46	4.05094e-44
ROR2	-1.60246	0.112535	1313.67	5.19232e-46	4.36792e-44
NEGR1	1.01132	0.0711964	5314.29	8.57109e-46	7.18352e-44
CSPG5	1.19919	0.0846113	3983.86	1.34667e-45	1.1245e-43
TMEM59L	1.09979	0.0776559	6028.81	1.56725e-45	1.30387e-43
MAPT	0.953535	0.0673452	24301.5	1.64523e-45	1.36373e-43
PEG10	1.24381	0.0879934	82108.6	2.30459e-45	1.90331e-43
ITGA5	-1.51486	0.107516	3222.38	4.40086e-45	3.62135e-43
TLN1	-1.08817	0.0774431	14778.4	7.57085e-45	6.20728e-43
MFAP4	-1.14394	0.0814223	5948.71	7.76841e-45	6.34626e-43
INF2	-1.29492	0.0922472	2820.75	9.18821e-45	7.47914e-43
KIAA1217	-1.53668	0.109591	1385.52	1.14496e-44	9.28647e-43
TPPP	1.69459	0.120891	1565.81	1.21922e-44	9.85347e-43
LAMB2	-0.871517	0.0623352	22688.9	2.03214e-44	1.63649e-42
ANO6	-1.35106	0.0966583	2852.61	2.13252e-44	1.71124e-42
EN1	-2.00079	0.143217	884.879	2.36503e-44	1.8911e-42
PRRX1	-1.14407	0.0818985	10916.7	2.39572e-44	1.9089e-42
TRAM1	-1.1119	0.0797355	5600.27	3.38313e-44	2.6862e-42
ADAM19	-1.46576	0.105184	6888.58	3.87213e-44	3.06372e-42
DOCK5	-2.28601	0.164158	890.908	4.42398e-44	3.48816e-42
MAP3K13	1.65514	0.118877	1196.11	4.58235e-44	3.60048e-42
KLF4	-1.89328	0.135993	819.341	4.66025e-44	3.64903e-42
PDGFRB	-1.23045	0.0883999	9256.09	4.85073e-44	3.78507e-42
MXRA8	-1.00397	0.0722121	8694.06	6.07273e-44	4.72233e-42
WLS	-0.930988	0.0670146	11020.9	7.05214e-44	5.46517e-42
TGFBR2	-1.52944	0.110122	1352.95	7.43678e-44	5.74358e-42
HAPLN3	-2.33566	0.168299	585.464	8.60522e-44	6.62339e-42
PKP4	-1.13089	0.0815001	3073.93	8.85986e-44	6.79627e-42
THY1	-1.04973	0.0757498	4841.21	1.14045e-43	8.71867e-42
CRABP2	-1.48598	0.107262	5084.6	1.20726e-43	9.19831e-42
CAMK2B	1.24911	0.0902387	4263.56	1.4171e-43	1.07609e-41
ST8SIA6	-2.65813	0.192157	510.475	1.60916e-43	1.21785e-41
ADAMTS12	-1.17493	0.0850743	2982.81	2.1987e-43	1.65848e-41
FGFRL1	-1.09775	0.0797009	3844.62	3.68315e-43	2.76897e-41
LAMA4	-1.09055	0.0792209	13469	4.08846e-43	3.0635e-41
LTBP4	-1.27882	0.0929193	17853.5	4.27487e-43	3.19261e-41
PLEKHA4	-1.24789	0.0907183	2948.11	4.70595e-43	3.50299e-41
PLS3	-1.45627	0.105967	5207.96	5.63895e-43	4.18373e-41
PCSK1N	0.997575	0.0727278	17589.3	8.08139e-43	5.97626e-41
STAT6	-1.34935	0.0984821	2041.32	9.94321e-43	7.32915e-41
CD24	0.83746	0.0611392	22584.4	1.04938e-42	7.70987e-41
KLF2	-1.72288	0.125789	1304.09	1.06442e-42	7.79508e-41
ZNF826P	3.61397	0.264414	242.786	1.58017e-42	1.15347e-40
CRTAP	-0.97646	0.0714558	5309.33	1.63774e-42	1.19165e-40
NID1	-1.35044	0.098929	14413.3	2.00259e-42	1.45246e-40
PDLIM7	-0.939196	0.0688569	13524.1	2.32115e-42	1.67813e-40
SLIT1	1.46712	0.10766	5090.37	2.75239e-42	1.98356e-40
PKDCC	-1.14605	0.0841047	3074.85	2.78835e-42	2.00309e-40
SNAI2	-1.73316	0.127224	1671.51	2.92726e-42	2.09623e-40
PNCK	1.85286	0.136079	1628.64	3.21262e-42	2.29332e-40
GABBR2	1.35621	0.0996321	6404.23	3.38803e-42	2.41093e-40
SHISAL1	1.52272	0.111979	2181.2	4.09934e-42	2.90796e-40
FBLL1	1.12109	0.0825415	3566.57	5.11479e-42	3.61695e-40
VASN	-1.41445	0.104204	2474.37	5.72027e-42	4.03252e-40
TNS1	-1.08352	0.079926	5028.74	7.24563e-42	5.09196e-40
PPP1R1B	-1.78823	0.132124	1764.79	9.7867e-42	6.85645e-40
CDH7	1.71921	0.127265	941.401	1.38527e-41	9.67505e-40
PIEZO2	-1.48128	0.109671	2869.97	1.42977e-41	9.95517e-40
FAIM2	1.2241	0.0906435	2944.6	1.4696e-41	1.02011e-39
COL6A1	-0.937872	0.0694864	61747.4	1.62411e-41	1.12391e-39
PLCH2	1.62543	0.120478	1367.59	1.75445e-41	1.21041e-39
TNMD	-2.03849	0.151133	975.795	1.83968e-41	1.26535e-39
SOX2	1.09708	0.0813988	13870.4	2.11321e-41	1.44909e-39
CHGA	1.28476	0.0953595	2860.12	2.26072e-41	1.54556e-39
ZBTB20	1.07459	0.0797672	3820.4	2.2983e-41	1.56651e-39
ANPEP	-2.24706	0.167182	536.089	3.48712e-41	2.36468e-39
CHST8	2.33069	0.173405	635.175	3.49022e-41	2.36468e-39
ANTXR1	-1.07309	0.0799307	11675	4.30161e-41	2.90571e-39
DCC	1.20201	0.0895597	2798.2	4.53331e-41	3.05311e-39
GRIA4	1.32184	0.0985015	2122.79	4.65051e-41	3.12274e-39
MAPK8IP1	1.17152	0.0873801	8640.09	5.49037e-41	3.66714e-39
AL359208.1	-2.29383	0.171091	674.711	5.49366e-41	3.66714e-39
LAPTM4A	-0.980917	0.0732205	13697.3	6.31558e-41	4.20339e-39
MAP2	0.822293	0.0613836	33968	6.38291e-41	4.23574e-39
CXXC4	1.2304	0.0918998	2164.92	7.06166e-41	4.67246e-39
KCND3	1.13161	0.0845305	4614.96	7.20465e-41	4.75318e-39
CD164	-0.97482	0.0731876	7330.79	1.78385e-40	1.17345e-38
PHACTR2	-1.58175	0.118808	3365.59	1.93135e-40	1.26679e-38
ITGB1	-1.18099	0.0888545	15061	2.60253e-40	1.7021e-38
PAPPA	-2.23517	0.168192	1036.86	2.66796e-40	1.73986e-38
MYOF	-1.29699	0.0977095	3675.59	3.28072e-40	2.13332e-38
CREB3L2	-1.06927	0.080739	3544.89	4.91525e-40	3.18703e-38
KDELR3	-1.56199	0.117987	1464.78	5.24356e-40	3.39018e-38
ANXA6	-0.841017	0.063595	12027.4	6.32895e-40	4.08028e-38
REEP1	0.968812	0.0732764	7309.43	6.60763e-40	4.24784e-38
GAS1	-1.23376	0.0935976	5770.12	1.12101e-39	7.1862e-38
COL21A1	-1.45921	0.110936	3584.26	1.62189e-39	1.03677e-37
WIPI1	-1.53572	0.116836	1446.26	1.83612e-39	1.17041e-37
KCNQ2	0.957318	0.0729591	12760.8	2.48655e-39	1.58057e-37
SDC1	-1.11827	0.0854572	3188.76	3.9728e-39	2.51822e-37
JPH3	1.29237	0.0988061	2091.2	4.2936e-39	2.71396e-37
NSG2	0.817382	0.0625372	33669.5	4.86476e-39	3.06643e-37
CPT1A	-0.91269	0.0698606	6400.99	5.25756e-39	3.30481e-37
POGLUT3	-1.15313	0.0886289	2423.18	1.06333e-38	6.66539e-37
CPAMD8	-1.38129	0.106393	6342.27	1.52977e-38	9.56273e-37
SYDE1	-1.28591	0.0990671	2530.73	1.58586e-38	9.88607e-37
TRIM9	0.99107	0.0764013	4033.99	1.76607e-38	1.09792e-36
KCND2	1.33595	0.103085	1411.07	2.07257e-38	1.28494e-36
OPCML	1.33424	0.103189	2200.27	3.04601e-38	1.88328e-36
SNAP25	1.03487	0.0800563	3999.14	3.18109e-38	1.96144e-36
KIF21A	0.915147	0.0708375	6350.43	3.51831e-38	2.16347e-36
PEAR1	-1.9026	0.147448	1505.89	4.2984e-38	2.636e-36
TGM2	-1.61649	0.125311	2142.23	4.51054e-38	2.75862e-36
SELENBP1	-1.46102	0.11357	1280.75	7.13692e-38	4.35314e-36
STING1	-1.57278	0.122273	935.446	7.27688e-38	4.42657e-36
TM4SF1	-2.05336	0.159649	1011.43	7.39113e-38	4.48402e-36
MAN1C1	-1.42174	0.110662	1487.17	8.87093e-38	5.36739e-36
PDIA5	-1.02133	0.0795046	3404.55	9.04225e-38	5.45646e-36
PTPRN	1.22727	0.0957503	3068.46	1.31039e-37	7.8864e-36
IRX2	0.970437	0.0757671	5986.92	1.47595e-37	8.85924e-36
NPAS3	0.977173	0.0762977	4805.35	1.49119e-37	8.92703e-36
MGAT5B	1.23024	0.0961199	2076.42	1.66082e-37	9.91631e-36
RYR2	1.67431	0.130838	1071.18	1.70764e-37	1.0169e-35
PDIA2	1.37889	0.108164	2357.96	3.19421e-37	1.89716e-35
RIMS3	1.05459	0.0827981	2804.58	3.68629e-37	2.18369e-35
TNFRSF10B	-1.26126	0.0991724	2927.11	4.70659e-37	2.78082e-35
CNTN2	0.961149	0.0756403	7165.88	5.41793e-37	3.19277e-35
GABRA3	1.44299	0.1139	1578.27	8.78551e-37	5.16383e-35
FMO1	-3.3139	0.262034	312.273	1.16482e-36	6.82867e-35
HS3ST4	1.27396	0.10074	1977.32	1.17594e-36	6.87603e-35
TUBB6	-0.995277	0.078805	8299.46	1.44984e-36	8.4558e-35
GXYLT2	-1.42271	0.112791	1587.98	1.77594e-36	1.0331e-34
ENO2	0.838836	0.0665659	15225.2	2.06942e-36	1.20074e-34
TBX15	-1.56527	0.124226	1252.92	2.10687e-36	1.21934e-34
TPM4	-0.830722	0.0659502	33200.5	2.21582e-36	1.27913e-34
ANLN	-1.3462	0.106941	2202.8	2.45244e-36	1.41212e-34
PLPPR1	1.4222	0.113015	1263.34	2.58009e-36	1.48185e-34
NRN1	1.93918	0.154111	666.593	2.61857e-36	1.50014e-34
PARVA	-1.05635	0.0840234	5321.07	3.00564e-36	1.71754e-34
DMTN	1.29466	0.102991	1651.03	3.05974e-36	1.74405e-34
KCNK6	-2.09274	0.166551	474.46	3.28082e-36	1.86537e-34
ACTN1	-0.917097	0.0730269	11562.4	3.57757e-36	2.02899e-34
DACT1	-1.22119	0.0973373	3977.15	4.18109e-36	2.36534e-34
PAPLN	-1.25327	0.0999274	3697.8	4.40965e-36	2.48843e-34
CDKN2A	-2.31226	0.184451	423.126	4.74764e-36	2.6725e-34
LMX1A	3.28815	0.262305	253.857	4.76623e-36	2.6763e-34
RBMS1	-0.921369	0.0735089	4425.56	4.85815e-36	2.72117e-34
TMEM132E	2.26994	0.181132	499.428	4.99179e-36	2.78912e-34
IQGAP1	-1.07394	0.085836	4542.39	6.45537e-36	3.59799e-34
PSD	0.923052	0.0738257	4890.4	7.17711e-36	3.99044e-34
LUZP2	1.44236	0.115363	1100.26	7.20861e-36	3.99813e-34
SEPTIN3	0.849425	0.0679525	24712	7.44032e-36	4.11655e-34
ZNF503	-1.50377	0.120367	1223.47	8.13495e-36	4.4899e-34
PGM2L1	1.1567	0.0927505	6803.88	1.07328e-35	5.90929e-34
HS3ST2	2.99112	0.240326	248.743	1.46897e-35	8.06826e-34
TMEM64	-1.16996	0.0940288	3172.9	1.53535e-35	8.41243e-34
PAK3	0.968379	0.077869	5885.21	1.6666e-35	9.10952e-34
KIF1A	0.740711	0.0595634	48991.1	1.67344e-35	9.12489e-34
TUBB2B	0.769242	0.0619732	68630.8	2.23583e-35	1.21622e-33
LRIG3	-1.11887	0.0902022	2488.41	2.4853e-35	1.34868e-33
ELAVL2	0.903419	0.0728474	4482.54	2.56378e-35	1.38794e-33
AHR	-1.22589	0.0989469	1744.73	2.98447e-35	1.61183e-33
RALYL	1.27046	0.102569	1584.25	3.09416e-35	1.66709e-33
SKOR2	-1.32765	0.107234	1252.88	3.31881e-35	1.78388e-33
NID2	-1.28695	0.103956	3653.89	3.36699e-35	1.80549e-33
STRA6	-1.58009	0.127807	1803.99	4.13928e-35	2.21437e-33
OAF	-1.12125	0.0907026	2378.57	4.20459e-35	2.244e-33
GNAO1	0.891074	0.0721428	11605.3	4.77931e-35	2.54473e-33
PLXND1	-1.30157	0.105426	2327.65	5.13041e-35	2.72526e-33
STOX2	0.879999	0.0712821	5543.01	5.16451e-35	2.73695e-33
C1R	-1.26695	0.102779	2961.82	6.49431e-35	3.43364e-33
SCUBE3	-1.15304	0.093679	2411.45	8.16405e-35	4.30639e-33
TMEM163	1.7417	0.141523	1498.65	8.32032e-35	4.37862e-33
FLRT2	-0.978258	0.0794935	5907.12	8.39468e-35	4.4075e-33
TNFRSF12A	-1.59728	0.129862	2374.52	9.07993e-35	4.75624e-33
ADCYAP1R1	1.49569	0.121622	3070.21	9.30028e-35	4.86042e-33
LINGO1	0.901093	0.0733708	6784.74	1.14072e-34	5.94778e-33
KDELR2	-0.809255	0.0659325	10998.7	1.24924e-34	6.49861e-33
MYL12A	-1.06909	0.0872385	4003.44	1.58381e-34	8.2202e-33
DDR2	-1.09514	0.0894738	3732.87	1.90466e-34	9.86284e-33
ROBO1	0.83027	0.0679019	13120.1	2.21668e-34	1.14523e-32
SLC4A4	-1.54225	0.126327	1780.78	2.80139e-34	1.44402e-32
SMPD3	0.960913	0.0787202	3492.65	2.86263e-34	1.47224e-32
SYN1	1.16065	0.0952191	1874.95	3.5454e-34	1.81925e-32
ADGRG1	1.01579	0.0833368	18602.4	3.55997e-34	1.82259e-32
CHGB	1.29879	0.106809	2679.14	5.08015e-34	2.595e-32
SAT1	-0.923083	0.0759275	4409.7	5.23834e-34	2.66978e-32
CRISPLD2	-1.31491	0.108175	2094.93	5.3679e-34	2.72967e-32
SEC24D	-1.09604	0.0902244	2457.64	5.8854e-34	2.98612e-32
ZNF93	7.63481	0.629488	122.314	7.45051e-34	3.77176e-32
FRMD6	-1.06987	0.0882518	2514.15	7.986e-34	4.03382e-32
TMBIM1	-1.43718	0.118579	1049.86	8.27475e-34	4.17037e-32
ACTN4	-0.791091	0.065319	14638.2	9.21408e-34	4.63345e-32
MMP16	-1.00486	0.0829869	7219.4	9.50922e-34	4.77127e-32
PAK5	1.14333	0.0944322	1808.72	9.64787e-34	4.83013e-32
PKIA	0.870288	0.071912	12408.3	1.02908e-33	5.14061e-32
EPS8	-1.01162	0.0835941	3501.25	1.0365e-33	5.1663e-32
LAMA1	-1.20955	0.100029	2759.47	1.16449e-33	5.79148e-32
RYR3	1.37712	0.113976	2052.77	1.30621e-33	6.48205e-32
SYT5	0.932507	0.0772282	7385.52	1.43701e-33	7.11554e-32
RBFOX3	1.53698	0.127456	1173.77	1.74109e-33	8.60241e-32
KIRREL1	-0.922896	0.0765587	7724.36	1.83081e-33	9.02602e-32
NXPH2	3.38064	0.280949	178.048	2.38493e-33	1.17323e-31
FUT9	1.10403	0.0917586	2071.63	2.41658e-33	1.18622e-31
APBA1	1.03291	0.0858578	3607.68	2.45631e-33	1.20311e-31
GRAMD2B	-2.01116	0.167208	662.725	2.53527e-33	1.23911e-31
SORBS3	-0.983598	0.0817951	4167.79	2.62099e-33	1.27824e-31
GRIN2A	2.08208	0.173388	667.91	3.21924e-33	1.56663e-31
TMEM109	-1.02417	0.0853177	2738.18	3.37574e-33	1.63926e-31
VCL	-0.880077	0.0733588	8560.14	3.6893e-33	1.78769e-31
MGAT1	-1.03372	0.0861742	6758.35	3.74091e-33	1.80883e-31
P3H4	-0.905894	0.0755983	6393.39	4.36261e-33	2.10493e-31
MCAM	-1.23392	0.103136	3815.63	5.48707e-33	2.64185e-31
TUBB4A	0.974217	0.0814896	4702.49	6.1047e-33	2.93298e-31
MVP	-1.57994	0.132263	1935.7	6.85907e-33	3.28843e-31
RAB6B	0.807283	0.067748	8042.98	9.7725e-33	4.67531e-31
CUX2	1.01667	0.0853681	2781	1.0591e-32	5.0562e-31
UNC5C	-1.04265	0.0875564	4556.15	1.07133e-32	5.10382e-31
CDH1	-3.71216	0.312104	207.371	1.2719e-32	6.04662e-31
VAMP2	0.847799	0.0713422	10308.6	1.44104e-32	6.83632e-31
PLAC9	-1.95061	0.164245	881.183	1.57204e-32	7.44218e-31
SEZ6L2	0.901718	0.0760216	5991.18	1.87943e-32	8.87885e-31
BGN	-1.88428	0.158876	38951.6	1.90877e-32	8.99868e-31
ZIC3	-1.65716	0.139802	785.255	2.06108e-32	9.69649e-31
SPOCK2	0.974913	0.0822573	7368.13	2.10136e-32	9.86548e-31
CLMP	-1.26326	0.106608	1717.45	2.16292e-32	1.01335e-30
TNXB	-1.66447	0.140623	1491.72	2.52987e-32	1.18282e-30
TWSG1	-0.948173	0.0802165	3273.6	3.07071e-32	1.43272e-30
SYT6	1.85202	0.156729	718.453	3.19882e-32	1.48943e-30
EPHB4	-1.00573	0.0851688	5479.82	3.52002e-32	1.63562e-30
FHOD1	-1.38251	0.117115	1255.46	3.69135e-32	1.71171e-30
AC104009.1	3.03898	0.257999	217.233	5.00609e-32	2.31662e-30
FNDC3B	-0.977426	0.0831027	3506.76	6.15106e-32	2.84066e-30
TRIP6	-0.934928	0.0795745	3885.06	7.13895e-32	3.29017e-30
SHD	1.55253	0.13215	1296.79	7.20853e-32	3.31549e-30
ROR1	-1.26938	0.108104	1474.95	7.74788e-32	3.55633e-30
GABRG2	1.52606	0.130152	935.116	9.4637e-32	4.3351e-30
EXT1	-0.981179	0.0837259	3819	1.01933e-31	4.65987e-30
DIAPH3	-1.57413	0.134368	834.653	1.06649e-31	4.86566e-30
DLK1	3.03115	0.259023	3428.27	1.24099e-31	5.65038e-30
FLNA	-0.759845	0.0649409	73851.9	1.26612e-31	5.7532e-30
LRP10	-0.903196	0.0773059	7146.02	1.54982e-31	7.02825e-30
HDLBP	-0.674103	0.0577051	32774.1	1.57824e-31	7.14281e-30
NAT8L	0.906493	0.0776059	6123.88	1.59943e-31	7.22427e-30
THBD	-3.51403	0.301293	1448.14	1.96585e-31	8.86162e-30
RUNDC3A	0.971705	0.0833192	3648.06	1.98273e-31	8.91994e-30
DLC1	-1.05017	0.0900908	2322.83	2.11871e-31	9.51276e-30
PTGFRN	-0.897435	0.0770116	7847.96	2.2089e-31	9.89804e-30
BEX5	1.33716	0.114869	1338.96	2.55779e-31	1.14388e-29
SLC26A2	-1.16145	0.0998026	1661.14	2.65772e-31	1.18622e-29
PDGFRL	-1.30833	0.112429	1317.16	2.67339e-31	1.19087e-29
PTGER3	1.74629	0.150142	721.281	2.86977e-31	1.27583e-29
TRIM4	-1.57827	0.135721	748.61	2.94401e-31	1.30628e-29
KNDC1	2.32769	0.200219	433.32	3.04984e-31	1.35059e-29
CPA4	-2.04646	0.176033	782.38	3.05976e-31	1.35233e-29
OLFML1	-1.35029	0.116358	1653.35	3.90581e-31	1.7229e-29
ESPN	1.9633	0.169465	578.112	4.89278e-31	2.15406e-29
PDLIM1	-1.70018	0.146857	1374.52	5.38015e-31	2.36403e-29
SOX21-AS1	1.97047	0.170347	718.447	6.02698e-31	2.64311e-29
PLAT	-0.966473	0.0836319	4645.39	6.86199e-31	3.00348e-29
TMEM214	-0.915138	0.0792532	3827.7	7.6428e-31	3.33878e-29
FGFBP3	1.05729	0.0915835	5434.07	7.8654e-31	3.42941e-29
EPAS1	-2.52756	0.218952	301.092	7.92544e-31	3.44894e-29
ERBB4	1.11789	0.0968616	2221.86	8.18447e-31	3.55482e-29
HS3ST5	1.87786	0.162741	487.907	8.39104e-31	3.63756e-29
ADGRG2	-1.57389	0.136453	681.883	8.85636e-31	3.83194e-29
REEP3	-1.04686	0.0908482	3357.02	1.00882e-30	4.35661e-29
AMOTL1	-0.987416	0.0857089	5754.6	1.03919e-30	4.47919e-29
ANXA5	-0.828763	0.0719525	12870.5	1.06822e-30	4.59558e-29
RIMBP2	1.11227	0.0965712	1785.93	1.07551e-30	4.61816e-29
BDNF	1.65537	0.143732	908.527	1.08241e-30	4.63899e-29
P2RX3	3.05265	0.265221	194.065	1.17726e-30	5.03597e-29
CCBE1	-1.40432	0.122123	1978.54	1.33069e-30	5.68154e-29
LTBP3	-0.838092	0.072898	16687.6	1.36923e-30	5.83509e-29
ARHGEF40	-0.806675	0.070202	12380.1	1.46802e-30	6.24432e-29
EDNRB	0.983289	0.0856424	11771.7	1.63747e-30	6.95203e-29
RPRM	1.57097	0.136883	1611.57	1.72578e-30	7.31045e-29
SHROOM3	-1.06334	0.0926523	2336.82	1.72835e-30	7.31045e-29
ZNF502	8.8667	0.7737	188.047	2.09224e-30	8.83308e-29
GPRIN1	0.915959	0.0799423	4206.52	2.15006e-30	9.06028e-29
VIM	-0.673733	0.0588172	45284.2	2.22759e-30	9.36956e-29
TES	-1.13425	0.0990405	2480.04	2.28863e-30	9.60844e-29
ARHGDIG	1.67688	0.146603	1094.05	2.69206e-30	1.12812e-28
C1QL4	2.49749	0.218475	3196.37	2.91225e-30	1.21814e-28
WNT9A	-1.54825	0.135474	788.05	3.01668e-30	1.25949e-28
SMIM10L2A	1.33572	0.116884	1366.88	3.03916e-30	1.26654e-28
RASSF10	2.10986	0.184818	416.399	3.48242e-30	1.4486e-28
CBLN4	2.1253	0.18629	648.429	3.78891e-30	1.5732e-28
ITGAV	-1.01738	0.0892602	5369.97	4.28221e-30	1.77476e-28
PDZD2	-1.28008	0.112388	1416.64	4.69883e-30	1.9434e-28
INMT	-4.04269	0.354943	187.777	4.70628e-30	1.9434e-28
RUNDC3B	1.2875	0.113078	1244.49	4.91498e-30	2.02589e-28
ATCAY	0.738861	0.0649636	10037.4	5.6698e-30	2.33276e-28
PTK7	-0.745089	0.0655783	11819.6	6.47843e-30	2.66062e-28
KBTBD11	0.939209	0.0827341	2913.36	7.23676e-30	2.96668e-28
PDZRN3	-0.973077	0.0857426	4134.09	7.51788e-30	3.07635e-28
DNAJC6	1.06503	0.0938559	3394.63	7.62974e-30	3.11649e-28
CACNA1G	-1.08236	0.0954985	2874.47	8.92895e-30	3.63405e-28
ELF4	-1.63097	0.143902	648.292	8.92061e-30	3.63405e-28
ADRA1B	2.46335	0.217363	266.833	9.01806e-30	3.66373e-28
TSPAN4	-0.926208	0.0817941	3523.64	1.00205e-29	4.06368e-28
PNMA3	1.38697	0.122522	1126.02	1.0435e-29	4.22423e-28
ECE1	-0.858319	0.075959	5979.42	1.31579e-29	5.31698e-28
UXS1	-1.05492	0.0933926	3366.84	1.38032e-29	5.56779e-28
FAM43A	-1.34781	0.119337	2505.81	1.40333e-29	5.65051e-28
GRN	-0.957341	0.0847896	9233.9	1.45743e-29	5.85796e-28
COL13A1	-1.33709	0.118518	1203.49	1.61579e-29	6.48291e-28
DTX4	0.76733	0.0680314	6575.83	1.66515e-29	6.66914e-28
CNTFR	0.987505	0.0875852	5829.58	1.74792e-29	6.98828e-28
C1QTNF3	-1.28732	0.114183	1192.49	1.76107e-29	7.02842e-28
MAPK8IP2	0.809029	0.0717737	7346.2	1.80529e-29	7.19223e-28
GRIK3	-0.947959	0.0841381	2825.3	1.91605e-29	7.6201e-28
ZCCHC24	-0.906438	0.0805761	5869.16	2.33008e-29	9.25041e-28
GRIN2D	1.0789	0.0959425	3715.72	2.44234e-29	9.67913e-28
ITPRIPL2	-1.14132	0.101514	1558.41	2.50984e-29	9.92924e-28
CA8	-1.19402	0.106249	1543.56	2.65579e-29	1.04883e-27
TMEM132C	-1.10477	0.0983423	4575.84	2.77739e-29	1.09494e-27
SCG5	1.07881	0.0962577	2202.95	3.74391e-29	1.47341e-27
CAPN2	-0.820706	0.0732492	9657.57	3.88388e-29	1.52584e-27
RAB3IL1	-1.21707	0.108642	1312.5	3.96265e-29	1.55409e-27
AC018563.1	5.42244	0.484065	91.7792	3.99171e-29	1.56278e-27
TMC6	-1.84399	0.164727	527.971	4.35506e-29	1.70208e-27
TIMP2	-0.675973	0.0603959	25667.8	4.44472e-29	1.73413e-27
CDKN1A	-1.14185	0.102077	4565.93	4.76741e-29	1.85683e-27
RHOA	-0.706429	0.0631665	22725.4	4.90545e-29	1.90731e-27
EMP3	-1.11559	0.0997598	2043.69	4.95237e-29	1.92225e-27
LIMS2	-1.75783	0.157276	1192.88	5.30197e-29	2.05442e-27
PRKAR1B	0.823154	0.0737425	5568.21	6.21805e-29	2.40527e-27
PRDX4	-0.92114	0.0825366	3326.35	6.3711e-29	2.46027e-27
FOXD1	-1.24623	0.111668	2152.43	6.38876e-29	2.46125e-27
RECK	-1.33239	0.119389	1526.44	6.3954e-29	2.46125e-27
QPRT	-0.944074	0.0847031	4159.5	7.51704e-29	2.888e-27
ZIC2	-0.916894	0.082401	11077.4	9.24729e-29	3.54673e-27
ANXA11	-1.65593	0.148834	1169.3	9.37104e-29	3.58811e-27
SV2A	0.749363	0.0673923	10910.6	1.00927e-28	3.85791e-27
EPHA7	-0.987726	0.0889153	7926.56	1.13913e-28	4.34695e-27
KDR	-2.60197	0.234348	245.222	1.21263e-28	4.61964e-27
GRIK5	0.861253	0.0776226	4105.47	1.3208e-28	5.02325e-27
APLP1	0.673465	0.0607081	23881.2	1.34893e-28	5.12165e-27
RFTN1	-0.900126	0.0811526	3278.32	1.37529e-28	5.21297e-27
NDRG4	0.670365	0.0604572	17702.6	1.43048e-28	5.4131e-27
METRNL	-1.3092	0.118231	2413.76	1.6923e-28	6.39317e-27
TNFAIP6	-2.47042	0.223131	268.459	1.72258e-28	6.49672e-27
PAX7	3.18738	0.288019	161.151	1.82316e-28	6.86462e-27
ETS1	-1.43925	0.130088	1653.33	1.8825e-28	7.07626e-27
SYNC	-1.6198	0.146665	681.516	2.33908e-28	8.77796e-27
GBP1	-2.09138	0.189394	430.362	2.38314e-28	8.92849e-27
INA	0.683676	0.0619251	20918.1	2.44e-28	9.12641e-27
FBXO41	1.04103	0.0942955	2929.05	2.44893e-28	9.14469e-27
ECM1	-1.13277	0.102667	1511.01	2.63618e-28	9.8277e-27
SEC23A	-0.903829	0.0819347	5596.48	2.70572e-28	1.00704e-26
CCND2	-1.02938	0.093345	12768.1	2.81037e-28	1.04427e-26
PTPRM	-0.871394	0.0790702	4593.42	3.04346e-28	1.12903e-26
AQP1	-1.67633	0.152299	759.29	3.54102e-28	1.31145e-26
MAMDC2	-2.04441	0.1858	424.647	3.68469e-28	1.36243e-26
ROCK2	-0.97231	0.0884932	4442.8	4.39456e-28	1.62226e-26
RTN3	0.707498	0.0644155	23273.7	4.59566e-28	1.69373e-26
SRPX2	-1.96052	0.178532	607.999	4.70004e-28	1.72939e-26
MRGPRF	-1.699	0.154726	738.827	4.73175e-28	1.73823e-26
IRX1	1.00168	0.0912293	2406.78	4.78146e-28	1.75364e-26
NPTX2	0.988345	0.0900531	2340.77	5.03251e-28	1.84273e-26
KCNH8	1.46218	0.133274	885.039	5.25552e-28	1.92128e-26
TBC1D2B	-1.06935	0.0974819	1756.36	5.34625e-28	1.9513e-26
SEMA3B	-1.27163	0.115949	2276	5.49848e-28	2.00363e-26
FAM163B	1.89483	0.172928	430.285	6.12915e-28	2.22985e-26
SPTBN2	0.734837	0.0670935	11895.7	6.46918e-28	2.34978e-26
MYO5B	1.25713	0.114804	1598.36	6.62787e-28	2.40356e-26
EBF2	-0.872975	0.0797497	3733.61	6.91138e-28	2.50236e-26
BMERB1	0.762831	0.0697214	6765.04	7.3282e-28	2.64904e-26
ST6GAL2	0.883833	0.0808369	6442.44	7.96812e-28	2.87577e-26
ZMAT3	-0.996165	0.0911314	5520.27	8.1861e-28	2.94973e-26
SVIL	-0.886865	0.0811405	20190.8	8.28594e-28	2.98096e-26
C12orf75	-1.11378	0.101922	2232.85	8.48775e-28	3.04872e-26
RGS5	-3.01691	0.276178	6799.29	8.87116e-28	3.18138e-26
SOX2-OT	1.57765	0.144426	1191.93	8.88848e-28	3.18255e-26
PHF19	-1.06848	0.0978783	2172.22	9.61746e-28	3.43813e-26
ARAP1	-0.96513	0.0885322	3298.24	1.13421e-27	4.04829e-26
LDLRAP1	-1.87886	0.1724	516.242	1.1749e-27	4.18691e-26
KC877982.1	2.12448	0.195263	356.782	1.43454e-27	5.10412e-26
CARD10	-1.80261	0.165892	726.344	1.67093e-27	5.93587e-26
RBMS2	-0.992509	0.0913948	2498.57	1.79566e-27	6.36898e-26
CASKIN1	0.906181	0.0834673	4313.74	1.8529e-27	6.56169e-26
ATP6V0E2	0.821938	0.0757613	5113.89	2.01505e-27	7.12479e-26
SIX4	-2.10561	0.194563	381.619	2.69964e-27	9.53044e-26
AJUBA	-1.15849	0.107113	2739.43	2.90345e-27	1.0234e-25
AC091980.2	3.54924	0.32833	165.698	3.08776e-27	1.08667e-25
GDAP1L1	0.960734	0.0889031	2784.25	3.20539e-27	1.12632e-25
CELF5	0.799731	0.0740588	7550.37	3.49511e-27	1.22621e-25
PPIC	-1.36015	0.125971	1246.13	3.54559e-27	1.242e-25
GNG12	-0.79555	0.0736876	5006.64	3.58514e-27	1.25391e-25
GNG4	0.879537	0.081513	5829.8	3.83189e-27	1.33815e-25
CHPF2	-0.903097	0.0837174	4453.39	3.94637e-27	1.376e-25
STMN3	0.730614	0.0678083	12243.8	4.53323e-27	1.57819e-25
ARSI	-1.5991	0.148468	751.161	4.73756e-27	1.64679e-25
NTNG2	1.55387	0.144285	778.626	4.7982e-27	1.66531e-25
LRP8	0.904363	0.0839765	3739.37	4.80961e-27	1.66672e-25
ABI3BP	-2.26244	0.210263	348.713	5.31652e-27	1.83676e-25
ESYT2	-0.952108	0.0884854	3513.29	5.31338e-27	1.83676e-25
SYNGR3	1.28016	0.11901	1528.48	5.50638e-27	1.89945e-25
LMCD1	-1.86519	0.173463	766.351	5.75753e-27	1.98306e-25
OPRM1	2.00758	0.186741	491.185	5.88556e-27	2.02408e-25
ECM2	-1.41956	0.132084	795.73	6.09389e-27	2.09254e-25
FGD3	3.12268	0.290739	268.85	6.56796e-27	2.25191e-25
FOXP1	-0.878834	0.0818522	3039.16	6.83437e-27	2.33971e-25
INHBA	-1.62739	0.151581	988.301	6.88803e-27	2.35452e-25
CDC42EP5	-1.23618	0.115244	1769.73	7.62902e-27	2.60388e-25
SULT1E1	-2.55742	0.238509	255.111	7.97776e-27	2.71881e-25
ARHGAP10	-1.43825	0.134162	810.551	8.18213e-27	2.78426e-25
LMO4	0.881747	0.0823127	6865.65	8.92586e-27	3.03278e-25
NCAN	0.788524	0.0736354	22329.8	9.28673e-27	3.15067e-25
CTSL	-0.898497	0.0839318	2766.74	9.63405e-27	3.26361e-25
PPIEL	1.93023	0.180577	495.133	1.14313e-26	3.86666e-25
RAB3A	0.772003	0.0723144	5043.1	1.32324e-26	4.46918e-25
HEG1	-1.20058	0.11249	3635.25	1.36483e-26	4.60279e-25
FN1	-1.88044	0.176665	107724	1.85717e-26	6.25385e-25
KCNA1	-2.49539	0.23452	323.6	1.93209e-26	6.49646e-25
SLC2A10	-1.10102	0.103496	1544.41	1.97711e-26	6.63797e-25
EVA1A	-2.02048	0.189939	466.547	1.99425e-26	6.68562e-25
SNAP91	0.924679	0.0869696	3275.34	2.11063e-26	7.06529e-25
SLITRK6	-2.55433	0.240567	302.452	2.45868e-26	8.21825e-25
GLIS2	-0.988838	0.0931783	2304.1	2.61174e-26	8.71696e-25
GNG2	0.655664	0.0618363	18322.6	2.87847e-26	9.59308e-25
SLC9A3R1	-0.971496	0.0916398	5783.88	2.94036e-26	9.78493e-25
MAF	-0.818698	0.077327	5460.67	3.40628e-26	1.13188e-24
P4HA2	-1.25251	0.118332	1402.31	3.51078e-26	1.16489e-24
DOCK1	-0.947934	0.0896472	3020.71	3.93184e-26	1.30269e-24
SCN1A	0.963519	0.0911971	2283.42	4.31875e-26	1.42879e-24
LATS2	-1.37548	0.130191	1291.03	4.32563e-26	1.42897e-24
GADD45B	-1.44005	0.136351	1897.62	4.50306e-26	1.48542e-24
CCNG1	-0.933572	0.088427	3334.88	4.68787e-26	1.54413e-24
IGFBP4	-1.69441	0.160602	31388.5	5.05826e-26	1.66371e-24
RTL1	2.6633	0.252613	209.471	5.47246e-26	1.79733e-24
MAPK4	1.24913	0.118594	3486.2	6.09343e-26	1.99549e-24
TMEM35A	0.973769	0.0924493	2832.57	6.08601e-26	1.99549e-24
ASPH	-0.782728	0.0743256	4234.22	6.21268e-26	2.0316e-24
GRIK1	1.48786	0.141306	1659.27	6.32601e-26	2.06567e-24
BTN3A3	-1.70234	0.161729	701.04	6.56382e-26	2.14024e-24
RGS7	1.92726	0.183134	368.576	6.71222e-26	2.18548e-24
TK1	-1.20841	0.114843	1631.11	6.81579e-26	2.21601e-24
SURF4	-0.731057	0.069581	11433.1	8.05808e-26	2.61616e-24
DSG2	-1.81846	0.173156	463.542	8.46887e-26	2.74559e-24
TUBB2A	0.672414	0.0640717	16262.8	9.13617e-26	2.95769e-24
C1orf198	-0.97104	0.0925418	6769.74	9.3041e-26	3.00775e-24
FOXC2	-1.23027	0.117305	1806.17	9.835e-26	3.17484e-24
AL022313.4	1.37003	0.130687	801.898	1.03142e-25	3.32479e-24
SEC31A	-0.722914	0.0689823	8535.02	1.07071e-25	3.44652e-24
MAPK10	0.78021	0.0744849	5024.49	1.12843e-25	3.62718e-24
ZNF85	4.62809	0.442263	82.3495	1.25666e-25	4.03362e-24
CPD	-0.923584	0.0882754	3786.73	1.28368e-25	4.1145e-24
ADRA2A	1.73513	0.166124	559.024	1.5479e-25	4.95438e-24
SMAD6	-1.57219	0.150547	1120.28	1.57481e-25	5.03338e-24
HID1	1.02295	0.0979843	2180.49	1.62895e-25	5.19908e-24
POU3F2	0.77581	0.0743557	5342.35	1.73849e-25	5.54087e-24
FZD8	-1.56985	0.150548	1200.3	1.85638e-25	5.90829e-24
NAP1L5	0.95848	0.0919297	2804.72	1.88219e-25	5.98203e-24
SGSM1	1.96719	0.188983	398.906	2.24772e-25	7.13375e-24
LMAN1	-0.867789	0.0834921	4247.32	2.64955e-25	8.39729e-24
SVOP	1.10772	0.106594	1562.94	2.69745e-25	8.53714e-24
DAP	-0.721729	0.0694575	5669.14	2.72643e-25	8.61682e-24
VGLL3	-1.26421	0.121671	1530.45	2.74221e-25	8.65459e-24
LTBP2	-2.18698	0.210497	4981.44	2.7659e-25	8.7172e-24
TNS3	-1.01675	0.0978659	3080.24	2.77697e-25	8.73993e-24
P4HA1	-0.883361	0.0850404	2564.69	2.82499e-25	8.8787e-24
SH3D19	-1.06293	0.102502	2110.22	3.39755e-25	1.06634e-23
NXPH4	-0.957599	0.0924045	4339.25	3.64878e-25	1.1436e-23
FLNC	-0.716952	0.0691988	14849.7	3.73981e-25	1.17051e-23
PHYHIP	1.88261	0.181817	407.477	3.99434e-25	1.24845e-23
IGF2	-2.5142	0.242817	4410.41	4.00129e-25	1.2489e-23
NTM	-0.708883	0.0686176	9095	5.10641e-25	1.59164e-23
KIF1C	-0.81185	0.0786309	7278.88	5.44182e-25	1.69385e-23
LONRF2	0.956888	0.0927512	4395.08	5.92119e-25	1.84053e-23
RORA	-1.12064	0.108658	1788.97	6.12474e-25	1.90119e-23
SSR1	-0.68312	0.0663545	8100.11	7.42137e-25	2.30052e-23
PTPRZ1	0.654335	0.0635761	15409.9	7.64479e-25	2.36654e-23
FHOD3	0.954086	0.0927682	1955.2	8.26666e-25	2.55555e-23
GLIPR2	-0.838384	0.0815292	2929.91	8.3865e-25	2.58906e-23
CASZ1	1.62026	0.15777	519.238	9.64463e-25	2.97341e-23
LY6H	1.00625	0.0980162	4430.47	1.001e-24	3.08185e-23
NSG1	0.741473	0.0722471	13405.4	1.03418e-24	3.17967e-23
AC008060.4	-2.00068	0.195498	381.111	1.39992e-24	4.29834e-23
VSNL1	1.45835	0.142512	802.684	1.40755e-24	4.31593e-23
TMEM151B	0.835136	0.0817113	4007.06	1.60414e-24	4.91204e-23
SLC41A1	-0.995338	0.0974096	5102.82	1.64577e-24	5.03271e-23
ERBB2	-0.711958	0.0696956	6052.6	1.69431e-24	5.17415e-23
LIMA1	-0.845901	0.0828832	3260.94	1.86501e-24	5.68778e-23
ID3	-1.13813	0.111558	3942.25	1.93935e-24	5.90653e-23
FOXCUT	-1.52305	0.149299	756.133	1.95576e-24	5.94851e-23
AC008060.1	-2.47081	0.242208	237.061	1.95873e-24	5.94953e-23
PODXL2	0.795407	0.0779943	12482.7	2.01839e-24	6.12254e-23
NYAP1	0.792148	0.0777214	3657.46	2.14964e-24	6.51193e-23
SEPTIN11	-0.727334	0.0713633	25560.4	2.15316e-24	6.51387e-23
MCF2L	0.693848	0.0681539	7326.65	2.42028e-24	7.31221e-23
DPYSL5	0.606687	0.059637	31055	2.61732e-24	7.89698e-23
OLIG1	6.20618	0.610386	455.036	2.76553e-24	8.33304e-23
SNTB1	-1.25408	0.123364	1193.33	2.82174e-24	8.49111e-23
MAP6	0.712119	0.0700546	12195.5	2.83537e-24	8.5208e-23
RARG	-1.15496	0.113672	1100.55	2.97605e-24	8.9317e-23
JAG1	-0.975583	0.0960293	7356.54	3.0149e-24	9.03631e-23
FZD4	-1.64992	0.162591	542.086	3.3934e-24	1.01573e-22
ZNF439	4.17871	0.411815	114.824	3.41478e-24	1.02078e-22
S100A6	-1.31803	0.129897	2321.03	3.42831e-24	1.02347e-22
STX1B	0.759451	0.0748524	4855.47	3.45318e-24	1.02954e-22
ITGA8	-1.69657	0.167408	553.909	3.89095e-24	1.15853e-22
PLXNB2	-0.698858	0.0690774	20296	4.64271e-24	1.38055e-22
TMEM263	-0.797774	0.0789325	4414.74	5.14138e-24	1.52683e-22
RGL1	-0.792255	0.0784687	3780.85	5.72853e-24	1.69896e-22
EDIL3	-0.789161	0.0782009	12776.8	6.02723e-24	1.78521e-22
COL11A2	-1.25438	0.124544	1764.59	7.36384e-24	2.17819e-22
PLCG2	-3.77268	0.374584	130.986	7.37324e-24	2.17819e-22
JUN	-0.775778	0.0770283	14920.3	7.39723e-24	2.18242e-22
C2CD4C	0.848516	0.0843049	2667.08	7.90028e-24	2.3278e-22
SLC1A1	1.71013	0.169916	506.896	7.92275e-24	2.33139e-22
NDST3	1.46246	0.145364	619.452	8.2438e-24	2.42271e-22
THCAT155	-1.39155	0.138325	940.684	8.29566e-24	2.43479e-22
NBEA	0.761972	0.0757489	7059.98	8.36933e-24	2.45323e-22
KCNA5	2.81325	0.279723	205.406	8.53299e-24	2.49797e-22
PDLIM2	-1.32965	0.132286	1278.36	9.06566e-24	2.65047e-22
APLNR	-2.18836	0.217843	311.77	9.60969e-24	2.80591e-22
CHPF	-0.678159	0.067552	10363	1.02635e-23	2.99295e-22
PACSIN1	1.80373	0.179709	510.145	1.04846e-23	3.05349e-22
LAMP1	-0.650408	0.0648495	15468.1	1.13083e-23	3.28913e-22
ACVRL1	-2.08982	0.208437	291.623	1.16998e-23	3.39866e-22
FOXD3	-2.99058	0.298498	235.081	1.26068e-23	3.65742e-22
JAM3	-0.995531	0.0994178	3389.61	1.32819e-23	3.84836e-22
KCNK10	1.30497	0.130379	1371.48	1.39083e-23	4.02469e-22
ITGB4	-0.783427	0.0783769	5354.21	1.59265e-23	4.60283e-22
ZCCHC12	0.944638	0.0945284	2443.51	1.63276e-23	4.71273e-22
KCNK3	0.98817	0.0988967	2101.12	1.65298e-23	4.76501e-22
PLIN3	-0.772369	0.0773335	3745.43	1.72866e-23	4.97683e-22
GANAB	-0.618878	0.0620067	17202.2	1.84941e-23	5.31769e-22
RUNX2	-1.89108	0.189742	500.296	2.13444e-23	6.12947e-22
MYT1L	0.663557	0.0666151	7338.97	2.25654e-23	6.47191e-22
RUNX1	-1.10423	0.111022	1628.11	2.62464e-23	7.51809e-22
NPM2	1.81693	0.182718	392.875	2.68228e-23	7.67348e-22
CHRD	-1.16038	0.116727	1527.23	2.76265e-23	7.89343e-22
LASP1	-0.741693	0.0746264	14830.3	2.82362e-23	8.05747e-22
BICDL1	0.900732	0.090631	3028.13	2.83179e-23	8.07061e-22
MAPRE3	0.712394	0.0717167	5110.4	2.97772e-23	8.47581e-22
SLC6A17	1.14372	0.115143	1911.84	2.98772e-23	8.49361e-22
PCOLCE	-1.0298	0.103721	6916.12	3.12873e-23	8.88332e-22
ESYT1	-0.85219	0.0859182	3553.26	3.45506e-23	9.79757e-22
FXYD7	1.519	0.153272	570.853	3.7484e-23	1.06161e-21
YAP1	-0.812459	0.0820011	4410.65	3.84589e-23	1.08786e-21
LINC00968	-3.02292	0.305131	171.165	3.8834e-23	1.0971e-21
ADCYAP1	0.952572	0.0961686	2043.41	3.95076e-23	1.11474e-21
MAST1	0.81308	0.0821152	8211.6	4.09228e-23	1.15323e-21
RPS6KA4	-0.866873	0.0875766	2367.8	4.22735e-23	1.18981e-21
PROSER2	-2.25126	0.22756	269.143	4.46233e-23	1.25439e-21
OLFML2A	-1.78765	0.180743	10928.9	4.57436e-23	1.28428e-21
DTX1	0.921059	0.0932498	2547.26	5.22061e-23	1.4639e-21
C14orf132	0.68314	0.0691794	10994.1	5.34838e-23	1.49788e-21
CHST1	1.0577	0.107172	1343.3	5.66149e-23	1.58361e-21
TMEM229B	1.1474	0.116311	1545.03	5.90597e-23	1.64995e-21
CSRP2	-0.933443	0.094703	4615.01	6.42322e-23	1.79224e-21
B3GNT9	-1.17541	0.119325	1182.81	6.82198e-23	1.90116e-21
TCEAL2	0.850778	0.08644	2860.46	7.39171e-23	2.05741e-21
IGFBP6	-1.44789	0.14722	722.734	7.96673e-23	2.21473e-21
TSPOAP1	1.00458	0.102194	3162.51	8.35578e-23	2.32004e-21
LSAMP	0.828383	0.0842878	5651.77	8.52674e-23	2.3646e-21
IL1R1	-1.92243	0.19585	461.415	9.624e-23	2.66562e-21
SIRPA	-0.987186	0.100588	1569.65	9.78863e-23	2.70791e-21
MASP1	1.02894	0.104917	3794.78	1.04941e-22	2.89952e-21
CKB	0.812011	0.0828996	30735.1	1.18154e-22	3.26063e-21
PARD6G	-0.955828	0.0976536	1881.56	1.26848e-22	3.49627e-21
ITM2A	-1.72292	0.176029	412.304	1.27109e-22	3.49921e-21
WIPF1	-1.03288	0.10554	1382.51	1.28501e-22	3.53323e-21
DIRAS3	2.23419	0.228598	410.485	1.46384e-22	4.02004e-21
MMD2	3.63647	0.372464	135.275	1.6185e-22	4.43939e-21
GABRE	-1.73898	0.178169	392.345	1.66696e-22	4.56679e-21
CRMP1	0.593773	0.0608949	35604.2	1.83054e-22	5.00885e-21
PLOD3	-0.79492	0.0815371	4080.29	1.85959e-22	5.08221e-21
HEPH	-1.03972	0.106775	3778.78	2.08718e-22	5.69733e-21
CAP2	-0.851294	0.0874466	2555.68	2.13794e-22	5.82884e-21
DIRAS1	0.682987	0.0701638	5312.72	2.15569e-22	5.87017e-21
HMGA2	-1.24824	0.128242	1043.28	2.16993e-22	5.90186e-21
SEC11C	0.795064	0.0817351	3437.07	2.30561e-22	6.26333e-21
B2M	-0.887248	0.0913204	7532.25	2.5828e-22	7.00792e-21
LRATD1	0.872066	0.0897677	2493.71	2.61032e-22	7.07413e-21
FKBP9	-0.772105	0.0794823	6790.8	2.62352e-22	7.10139e-21
CACNG2	1.37273	0.141421	828.761	2.82397e-22	7.63484e-21
CPE	-0.696029	0.071759	24132.2	3.02876e-22	8.17874e-21
SASH1	-0.921129	0.0950277	2870.73	3.22055e-22	8.68626e-21
KCNT1	1.68436	0.173897	534.48	3.4595e-22	9.31964e-21
NDRG1	-0.923903	0.0955728	1686.78	4.16409e-22	1.12044e-20
TMEM45A	-1.19238	0.123355	887.03	4.19616e-22	1.12676e-20
AL512380.1	3.3809	0.349766	139.257	4.19752e-22	1.12676e-20
NOTCH3	-0.739492	0.0765181	18151.3	4.27627e-22	1.14654e-20
GXYLT1	-0.973914	0.100834	1646.89	4.5186e-22	1.21007e-20
RUFY3	0.614179	0.0635912	14884.1	4.53563e-22	1.2132e-20
PEG13	1.14323	0.118415	1403.54	4.70599e-22	1.25728e-20
CCDC152	3.95136	0.409722	96.1849	5.21144e-22	1.39068e-20
UGDH	-0.937148	0.0971926	2887.03	5.30512e-22	1.41235e-20
ELK3	-1.04493	0.10837	1901.98	5.29989e-22	1.41235e-20
BEX2	0.993582	0.103149	2313.84	5.82801e-22	1.54973e-20
IRAK1	-0.694872	0.0721626	5640.56	6.01657e-22	1.59799e-20
ELAVL3	0.72485	0.0753236	17297	6.3847e-22	1.69378e-20
DSCAM	1.58904	0.165147	504.593	6.45764e-22	1.71112e-20
NRK	-1.47387	0.153182	542.959	6.47757e-22	1.7144e-20
ATP9A	0.594049	0.0617465	19493.9	6.53455e-22	1.72746e-20
GFRA3	-3.17001	0.329588	145.241	6.70693e-22	1.77096e-20
TRIM36	1.09312	0.113677	1418.76	6.84402e-22	1.80505e-20
ACHE	0.860497	0.0895281	3255.24	7.15208e-22	1.8841e-20
IKBIP	-0.987653	0.102795	1606.56	7.40021e-22	1.9472e-20
HDAC7	-0.719376	0.0748849	4721.87	7.51151e-22	1.97419e-20
FOXF2	-3.5093	0.365378	131.547	7.64729e-22	2.00755e-20
ATL3	-0.860026	0.0895791	2829.66	7.9366e-22	2.08108e-20
CD63	-0.587929	0.0612455	19433.6	8.02936e-22	2.10297e-20
MAP7D3	-1.39733	0.145586	1031.7	8.15261e-22	2.13278e-20
ADGRL2	-0.762485	0.07946	5246.62	8.32431e-22	2.17518e-20
ITIH2	-1.68508	0.175699	477.567	8.74736e-22	2.28309e-20
COL4A5	-0.775638	0.0808868	3881.47	8.87901e-22	2.31478e-20
SNCAIP	1.00718	0.105084	4441.1	9.28418e-22	2.41763e-20
LRP2	1.07932	0.112615	1091.04	9.3199e-22	2.42414e-20
BACE2	-1.05868	0.110465	1123.69	9.3491e-22	2.42894e-20
IL1RAP	-1.86591	0.194844	733.397	1.0041e-21	2.60571e-20
RAB11FIP4	0.757993	0.0791605	3709.56	1.01467e-21	2.63012e-20
C11orf24	-0.859755	0.0899639	2050.38	1.21611e-21	3.14868e-20
GGCX	-0.827105	0.0865555	2876.52	1.22659e-21	3.17218e-20
TNC	-0.863561	0.0905414	18387.6	1.45958e-21	3.77042e-20
LHFPL3	1.96341	0.20589	292.916	1.48128e-21	3.82211e-20
GLIPR1	-1.26127	0.132327	1334.37	1.551e-21	3.99745e-20
NR2F2	-0.853092	0.0895067	12245	1.55715e-21	4.00872e-20
PALLD	-0.900326	0.0944657	10501.3	1.56196e-21	4.01654e-20
LGR5	-2.32069	0.243511	230.185	1.57127e-21	4.03589e-20
FRY	0.962559	0.101011	2255.51	1.58403e-21	4.06407e-20
MN1	-0.618262	0.0649147	18127.7	1.66261e-21	4.26085e-20
FBLIM1	-0.813885	0.0855989	3050.84	1.94123e-21	4.96924e-20
ERICH3	2.48105	0.26102	190.849	1.99615e-21	5.10405e-20
LOXL3	-1.42462	0.14994	1364.82	2.0729e-21	5.29432e-20
SMAD3	-0.794766	0.0836745	2659.56	2.13332e-21	5.44249e-20
ACTL6B	0.783906	0.0825388	3305.5	2.15141e-21	5.48247e-20
GMDS	-0.896635	0.0944201	2061.54	2.17629e-21	5.53962e-20
TGFB1	-0.969214	0.102192	2083	2.44118e-21	6.2069e-20
SH2D5	2.31785	0.244442	204.599	2.49045e-21	6.32506e-20
CAMK4	0.82176	0.0867243	2441.27	2.65389e-21	6.73261e-20
PTBP1	-0.673429	0.0712284	13956.6	3.24562e-21	8.22454e-20
ITGA1	-2.11591	0.223857	2254.66	3.32162e-21	8.40772e-20
CCN2	-1.90158	0.201187	20439.6	3.33123e-21	8.4226e-20
BTBD17	1.59349	0.168615	1076.5	3.37277e-21	8.51812e-20
MT-ATP8	-0.608699	0.0644236	15585.8	3.44136e-21	8.68167e-20
CNTN3	-1.38638	0.146753	581.566	3.48476e-21	8.78136e-20
DGKA	-1.03381	0.109502	1316.58	3.68975e-21	9.28759e-20
ADAMTS7	-0.968628	0.102607	8986.72	3.72144e-21	9.35694e-20
BASP1	0.551986	0.058474	53271.4	3.73317e-21	9.37601e-20
WNT2B	-1.32649	0.140632	858.425	4.01143e-21	1.00637e-19
ERAP2	-1.66496	0.176526	571.946	4.03112e-21	1.01019e-19
NFE2L1	-0.630048	0.0668461	14071.9	4.28659e-21	1.07302e-19
TEK	-1.9795	0.210065	279.046	4.37299e-21	1.09344e-19
HSPG2	-1.77053	0.188134	6969.26	4.91412e-21	1.22739e-19
KIRREL3	1.09022	0.115851	1989.77	4.93646e-21	1.23161e-19
PPM1E	0.966007	0.102682	1695.02	5.06698e-21	1.26278e-19
FAM50B	-1.99494	0.212188	320.168	5.36567e-21	1.33575e-19
HEXB	-0.885288	0.0941747	1898.93	5.43075e-21	1.35047e-19
TCIRG1	-1.46545	0.15591	564.505	5.49029e-21	1.36377e-19
ARHGDIB	-1.78091	0.18951	373.817	5.5907e-21	1.38719e-19
MTURN	0.6595	0.0702154	6113.74	5.8579e-21	1.4519e-19
RHOC	-0.719553	0.0766759	5438.74	6.33071e-21	1.56737e-19
WWTR1	-0.668217	0.0712293	8056.91	6.52147e-21	1.61284e-19
AL161908.1	3.15503	0.336423	130.267	6.71261e-21	1.65829e-19
IGFBP7	-2.26326	0.241458	7175.72	7.02934e-21	1.73465e-19
CDKN2D	0.828817	0.0884289	3051.89	7.07051e-21	1.7429e-19
TANC1	-0.854632	0.0912286	3413.65	7.39012e-21	1.81971e-19
CHST7	-1.33042	0.142105	665.317	7.80679e-21	1.92022e-19
TLCD3B	0.809713	0.0865129	3721.76	8.01495e-21	1.96928e-19
KIF5A	0.628016	0.0671682	10205.8	8.77372e-21	2.15337e-19
GRP	5.57336	0.596254	67.5781	8.99138e-21	2.2044e-19
FCGRT	-0.783281	0.0838094	3149.69	9.10429e-21	2.22967e-19
PLOD2	-0.938732	0.100447	2259.02	9.1385e-21	2.23562e-19
BTBD19	-1.56456	0.167454	510.857	9.34749e-21	2.28428e-19
HTRA1	-1.83893	0.196902	22367.1	9.69738e-21	2.36723e-19
ALKAL2	-2.14572	0.229878	282.011	1.01786e-20	2.48201e-19
GPR27	1.08607	0.116357	1143.37	1.01938e-20	2.48306e-19
PRR36	0.880987	0.0944028	3556.65	1.03688e-20	2.52297e-19
CHD5	0.687438	0.0737275	9938.59	1.11993e-20	2.72212e-19
GLT8D2	-1.19329	0.128165	1498.79	1.2706e-20	3.08502e-19
SLC24A3	1.08218	0.116345	1054.78	1.38513e-20	3.3595e-19
ABCC3	-2.6904	0.289331	193.76	1.42205e-20	3.44535e-19
ZNF429	10.8314	1.16517	288.216	1.45958e-20	3.5325e-19
ZNF542P	1.59801	0.17223	476.628	1.72169e-20	4.16242e-19
PMP2	2.05211	0.221218	379.027	1.753e-20	4.23358e-19
LRRC32	-1.59883	0.172417	424.94	1.80873e-20	4.36352e-19
KLHL35	1.09637	0.118235	2532.26	1.81354e-20	4.37046e-19
BEX1	0.63487	0.0684677	9553.99	1.81761e-20	4.37561e-19
CAMSAP3	0.768219	0.0828859	4357.75	1.88963e-20	4.54415e-19
MAP1B	0.617056	0.0665931	115276	1.9312e-20	4.63918e-19
ATP1A3	0.940753	0.101532	1915.79	1.94044e-20	4.65643e-19
CHRM2	2.21541	0.239152	216.337	1.97646e-20	4.73785e-19
STT3A	-0.636986	0.0687994	7555.19	2.07155e-20	4.96054e-19
KANK1	-1.22333	0.1322	928.586	2.16994e-20	5.19066e-19
CXCL6	-1.48908	0.161003	678.488	2.27089e-20	5.42639e-19
DSE	-1.03926	0.112413	1796.66	2.35262e-20	5.61577e-19
CXCL1	-1.76845	0.191366	483.821	2.43768e-20	5.81267e-19
RRAS	-1.25454	0.135879	779.576	2.63705e-20	6.28145e-19
KCNH2	0.841489	0.0911549	2343	2.67066e-20	6.35482e-19
DPY19L1	-0.71822	0.0778217	4099.54	2.73053e-20	6.49045e-19
RAB3C	0.773853	0.083966	4722.66	3.07628e-20	7.30464e-19
ADD2	0.641224	0.0696267	10227.7	3.27788e-20	7.77517e-19
ACTG2	-0.754427	0.0820594	4918.03	3.79636e-20	8.99559e-19
MAP7D2	1.23897	0.134833	782.652	3.96964e-20	9.39633e-19
LY6E	-1.00884	0.109796	1386.11	3.98853e-20	9.43118e-19
KIF20A	-1.13139	0.123167	2026.23	4.08247e-20	9.64324e-19
TWIST1	-1.12	0.121943	1119.94	4.12968e-20	9.74459e-19
NXN	-0.750116	0.0817	5322.68	4.25732e-20	1.00353e-18
ASPHD1	1.06759	0.116315	1120.24	4.37335e-20	1.02981e-18
NRIP3	1.30876	0.142598	838.897	4.39474e-20	1.03377e-18
FGL2	-2.44359	0.266406	271.629	4.62478e-20	1.08675e-18
DLL3	1.21843	0.132868	1630.94	4.72053e-20	1.1081e-18
ITM2B	-0.589089	0.0642419	12986.1	4.7364e-20	1.11067e-18
TRIP10	-1.174	0.128039	1390.1	4.7718e-20	1.11782e-18
SIX1	-2.65712	0.289934	1727.28	4.97556e-20	1.16434e-18
FSTL3	-1.26418	0.138237	1804.22	5.96345e-20	1.39408e-18
GSE1	0.805917	0.0881495	5021.14	6.0963e-20	1.42367e-18
ANGPTL2	-1.13774	0.124517	1275.01	6.40601e-20	1.49445e-18
TENM1	1.13689	0.124484	2368.21	6.67386e-20	1.55533e-18
WNT5B	-1.00313	0.109848	1260.51	6.72951e-20	1.56669e-18
CD27-AS1	1.21461	0.133048	809.241	6.90578e-20	1.60607e-18
FHL1	-0.604226	0.0662148	18382.2	7.15787e-20	1.66299e-18
CPLX4	-1.99124	0.218238	279.53	7.22863e-20	1.67771e-18
SYT7	0.854205	0.0936317	2351.15	7.3051e-20	1.69372e-18
COL22A1	-1.15214	0.126299	1055.79	7.35168e-20	1.70278e-18
CACNA2D3	1.28825	0.141299	703.413	7.71119e-20	1.78422e-18
DRD2	2.75676	0.302467	187.588	7.92216e-20	1.83116e-18
NPC2	-0.879237	0.0964885	2387.26	8.06155e-20	1.86148e-18
SCG2	0.831884	0.091312	14554.8	8.21173e-20	1.89422e-18
ADCY9	-0.935129	0.102722	2178.86	8.75058e-20	2.01646e-18
AC144831.1	-1.29821	0.142725	931.9	9.38169e-20	2.1597e-18
CXADR	0.625451	0.0687656	6618.08	9.42261e-20	2.16691e-18
ABCA4	-2.30467	0.253444	234.57	9.59874e-20	2.20518e-18
LIMS1	-0.828267	0.0911406	2674.41	1.01074e-19	2.31969e-18
SCPEP1	-0.963243	0.106028	1358.86	1.0388e-19	2.38167e-18
NYNRIN	-0.726259	0.0799879	6914.01	1.08964e-19	2.49569e-18
DYNLL2	0.574984	0.0634803	15542.7	1.33264e-19	3.04917e-18
IL13RA1	-1.08128	0.119425	1239.53	1.37793e-19	3.14961e-18
APOL2	-0.926107	0.102356	1734.75	1.45763e-19	3.32843e-18
SLC17A8	1.51769	0.167874	584.396	1.55802e-19	3.55408e-18
HLA-E	-0.88397	0.0978915	2669.3	1.71506e-19	3.90836e-18
STAT2	-0.643292	0.0713075	6138.9	1.85742e-19	4.22853e-18
CMIP	0.606177	0.0672179	9548.57	1.9142e-19	4.35342e-18
LMO1	1.50454	0.167184	527.525	2.27226e-19	5.16255e-18
RIN3	-1.21972	0.135711	895.352	2.52546e-19	5.73205e-18
TRIO	-0.834868	0.0929101	22635.8	2.56941e-19	5.82597e-18
SARAF	0.570666	0.0635255	14520.7	2.62848e-19	5.95393e-18
SDCBP	-0.61404	0.0683618	7911.9	2.65402e-19	6.00578e-18
EFEMP2	-0.741113	0.0825311	4452.08	2.71255e-19	6.1321e-18
EN2	-0.596802	0.0664759	10961.3	2.76432e-19	6.2429e-18
PLD1	-1.21917	0.135916	1021.51	2.96335e-19	6.68571e-18
DGCR5	1.03768	0.115807	1478.77	3.23435e-19	7.28985e-18
GPR26	1.12681	0.125802	952.873	3.3353e-19	7.5099e-18
GDAP1	0.791848	0.0884292	3552.9	3.40986e-19	7.67015e-18
TUBA1A	0.543084	0.0606705	211567	3.51107e-19	7.88996e-18
SCG3	0.728133	0.0813551	3931.59	3.55295e-19	7.97617e-18
POGLUT2	-1.12511	0.125721	1121.61	3.57985e-19	8.02859e-18
ABLIM1	-0.742996	0.0830356	8838.02	3.62243e-19	8.11603e-18
MDFI	-0.716781	0.080185	11066.7	3.92369e-19	8.7823e-18
MME	-1.62713	0.182048	376.987	3.96601e-19	8.86827e-18
PID1	0.801645	0.0897121	2173.91	4.04409e-19	9.03393e-18
CCN4	-2.01179	0.225393	287.009	4.42832e-19	9.88249e-18
WWC3	-0.804322	0.0901486	2491.91	4.57234e-19	1.01938e-17
FOXO6	1.11536	0.125086	1217.4	4.8038e-19	1.06993e-17
NECTIN2	-0.78016	0.0875644	4385.17	5.12351e-19	1.14002e-17
CDK5R1	0.610663	0.0685582	12941.1	5.23284e-19	1.1632e-17
PRDM16	1.24369	0.139792	736.194	5.7521e-19	1.27737e-17
FAP	-1.30462	0.146652	1254.68	5.7908e-19	1.28471e-17
CABLES1	-1.54294	0.173496	778.049	5.93454e-19	1.3153e-17
PSD2	0.749396	0.0842872	3067.31	6.05703e-19	1.34114e-17
TLR4	-1.92084	0.216456	377.931	7.05412e-19	1.56039e-17
STAC	-1.66259	0.187715	388.764	8.22301e-19	1.81717e-17
STMN4	0.612217	0.069166	8133.98	8.64174e-19	1.90784e-17
HEY2	-1.08276	0.122354	1260.36	8.79858e-19	1.94058e-17
DNM3OS	-1.02274	0.115602	1249.15	8.98209e-19	1.97912e-17
DUSP4	1.00769	0.11391	2935.01	9.04148e-19	1.99027e-17
BRSK1	0.609658	0.0689585	8580.99	9.4907e-19	2.08712e-17
TTC9B	0.837802	0.0948125	2168.18	9.8851e-19	2.17175e-17
LINC00884	2.67626	0.302947	166.826	1.00933e-18	2.21534e-17
ATP6V0A1	0.628126	0.0711082	6544.85	1.01555e-18	2.22683e-17
CD200	0.771289	0.0873702	3480.32	1.06733e-18	2.33811e-17
GPM6A	0.544991	0.0617384	24699.4	1.07107e-18	2.34402e-17
RTP5	2.5928	0.293803	188.617	1.09496e-18	2.394e-17
LGMN	-0.8227	0.0932344	2095.37	1.10446e-18	2.41242e-17
ACVR1	-0.953056	0.108028	1321.59	1.12141e-18	2.44711e-17
CHD7	0.735594	0.083444	8642.43	1.19236e-18	2.59942e-17
ACVR2A	0.783441	0.0888927	2897.52	1.21479e-18	2.64577e-17
CD151	-0.740987	0.0841969	7579.9	1.36022e-18	2.95966e-17
CTNND2	0.596032	0.0677882	9725.5	1.46194e-18	3.17793e-17
TTYH1	1.86829	0.21254	15374.2	1.49127e-18	3.23858e-17
LGR4	-0.83126	0.0945681	3499.19	1.49479e-18	3.24311e-17
PTGER4	-1.48741	0.169354	420.67	1.59326e-18	3.45344e-17
SLC1A2	0.701195	0.0798525	4790.97	1.61842e-18	3.5046e-17
LAMP5	0.960956	0.109507	1602.79	1.70415e-18	3.68673e-17
FAM222A	1.00759	0.114836	1276	1.72187e-18	3.72151e-17
CARMIL2	1.2588	0.143658	687.364	1.91052e-18	4.1253e-17
GALNT1	-0.673963	0.0769653	5053.47	2.01032e-18	4.33666e-17
SOX11	0.642657	0.0734052	29029.8	2.04248e-18	4.40183e-17
CDK5R2	0.875804	0.100038	2464.68	2.04647e-18	4.40623e-17
NOTCH2	-0.667936	0.0763179	7267.35	2.09563e-18	4.5078e-17
LRIG1	0.742034	0.0848263	8057.1	2.17774e-18	4.67998e-17
CALD1	-1.49699	0.171208	27681.1	2.25661e-18	4.84486e-17
GPHN	1.0169	0.116393	1382.22	2.39896e-18	5.1456e-17
CMBL	-0.950592	0.108823	3684.9	2.43153e-18	5.21051e-17
EFNB2	-0.831808	0.0952995	3233.97	2.58408e-18	5.53217e-17
INKA2	0.868727	0.0995444	1776.77	2.61436e-18	5.59172e-17
PDE4B	0.742389	0.0851057	3429.98	2.70598e-18	5.7822e-17
C2orf72	1.16171	0.133209	2006.1	2.7586e-18	5.8891e-17
LRRTM2	1.27907	0.146804	948.922	2.96452e-18	6.32272e-17
FOSL2	-0.903436	0.103717	3181.26	3.0224e-18	6.44009e-17
TMOD2	0.790536	0.090764	8327	3.04416e-18	6.48036e-17
TRAF5	-0.977863	0.11229	1263.57	3.08313e-18	6.55715e-17
SYT3	0.766657	0.0880435	2202.72	3.1009e-18	6.58876e-17
GPRC5A	-2.19494	0.25208	259.058	3.11176e-18	6.60563e-17
ICA1	1.91042	0.219543	399.554	3.26626e-18	6.92711e-17
RAB31	-0.655146	0.0753147	6347.98	3.35491e-18	7.10845e-17
ARCN1	-0.5835	0.0671428	7587.62	3.61031e-18	7.64243e-17
SP100	-1.83165	0.210776	301.743	3.62228e-18	7.66062e-17
DOCK9	-0.929351	0.106961	1271.72	3.66612e-18	7.7461e-17
SVIL-AS1	-1.84506	0.21238	299.229	3.70452e-18	7.81992e-17
PTPRN2	0.680173	0.0783135	5125.88	3.77867e-18	7.96901e-17
MYLIP	-1.08776	0.125322	1105.92	3.96939e-18	8.36343e-17
ASTN1	0.793227	0.0914235	2120.63	4.08502e-18	8.59906e-17
CELF3	0.723568	0.0834236	7520.22	4.19352e-18	8.81925e-17
TMED3	-0.763851	0.0880837	3706.6	4.25036e-18	8.93049e-17
CACNA1B	0.788444	0.0909486	2028.49	4.35505e-18	9.14196e-17
TMEM179	0.944376	0.108949	1639.78	4.39469e-18	9.21662e-17
ABAT	0.745368	0.0860271	7451.44	4.54172e-18	9.51617e-17
STK17B	-1.26944	0.146656	590.985	4.8891e-18	1.02345e-16
LPP	-0.952971	0.110181	2858.14	5.188e-18	1.08502e-16
UNC80	1.09392	0.126644	1107.24	5.72978e-18	1.19722e-16
PLAU	-1.62844	0.188704	552.271	6.15451e-18	1.28478e-16
COLGALT1	-0.652221	0.0755955	7395.41	6.25562e-18	1.30469e-16
EPHB6	0.939678	0.109004	2385.73	6.6606e-18	1.38787e-16
PAMR1	-1.84633	0.21419	357.167	6.69282e-18	1.3933e-16
NES	0.584374	0.0677963	38292.6	6.7212e-18	1.39792e-16
GPX7	-0.858052	0.099603	2043.8	7.01153e-18	1.45697e-16
SYNE3	-1.2999	0.150898	676.805	7.02934e-18	1.45933e-16
LIF	-1.4249	0.165536	687.428	7.44646e-18	1.54451e-16
FUCA2	-0.782473	0.0909111	2052.02	7.49892e-18	1.55397e-16
RPS27L	-0.692631	0.0804811	3492.38	7.55666e-18	1.5645e-16
LAMP2	-0.701499	0.0815174	4963.48	7.59715e-18	1.57144e-16
CDH23	-1.81138	0.210606	407.678	7.91579e-18	1.63586e-16
ARSB	-0.784185	0.0911863	2630.9	7.98433e-18	1.64852e-16
DCX	0.579356	0.067391	23006.4	8.18805e-18	1.68904e-16
TRPS1	-0.945921	0.110054	2188.11	8.32477e-18	1.71568e-16
CDH5	-1.70075	0.197918	401.183	8.45994e-18	1.74195e-16
ADAMTS16	-0.805113	0.093899	2609.23	9.97373e-18	2.05178e-16
NUPR1	-1.08035	0.126035	1463.1	1.01841e-17	2.09316e-16
AP3B2	0.736363	0.0859191	4415.93	1.03105e-17	2.1172e-16
CALCRL	-1.17298	0.136867	802.217	1.03316e-17	2.11961e-16
HAP1	1.95955	0.228651	281.915	1.03427e-17	2.11997e-16
PLEKHG3	-0.986212	0.11508	1326.37	1.03671e-17	2.12242e-16
AXL	-1.10044	0.12841	2120.8	1.03734e-17	2.12242e-16
SLC39A7	-0.688394	0.08041	12483.4	1.11841e-17	2.28623e-16
CSRNP3	0.749733	0.0875779	3793.96	1.1213e-17	2.29005e-16
PPFIBP2	-1.57476	0.184009	596.515	1.14748e-17	2.34141e-16
PROM1	-0.791735	0.0925511	2046.12	1.18305e-17	2.41181e-16
MGST1	1.1254	0.131598	1732.78	1.21211e-17	2.46885e-16
RHBDL3	1.59965	0.187198	781.539	1.28294e-17	2.61076e-16
MSN	-0.550441	0.064456	19255.6	1.34462e-17	2.73382e-16
CLVS2	1.03993	0.121847	926.512	1.40442e-17	2.85285e-16
CAVIN3	-1.77304	0.207795	363.167	1.43047e-17	2.90315e-16
SVEP1	-0.956824	0.112174	1167.79	1.46549e-17	2.97156e-16
ZDHHC5	-0.654488	0.0767323	3526.56	1.46984e-17	2.9777e-16
ITIH5	-1.86668	0.218868	5738.57	1.47852e-17	2.99261e-16
ST8SIA2	0.589439	0.0691178	7203.84	1.48843e-17	3.00997e-16
PRICKLE1	-0.881069	0.103325	1702.07	1.50008e-17	3.03083e-16
MMP19	-1.74047	0.204157	368.78	1.52626e-17	3.08097e-16
AP3B1	-0.817372	0.095907	1848.99	1.56082e-17	3.14794e-16
PLEKHH2	-1.20523	0.14147	897.39	1.60444e-17	3.23303e-16
ZBTB16	1.42051	0.166762	497.383	1.62139e-17	3.26428e-16
L1CAM	0.68173	0.0800414	11859.2	1.63442e-17	3.28758e-16
PPP1R9A	0.761907	0.0894562	2200.87	1.63593e-17	3.28771e-16
TBXA2R	-2.1946	0.258124	258.442	1.86141e-17	3.73752e-16
ELOVL1	-0.925883	0.108919	1612.72	1.88578e-17	3.78309e-16
SAMD5	-0.81036	0.0953536	2191.12	1.92106e-17	3.85045e-16
NGB	2.88999	0.340175	116.699	1.96912e-17	3.94329e-16
ZNF484	1.53592	0.180902	411.191	2.05989e-17	4.12143e-16
PEAK1	-0.950208	0.111923	4341.25	2.06898e-17	4.13594e-16
SEC61A1	-0.602899	0.0710258	19382	2.09402e-17	4.1823e-16
KLHL13	0.725823	0.0855091	2948.59	2.09751e-17	4.18558e-16
FGF18	-1.37048	0.161459	609.815	2.10007e-17	4.187e-16
CENPV	0.833299	0.0982112	2851.15	2.16152e-17	4.30573e-16
TFEB	-1.38997	0.163855	453.584	2.19598e-17	4.37052e-16
RASSF3	-1.45476	0.171502	510.784	2.20416e-17	4.38295e-16
GLI1	-1.26687	0.14941	752.747	2.26855e-17	4.50702e-16
NDRG2	0.882502	0.104126	5003.35	2.34482e-17	4.65446e-16
AMER3	1.0666	0.125868	871.93	2.37221e-17	4.7047e-16
TP53INP1	-0.834851	0.0985895	3179.98	2.49758e-17	4.94901e-16
MYBL2	-0.663158	0.0783192	4138.65	2.50975e-17	4.96879e-16
OGN	-1.46743	0.173323	19349	2.52923e-17	5.00297e-16
LRRTM3	1.5323	0.181058	486.092	2.60443e-17	5.14722e-16
NRP2	0.668199	0.0789704	4116.86	2.64209e-17	5.2171e-16
QSOX1	-0.768331	0.0908621	4071.35	2.76667e-17	5.45356e-16
SRPRA	-0.644264	0.0761894	4240.99	2.76501e-17	5.45356e-16
TSPO	-0.853303	0.100938	1684.54	2.82188e-17	5.55755e-16
MXD4	-0.643138	0.0761211	9116.71	2.9413e-17	5.78772e-16
SCN9A	1.08154	0.128027	988.162	2.97114e-17	5.84135e-16
GBP3	-2.02727	0.240047	282.881	3.0325e-17	5.95681e-16
CREB3L1	-1.13903	0.134901	1651.34	3.08021e-17	6.04528e-16
SCN4B	0.888536	0.105339	1851.1	3.31108e-17	6.49276e-16
OGDHL	1.10889	0.131497	828.515	3.37461e-17	6.61161e-16
GLRA2	0.825571	0.0979892	1881.09	3.60385e-17	7.05464e-16
MRC2	-0.599927	0.0712696	38534.5	3.83909e-17	7.50862e-16
AC130650.2	1.577	0.187531	346.984	4.12493e-17	8.06072e-16
MORC4	-0.99233	0.118141	1110.21	4.48271e-17	8.75231e-16
ARHGEF4	1.01589	0.120972	2476.76	4.55136e-17	8.87869e-16
ZNF737	12.1961	1.4528	378.06	4.66247e-17	9.08759e-16
CCDC112	0.751076	0.0894937	2141.45	4.75897e-17	9.26771e-16
ARRDC4	-0.886592	0.105735	1539.85	5.06916e-17	9.86329e-16
BEND4	1.21012	0.144327	895.126	5.08966e-17	9.89467e-16
CAMK2N2	0.761373	0.0908251	2123.51	5.16624e-17	1.00349e-15
CLSTN3	0.587836	0.0701374	7853.14	5.23867e-17	1.01669e-15
SEPTIN10	-0.743904	0.0888276	2859.46	5.5367e-17	1.07361e-15
FGFR2	-1.11201	0.132794	1087.24	5.57245e-17	1.07962e-15
RHOJ	-0.777966	0.0929157	2613.91	5.62583e-17	1.08902e-15
RNASEH2B	-1.08664	0.12981	791.296	5.71493e-17	1.10533e-15
ATP8B2	-0.649976	0.0776553	4225.23	5.76087e-17	1.11326e-15
ABTB1	-1.2541	0.149838	584.831	5.7751e-17	1.11506e-15
MTUS2	1.3184	0.157543	641.914	5.83693e-17	1.12603e-15
NUCB1	-0.5622	0.0672151	9671.35	6.05273e-17	1.16667e-15
EML3	-0.805895	0.0963769	1726.67	6.17126e-17	1.18851e-15
P3H2	-1.59258	0.19069	606.359	6.73212e-17	1.29542e-15
RRAGD	0.943641	0.113011	2203.35	6.82664e-17	1.31249e-15
LRFN2	2.09798	0.251299	188.32	6.9102e-17	1.32743e-15
SBK1	0.521489	0.0624741	27961.7	6.9853e-17	1.34072e-15
PLEKHA7	-0.82007	0.0982469	2482.25	7.00009e-17	1.34242e-15
SLC4A2	-0.70951	0.0850041	5396.26	7.01497e-17	1.34413e-15
ACVR2B	0.756116	0.09066	2294.73	7.42077e-17	1.42068e-15
MTMR11	-0.996229	0.119466	1205.83	7.49008e-17	1.43274e-15
CARD8	1.13059	0.135616	753.693	7.6368e-17	1.45957e-15
AFF2	0.661123	0.0793085	3522.31	7.67825e-17	1.46625e-15
LINC01638	-2.38757	0.286485	153.327	7.8146e-17	1.49103e-15
STXBP1	0.646526	0.0775799	8604.37	7.83635e-17	1.49392e-15
SERF2	-0.605533	0.0726666	6187.61	7.87995e-17	1.50097e-15
LINC00607	-2.741	0.328963	121.117	7.93179e-17	1.50936e-15
KCNJ16	-2.75254	0.330351	114.628	7.93733e-17	1.50936e-15
GRIA2	0.660124	0.0793425	4823.67	8.80165e-17	1.67231e-15
ITIH3	-2.50613	0.301255	158.644	8.87247e-17	1.68435e-15
CALB2	0.88943	0.106946	2356.73	9.05052e-17	1.71672e-15
NOVA2	0.570074	0.0685522	7675.68	9.10431e-17	1.72547e-15
CALCR	4.31199	0.51932	68.4532	1.01397e-16	1.92009e-15
ARHGEF17	-0.584316	0.0703767	6581.05	1.01778e-16	1.92569e-15
VCAN	-0.733072	0.0884135	27794.7	1.11921e-16	2.11584e-15
WASF2	-0.631816	0.0762907	6280.46	1.21444e-16	2.29395e-15
SPSB4	0.874622	0.105667	1494.43	1.2615e-16	2.38086e-15
IER3	-1.22983	0.148633	1308.99	1.2922e-16	2.43676e-15
TMEM169	1.02878	0.124456	927.232	1.38297e-16	2.60576e-15
NHSL2	-1.10162	0.133284	759.461	1.39423e-16	2.62479e-15
ARL1	-0.684537	0.0828241	2844.26	1.39763e-16	2.629e-15
NDUFA4L2	-1.10731	0.134052	1991.5	1.45265e-16	2.73023e-15
ATP11B	-0.867623	0.105043	1861.38	1.46003e-16	2.74183e-15
ASPN	-1.80185	0.218162	13545.4	1.4664e-16	2.7515e-15
CDR2	-0.893843	0.108305	1292.75	1.54455e-16	2.89574e-15
KCNF1	1.25908	0.152596	532.202	1.56987e-16	2.94078e-15
CDO1	0.847275	0.102688	2650.98	1.57145e-16	2.94129e-15
ARPP21	1.0512	0.127464	1454.35	1.62327e-16	3.03578e-15
ABLIM3	0.874783	0.106074	2128.64	1.62496e-16	3.03643e-15
IGF2BP2	-0.615665	0.0746639	5083.62	1.64023e-16	3.06244e-15
ANOS1	-1.06189	0.128795	1482.23	1.65497e-16	3.08742e-15
C5orf38	1.05034	0.127421	1031.46	1.67905e-16	3.12976e-15
SSH1	-0.855243	0.103778	3134.79	1.70676e-16	3.17878e-15
ASIC1	0.67334	0.0817382	3861.6	1.75459e-16	3.26518e-15
MPPED1	1.5586	0.189282	387.96	1.80666e-16	3.35932e-15
CMKLR1	-1.65852	0.201473	384.055	1.84155e-16	3.42138e-15
ABCA8	-1.1495	0.139646	978.03	1.8486e-16	3.43166e-15
ACOT7	0.59509	0.0723771	5275.14	2.00003e-16	3.70972e-15
SIL1	-0.902317	0.10991	1315.22	2.21901e-16	4.11252e-15
NAP1L3	0.658366	0.0802333	3991.16	2.29354e-16	4.24719e-15
FLI1	-1.56906	0.191291	329.054	2.35409e-16	4.35573e-15
SRGAP2	-0.604952	0.0737846	4426.43	2.4261e-16	4.48532e-15
ICMT	-0.686955	0.0838514	4244.46	2.55784e-16	4.72501e-15
APOL3	-2.08387	0.254588	190.923	2.71678e-16	5.01451e-15
RIC1	-0.952522	0.116388	1538.83	2.74548e-16	5.06337e-15
SLCO1C1	1.84828	0.225899	305.644	2.79389e-16	5.14844e-15
GLP1R	-3.23082	0.394882	97.1604	2.79822e-16	5.15223e-15
BAX	-0.725006	0.0886334	5049.8	2.84249e-16	5.2295e-15
SFRP4	-0.912566	0.111567	1236.03	2.84865e-16	5.23657e-15
LINC00665	-2.01473	0.246361	252.916	2.88705e-16	5.30285e-15
ALDH5A1	0.859333	0.105091	2734.19	2.9094e-16	5.33956e-15
USP25	-0.879114	0.107515	1659.78	2.91776e-16	5.35057e-15
TRAPPC9	0.699145	0.0855418	2436.48	3.00464e-16	5.50543e-15
ARFGEF3	0.948684	0.116109	2042.21	3.06828e-16	5.61321e-15
CCND1	-1.84859	0.226249	2733.34	3.06843e-16	5.61321e-15
ZFP36L2	-0.700064	0.0857265	3853.13	3.18123e-16	5.81486e-15
TNS2	-0.83904	0.102757	4783.73	3.20732e-16	5.85782e-15
MEDAG	-2.23593	0.274015	223.609	3.35421e-16	6.12116e-15
WFDC21P	-2.77152	0.339693	117.339	3.38115e-16	6.16536e-15
CEND1	0.757608	0.0928671	2077.28	3.40675e-16	6.20703e-15
PIGT	-0.594438	0.0728855	4672.99	3.46969e-16	6.31662e-15
SPC24	-0.896903	0.109987	1962.24	3.50296e-16	6.37206e-15
CNTNAP2	0.714653	0.0876919	4559.77	3.65152e-16	6.63697e-15
GFPT2	-1.02036	0.125287	893.911	3.82e-16	6.93762e-15
SMIM18	2.06039	0.253026	184.688	3.85561e-16	6.99669e-15
ITGA10	-1.15089	0.141347	647.597	3.87771e-16	7.03115e-15
SCAMP5	0.612952	0.0753046	7612.49	3.96494e-16	7.18356e-15
FTL	-0.495856	0.0609291	22438.2	4.01039e-16	7.26009e-15
EYA1	-1.32949	0.163443	481.016	4.14527e-16	7.49827e-15
SOX21	2.49517	0.306788	2204.4	4.18042e-16	7.55581e-15
SLC22A17	0.519294	0.0638745	15340.5	4.29628e-16	7.75902e-15
S100A16	-1.43193	0.176247	914.997	4.49109e-16	8.10437e-15
ANGPTL4	-0.759466	0.0935087	4627.64	4.59062e-16	8.27738e-15
MMP24	0.747625	0.0921026	2735.97	4.76651e-16	8.58769e-15
ACTA2	-0.818594	0.100863	3984.14	4.82054e-16	8.67812e-15
PLD2	-0.914957	0.112745	1503.31	4.84561e-16	8.71631e-15
ST8SIA3	1.43797	0.17723	668.597	4.91548e-16	8.83499e-15
CAMTA1	0.572067	0.070536	6201.94	5.05005e-16	9.06965e-15
TEAD3	-0.721491	0.0889692	2127.31	5.0852e-16	9.12554e-15
CLASP2	0.618331	0.0762908	9881.93	5.27756e-16	9.46322e-15
OSTC	-0.739106	0.0912661	4003.28	5.57016e-16	9.97998e-15
GDF6	-1.46975	0.18155	884.41	5.69989e-16	1.02043e-14
USH1C	-2.15321	0.266031	242.78	5.78118e-16	1.03417e-14
CPQ	-1.10835	0.136973	1152.48	5.88188e-16	1.05135e-14
GRAMD1B	0.913708	0.112974	1524.16	6.07644e-16	1.08527e-14
GFAP	-0.453408	0.0560796	133904	6.21256e-16	1.10871e-14
GASK1B	-1.07132	0.132523	1347.28	6.26586e-16	1.11734e-14
PPM1K	0.710512	0.0879257	2878.12	6.43285e-16	1.14621e-14
FZD7	-0.829524	0.102689	2860.95	6.58264e-16	1.17198e-14
VIPR2	-1.39162	0.172307	656.838	6.67121e-16	1.18681e-14
NR3C1	-0.825074	0.102292	1685.23	7.2702e-16	1.29236e-14
RGS9	-1.54094	0.191136	363.931	7.50388e-16	1.33285e-14
BOC	-0.64648	0.0802736	6399.78	8.04865e-16	1.42849e-14
EDA2R	-1.08257	0.134517	832.759	8.42502e-16	1.49412e-14
CALHM5	-1.20868	0.150531	836.474	9.79009e-16	1.73485e-14
TMEM161B-AS1	0.708479	0.0882853	3042.65	1.01627e-15	1.79947e-14
ALDH1L1	-1.15191	0.14362	760.289	1.0528e-15	1.86269e-14
DCLK2	0.569088	0.070994	18319.4	1.09246e-15	1.93135e-14
APOBEC3C	-1.24105	0.154843	720.043	1.10229e-15	1.94721e-14
ATP1B2	0.739647	0.0923673	8542.28	1.16894e-15	2.06334e-14
KCNK9	1.34236	0.167838	517.886	1.26481e-15	2.23082e-14
GABRA1	1.80579	0.225837	254.797	1.2855e-15	2.26554e-14
F2RL2	-1.53897	0.192546	363.879	1.31986e-15	2.32429e-14
RASGRP3	-1.79164	0.224213	287.531	1.3407e-15	2.35915e-14
SLFN11	-0.784765	0.0982424	1783.68	1.37091e-15	2.41043e-14
CSMD2	0.68521	0.0858115	3052.61	1.4045e-15	2.46758e-14
CRB1	2.00223	0.250843	219.764	1.43966e-15	2.52739e-14
NUCKS1	-0.515812	0.0646847	26789.9	1.53309e-15	2.68932e-14
CALR	-0.574554	0.0720642	43476.9	1.55116e-15	2.71892e-14
MXRA7	-0.884081	0.110977	3924.98	1.6345e-15	2.86277e-14
PKM	-0.562821	0.0706688	43721.8	1.66285e-15	2.91017e-14
SEMA4A	0.941312	0.118206	1092.66	1.67453e-15	2.92836e-14
IL6ST	-0.641134	0.0805171	3943.7	1.68315e-15	2.94116e-14
EFNA5	-0.716691	0.0900241	2047.92	1.70516e-15	2.97732e-14
FAM98A	-0.684045	0.085934	3474.54	1.71871e-15	2.99867e-14
ARMCX2	-0.591261	0.0742833	4855.08	1.72678e-15	3.01043e-14
LRFN4	0.663674	0.0833839	3714.45	1.7307e-15	3.01494e-14
CCDC102A	-0.943341	0.118541	1278.12	1.74941e-15	3.04518e-14
TPM2	-0.602763	0.075757	9171.73	1.76928e-15	3.07741e-14
FILIP1L	-1.09994	0.138255	680.254	1.77863e-15	3.0913e-14
PPP1R26	0.643609	0.0809133	2971.46	1.80142e-15	3.1285e-14
WFS1	-0.786441	0.0988839	2742.62	1.81793e-15	3.15475e-14
CYB5R2	-1.45612	0.183116	434.045	1.83654e-15	3.1846e-14
UAP1L1	-1.86684	0.235176	236.153	2.05354e-15	3.55816e-14
C4orf48	0.77157	0.0972278	3404.09	2.09326e-15	3.6242e-14
PRR5L	-1.316	0.165845	542.018	2.10293e-15	3.63817e-14
NCLN	-0.564688	0.0712118	5297.6	2.19677e-15	3.79761e-14
SULF2	-1.37027	0.172835	11609.5	2.22315e-15	3.84028e-14
CNN1	-1.22362	0.154445	872.098	2.32382e-15	4.01112e-14
PTPRU	-0.899597	0.113618	1903.16	2.41938e-15	4.17288e-14
ADAM33	-1.55368	0.196235	3858.02	2.42411e-15	4.17785e-14
ACO1	-0.704897	0.0890363	2241.48	2.43387e-15	4.19148e-14
PHLDA2	-2.03857	0.257654	275.309	2.53181e-15	4.35683e-14
PLCB3	-0.684274	0.0865244	2937.09	2.60611e-15	4.48128e-14
SLC8A2	1.0866	0.137444	1323.77	2.66215e-15	4.57417e-14
TMED9	-0.561774	0.0711161	8328.79	2.80277e-15	4.81213e-14
ANKRD33B	-2.15377	0.272677	159.433	2.82047e-15	4.83885e-14
CYP1B1	-0.569395	0.0720973	16717.4	2.84353e-15	4.87471e-14
ZNF718	11.555	1.46319	169.679	2.85345e-15	4.88802e-14
SLC6A11	1.51755	0.192202	539.982	2.88918e-15	4.94548e-14
SNX25	-1.10749	0.140302	926.806	2.93463e-15	5.01948e-14
CSPG4	-0.834496	0.105753	1489.76	2.9987e-15	5.1252e-14
PTPRH	1.9927	0.252585	208.287	3.04091e-15	5.19342e-14
CCDC198	2.07435	0.262973	301.455	3.06904e-15	5.2375e-14
SPON2	-1.86643	0.236619	4891.87	3.07295e-15	5.24022e-14
METRN	0.696648	0.0883889	11186.2	3.2315e-15	5.50645e-14
KCNN1	1.2162	0.154454	595.156	3.42927e-15	5.83905e-14
PANTR1	0.96124	0.12211	2014.21	3.49166e-15	5.94082e-14
PDE4A	-1.05602	0.134191	727.607	3.55928e-15	6.05131e-14
KAZN	-0.617628	0.0785044	3724.85	3.61984e-15	6.14965e-14
CAST	-0.676946	0.0861222	2388.69	3.83237e-15	6.50582e-14
RAB11FIP5	-0.880062	0.112081	1646.19	4.09484e-15	6.94619e-14
GABRB3	0.627578	0.079944	3925.92	4.15295e-15	7.03949e-14
NPR2	-0.717088	0.0913487	1944.07	4.16003e-15	7.0462e-14
SNX18	-0.757873	0.0966552	1805.86	4.47e-15	7.56557e-14
SAMD9L	-2.09692	0.267508	202.695	4.55171e-15	7.69811e-14
PDGFRA	-0.645787	0.0823863	4078.34	4.55892e-15	7.70453e-14
RNFT2	0.724148	0.0924013	2461.79	4.61446e-15	7.79258e-14
ERC2	0.887754	0.11331	1356.08	4.69923e-15	7.92983e-14
ACOT9	-0.726111	0.092697	2189.89	4.75732e-15	8.02187e-14
SYT17	1.14588	0.146342	627.622	4.87306e-15	8.21091e-14
TOX3	1.02295	0.130677	1694.76	4.954e-15	8.34107e-14
ATOH8	-0.880627	0.112526	1811.23	5.03638e-15	8.47348e-14
SLC7A14	0.853232	0.109035	1447.95	5.06331e-15	8.51245e-14
IQSEC3	0.997803	0.127653	1153.05	5.42934e-15	9.12105e-14
DOCK6	-0.813604	0.104101	2104.84	5.47487e-15	9.19071e-14
TMEM132B	0.802529	0.10269	1648.47	5.49421e-15	9.21635e-14
GUCY1A2	0.841201	0.107663	1952.31	5.57146e-15	9.33901e-14
C1orf21	0.681713	0.0873346	2520.91	5.91462e-15	9.90688e-14
CSGALNACT1	1.40236	0.179681	552.773	5.96307e-15	9.98065e-14
PRX	-1.00454	0.128767	922.245	6.13031e-15	1.0253e-13
CSRP1	-0.847278	0.108642	3040.01	6.24884e-15	1.04435e-13
MINK1	-0.575576	0.0738612	6982.5	6.56074e-15	1.09567e-13
CCDC136	0.62519	0.0802448	3534.04	6.64609e-15	1.1091e-13
LINC01963	0.612507	0.0786357	4633.33	6.74484e-15	1.12475e-13
TTC28	-0.587864	0.0754732	5598.97	6.75176e-15	1.12508e-13
LMF2	-0.548934	0.0704871	6578.88	6.82269e-15	1.13606e-13
RNF208	1.04778	0.134561	863.79	6.87899e-15	1.14459e-13
JAK1	-0.593259	0.0761904	4563.48	6.88716e-15	1.14511e-13
STK10	-0.899995	0.115601	1550.78	6.95048e-15	1.15479e-13
CPPED1	-0.938153	0.120533	1037.26	7.06095e-15	1.17228e-13
TRIM62	-0.757593	0.0973594	1833.5	7.17246e-15	1.18905e-13
XPNPEP1	-0.695158	0.0893357	4490.73	7.17174e-15	1.18905e-13
TYK2	-0.566311	0.0728801	5276.99	7.82079e-15	1.29558e-13
SPTLC3	-2.30131	0.29619	176.958	7.86723e-15	1.30232e-13
ADAMTS1	-1.09819	0.141493	1205.67	8.39445e-15	1.38858e-13
GOLGA2	-0.524612	0.0676754	7565.94	9.05373e-15	1.49654e-13
GAS2L1	-0.692834	0.0893858	2260.2	9.11287e-15	1.50522e-13
SEMA3C	-1.78203	0.230035	1943.26	9.4266e-15	1.5559e-13
HPCAL1	0.69757	0.0901669	5487.38	1.02251e-14	1.68648e-13
RNF165	0.6185	0.0800643	5272.62	1.11814e-14	1.84285e-13
KIF21B	0.559727	0.072476	20762.1	1.13687e-14	1.87236e-13
TMEM132A	0.519374	0.0672589	21412.5	1.14513e-14	1.88459e-13
CLIC1	-0.562364	0.0728967	4455.8	1.21422e-14	1.99685e-13
PHLDB1	-0.519196	0.0673035	11221.8	1.21699e-14	1.99994e-13
RAB29	-1.01172	0.131162	863.606	1.22442e-14	2.00924e-13
NFIC	-0.747585	0.096919	6217.44	1.2241e-14	2.00924e-13
PTPRD	0.517756	0.0671671	8004.14	1.27339e-14	2.08809e-13
TTR	-2.18845	0.284077	199.245	1.32167e-14	2.16568e-13
PRKG1	-1.09876	0.142636	769.025	1.32641e-14	2.17187e-13
PGBD5	0.753503	0.09782	2470.24	1.32952e-14	2.1754e-13
SPRY1	-0.893969	0.116098	1900.77	1.35936e-14	2.22261e-13
CTXN1	0.518057	0.0673347	10201	1.42867e-14	2.33425e-13
DNAJC1	-0.856981	0.111464	1261.04	1.48986e-14	2.43246e-13
SLC29A1	-1.99951	0.260182	3687.18	1.52981e-14	2.4959e-13
PLD5	1.47603	0.192098	377.613	1.54543e-14	2.51956e-13
MDFIC	-0.794476	0.103467	1967.66	1.60857e-14	2.62062e-13
DPYSL2	0.471207	0.0614069	28962.5	1.67345e-14	2.72436e-13
FBN1	-1.4943	0.194787	20102.6	1.701e-14	2.76721e-13
IDH1	0.51043	0.0665608	8424.91	1.73851e-14	2.8262e-13
TMCO3	-0.628048	0.0819054	3704.63	1.74738e-14	2.83858e-13
SLC44A2	-0.541942	0.0707019	10087.6	1.78598e-14	2.89921e-13
PDGFB	-1.62651	0.212212	560.001	1.79454e-14	2.91101e-13
TMEM97	-0.740404	0.09673	2701.3	1.9431e-14	3.14842e-13
HMGB3	0.527767	0.0689503	7755.65	1.94367e-14	3.14842e-13
TRIM2	0.508779	0.0664818	7523.6	1.96476e-14	3.17802e-13
FERMT2	-0.563894	0.0736829	7542.33	1.96382e-14	3.17802e-13
SP140L	-1.79029	0.233951	225.955	1.97237e-14	3.18806e-13
FAM241B	0.876834	0.114674	1085.39	2.06792e-14	3.34011e-13
CHRNB2	0.847709	0.110994	1589.84	2.21596e-14	3.57667e-13
MDGA1	-0.501908	0.0657401	10538.6	2.26281e-14	3.6497e-13
ZNF106	-0.658564	0.0862749	5534.52	2.28788e-14	3.6875e-13
TMEM200A	-0.868578	0.113794	1137.8	2.29571e-14	3.69748e-13
ZNF682	11.1824	1.46506	185.847	2.29813e-14	3.69874e-13
SDC2	-1.32302	0.173343	13828.3	2.30394e-14	3.70546e-13
CTSZ	-0.818938	0.107362	1319.95	2.38739e-14	3.83695e-13
GPR176	0.89196	0.116951	1412.83	2.40739e-14	3.86635e-13
IGSF9	0.907977	0.119075	1145.62	2.43603e-14	3.90957e-13
B3GALNT1	0.7227	0.0947798	2617.98	2.43967e-14	3.91264e-13
VAMP5	-0.946481	0.124202	1221.14	2.52706e-14	4.04991e-13
ETNK2	1.01322	0.132965	1034.7	2.53192e-14	4.05484e-13
CERS2	-0.760529	0.0998252	2018.61	2.56428e-14	4.10376e-13
SLC12A4	-0.671925	0.0882199	4625.19	2.60676e-14	4.16879e-13
YWHAH	0.481798	0.0632841	11761	2.67255e-14	4.27098e-13
MAGT1	-0.6682	0.0878038	3152.84	2.73778e-14	4.37214e-13
TMEFF2	0.701031	0.0921223	1869.07	2.74544e-14	4.38129e-13
SFRP1	-1.47643	0.194057	8465.55	2.77845e-14	4.43083e-13
RTKN	-0.789544	0.103798	1505.86	2.81561e-14	4.48693e-13
ROBO2	0.684897	0.0900537	2749.58	2.83959e-14	4.52196e-13
FRRS1L	0.590108	0.0776668	3535.3	3.0087e-14	4.7879e-13
SNHG14	0.524696	0.069131	20582.7	3.20216e-14	5.09217e-13
SP8	4.06886	0.5362	65.1133	3.2406e-14	5.14969e-13
ADAP1	1.18675	0.156413	713.474	3.26733e-14	5.18852e-13
CMTM3	-0.623492	0.0821861	3819.58	3.29053e-14	5.22169e-13
PAK6	0.995295	0.131221	1155.24	3.32878e-14	5.27869e-13
SEPTIN2	-0.469032	0.0618429	27864.9	3.34405e-14	5.2992e-13
THSD4	-1.25184	0.165067	585.479	3.35533e-14	5.31334e-13
IGF2R	-0.779375	0.102787	5994.19	3.39094e-14	5.36598e-13
PDCD4	-0.740973	0.0977986	2314.5	3.54945e-14	5.6129e-13
PTPRO	0.736169	0.0971706	3070.34	3.56245e-14	5.62951e-13
KBTBD6	0.647654	0.0855339	3112.44	3.67803e-14	5.8081e-13
GGT5	-1.53014	0.202107	339.53	3.70519e-14	5.84692e-13
ASAP3	-0.609318	0.0804908	3819.9	3.73138e-14	5.88413e-13
XYLT2	-0.666993	0.0881177	2627.89	3.75118e-14	5.91124e-13
LRRC61	1.07078	0.141733	669.843	4.19106e-14	6.59983e-13
DDC	2.64963	0.351026	109.794	4.41158e-14	6.94226e-13
PCP4L1	-0.841666	0.111508	1414.33	4.41953e-14	6.9451e-13
CACNA2D2	0.655596	0.0868561	3145.89	4.41761e-14	6.9451e-13
IL4R	-0.910107	0.120577	1039.18	4.42304e-14	6.94581e-13
TMOD3	-0.657034	0.0870613	3805.79	4.46095e-14	7.00048e-13
FHL2	-0.70426	0.0933782	1871.06	4.62741e-14	7.25667e-13
PHKA1	1.75908	0.233313	251.302	4.71569e-14	7.38998e-13
AGPAT2	-1.08655	0.144161	737.87	4.80769e-14	7.52894e-13
SCTR	4.15333	0.551212	65.2581	4.88681e-14	7.64756e-13
NCS1	0.546721	0.0725837	13192.4	4.98619e-14	7.79769e-13
REC8	-0.59718	0.0793711	4151.06	5.31656e-14	8.3086e-13
FABP3	-0.979583	0.130276	1841.15	5.50781e-14	8.60154e-13
PLEC	-0.482215	0.0641496	32337.5	5.60278e-14	8.74381e-13
PNMA8C	0.860208	0.114446	1050	5.63485e-14	8.7878e-13
VAMP3	-0.703841	0.0936794	2079.71	5.76606e-14	8.98624e-13
PNMA6F	2.59568	0.345619	132.708	5.90258e-14	9.19267e-13
GPR88	2.0805	0.277035	194.019	5.91714e-14	9.20901e-13
ELN	-2.10905	0.280929	149114	6.03036e-14	9.37409e-13
CTTN	-0.494553	0.0658755	10858.8	6.0315e-14	9.37409e-13
TMEM271	1.05446	0.140496	717.484	6.12886e-14	9.51887e-13
MLLT11	0.465779	0.0621195	14256.9	6.4746e-14	1.0049e-12
YIPF5	-0.598307	0.0798285	3176.62	6.63473e-14	1.02904e-12
VANGL1	-0.928382	0.12396	982.551	6.92107e-14	1.07272e-12
SRGAP3	0.517838	0.0691608	9401.04	7.0223e-14	1.08766e-12
PDGFC	-0.925243	0.123653	1441.52	7.28712e-14	1.12791e-12
NAP1L2	0.787873	0.105305	1397.12	7.33193e-14	1.13407e-12
CTDSP2	-0.592234	0.079159	7624.37	7.34328e-14	1.13505e-12
ALDH18A1	-0.547944	0.0732421	4667.47	7.36074e-14	1.13697e-12
SLC25A24	-0.854356	0.114206	1118.67	7.38577e-14	1.14006e-12
ZNF436	-0.660061	0.0882538	2707.29	7.48223e-14	1.15416e-12
MSI1	0.643764	0.0861069	6126.38	7.64236e-14	1.17806e-12
SPTBN1	-0.56596	0.0757222	29963.4	7.76953e-14	1.19685e-12
LINC02731	1.45223	0.19431	328.868	7.79312e-14	1.19966e-12
DPP10	0.695148	0.0930189	2328.55	7.82746e-14	1.20413e-12
GNS	-0.581235	0.0778096	5977.71	8.02166e-14	1.23317e-12
SDK2	-0.673934	0.090253	2860.69	8.19397e-14	1.2588e-12
CDH19	-2.7392	0.367083	109.35	8.51707e-14	1.30755e-12
NME4	-0.508748	0.0681874	6618.16	8.58509e-14	1.3171e-12
BCAM	-1.19773	0.160633	480.05	8.89678e-14	1.36399e-12
DENND6B	0.63727	0.0854718	3944.42	8.92465e-14	1.36734e-12
GREM2	-1.06845	0.14337	953.019	9.16622e-14	1.4034e-12
PVALB	-3.98753	0.535411	426.681	9.5047e-14	1.45424e-12
NKAIN1	0.560579	0.0752823	5869.17	9.59557e-14	1.46715e-12
LHFPL4	0.750302	0.100772	3639.3	9.65258e-14	1.47487e-12
ITPKB	0.706922	0.0949816	4169.72	9.86334e-14	1.50606e-12
RADIL	0.923778	0.124122	995.545	9.87986e-14	1.50756e-12
C1orf61	0.626372	0.0841869	23489	1.00494e-13	1.5324e-12
CREG2	1.68367	0.226305	219.003	1.00811e-13	1.5362e-12
PKNOX2	-0.770453	0.103601	3093.63	1.03181e-13	1.57125e-12
GNAZ	0.565024	0.0759982	3950.92	1.04807e-13	1.59494e-12
MVB12B	0.52306	0.070361	6620	1.05399e-13	1.60287e-12
NEXMIF	0.916793	0.123348	1698.44	1.06504e-13	1.6186e-12
RGMA	0.527252	0.0709699	13599.4	1.09226e-13	1.65885e-12
CCDC8	-0.665784	0.0896183	3237.46	1.09331e-13	1.65932e-12
SRCIN1	0.525628	0.0707557	5159.19	1.09616e-13	1.66253e-12
TMEM121B	0.807944	0.108884	1323.29	1.16931e-13	1.77229e-12
CHST14	-0.684283	0.0922496	2199.15	1.19137e-13	1.80453e-12
SEMA3F	-0.737498	0.0994523	3329.2	1.21087e-13	1.83283e-12
PRKCSH	-0.4778	0.0644458	15166.9	1.22566e-13	1.85397e-12
CBARP	0.683604	0.0922677	4388.7	1.27336e-13	1.92484e-12
NR1D2	-1.01623	0.137233	774.871	1.3102e-13	1.97921e-12
APOD	-1.68557	0.227865	476.373	1.39052e-13	2.09796e-12
A4GALT	-3.15662	0.426731	82.0554	1.39067e-13	2.09796e-12
NEURL1	1.07339	0.145158	791.914	1.4181e-13	2.13792e-12
NRXN2	0.467245	0.063198	13052.6	1.43167e-13	2.15694e-12
GSDMD	-1.74456	0.235995	252.114	1.44252e-13	2.17184e-12
CD109	-0.881533	0.119298	919.413	1.47576e-13	2.22041e-12
BAMBI	-1.31821	0.178452	482.776	1.50279e-13	2.25958e-12
TMEM39A	-0.845665	0.114484	1403.85	1.50461e-13	2.26081e-12
MCC	-0.666505	0.0902838	2933.26	1.55535e-13	2.33551e-12
CHST2	-0.623021	0.0844547	5307.1	1.61904e-13	2.42952e-12
GPRASP1	0.694915	0.0942714	3257.54	1.6881e-13	2.53148e-12
TRMT9B	0.871348	0.118211	985.474	1.69185e-13	2.53543e-12
POFUT2	-0.604508	0.082068	3602.32	1.75893e-13	2.6342e-12
ERV3-1	-1.06667	0.144855	699.709	1.78868e-13	2.67698e-12
ZBTB7B	-1.1055	0.150186	841.794	1.82673e-13	2.73033e-12
BCL2L12	-0.944619	0.128329	841.85	1.82624e-13	2.73033e-12
ABCA3	0.514975	0.0699666	9000.62	1.83497e-13	2.74082e-12
LMNB2	-0.512473	0.0696393	11547.3	1.85347e-13	2.76663e-12
YWHAQ	0.49148	0.0667968	32828.5	1.86916e-13	2.78822e-12
FKBP7	-0.975216	0.132617	899.773	1.92864e-13	2.87504e-12
USO1	-0.582969	0.0793008	3410.45	1.96186e-13	2.92264e-12
MEF2C	-1.00814	0.137169	1037.29	1.98698e-13	2.95812e-12
DISP2	0.545899	0.0742798	4273.92	1.99345e-13	2.96579e-12
NCALD	0.626858	0.0853598	4312.12	2.07755e-13	3.08888e-12
SLC39A13	-0.541761	0.0737792	4472.23	2.08859e-13	3.10327e-12
CNN2	-0.562257	0.0765863	8806.03	2.11232e-13	3.13646e-12
PAQR6	0.884152	0.120448	2141.25	2.12798e-13	3.15765e-12
KLF9	-1.64935	0.224779	234.838	2.17409e-13	3.22395e-12
NEK7	-0.902887	0.123062	884.936	2.18681e-13	3.24069e-12
SMARCD2	-0.793451	0.108148	1314.26	2.18905e-13	3.24189e-12
PDIK1L	0.726224	0.0989951	1899.06	2.20136e-13	3.25585e-12
C12orf76	0.713574	0.0972701	1701.42	2.2005e-13	3.25585e-12
JPT1	0.452602	0.061708	17663.8	2.22429e-13	3.28762e-12
ARL4C	0.491131	0.0669696	7752.47	2.23974e-13	3.30829e-12
SOX3	2.64209	0.360291	120.641	2.24713e-13	3.31704e-12
SELENOM	-0.696047	0.0949284	1825.39	2.26166e-13	3.33632e-12
FAT4	-0.801281	0.109301	4068.56	2.28557e-13	3.36939e-12
COPB1	-0.529373	0.0722293	4773.64	2.31761e-13	3.4144e-12
MT3	2.39998	0.327603	148.478	2.37347e-13	3.49442e-12
PYCR1	-0.683972	0.0934269	3254.56	2.46249e-13	3.62312e-12
DDX60L	-1.23916	0.169313	427.859	2.50278e-13	3.68001e-12
ZNF626	10.7561	1.46971	123.713	2.5082e-13	3.68558e-12
PPFIBP1	-0.683969	0.0935588	2885.99	2.66008e-13	3.90623e-12
CTNNA2	0.621128	0.0849699	3728.34	2.67174e-13	3.92081e-12
ADAM11	0.972156	0.133119	1587.47	2.81646e-13	4.1305e-12
TERF2IP	0.490651	0.0671883	10549.9	2.82216e-13	4.13619e-12
C1QL2	2.7107	0.371349	106.664	2.88639e-13	4.22758e-12
POU3F3	0.534744	0.0732622	19084.7	2.89831e-13	4.2423e-12
PRRT4	0.942126	0.129271	949.641	3.14651e-13	4.6026e-12
DDOST	-0.495878	0.0680821	9193.25	3.25177e-13	4.75351e-12
COPB2	-0.569195	0.0781819	6948.82	3.32852e-13	4.86256e-12
OS9	-0.460559	0.0632733	10165.4	3.36578e-13	4.91382e-12
LRRTM1	1.29747	0.178275	459.044	3.39011e-13	4.94616e-12
GLI3	-0.65063	0.0894051	3015.59	3.40506e-13	4.96476e-12
BRSK2	0.669873	0.0921167	6357.25	3.54208e-13	5.16122e-12
KERA	-2.32435	0.319763	178.697	3.62262e-13	5.27518e-12
PRSS23	-1.92173	0.264381	6762.56	3.6266e-13	5.27758e-12
SPSB1	-1.07173	0.147454	1015.6	3.64256e-13	5.29739e-12
TRIM5	-0.877197	0.120798	1299.12	3.82236e-13	5.5553e-12
IQGAP3	-0.814716	0.112307	1705.57	4.03577e-13	5.86171e-12
CACNG4	0.464202	0.0639919	11093.6	4.04443e-13	5.87052e-12
FHDC1	-1.29065	0.177949	671.919	4.07844e-13	5.9161e-12
LINC02701	-1.52138	0.209908	269.612	4.23492e-13	6.13914e-12
AXIN2	-0.836318	0.115398	2674.35	4.2539e-13	6.16271e-12
SKI	-0.526357	0.0726452	9686.04	4.30584e-13	6.23396e-12
PJA1	0.559934	0.0772938	4617.31	4.34883e-13	6.29217e-12
DPY19L2	1.08132	0.149345	612.488	4.47256e-13	6.46707e-12
SLC9A1	-0.748384	0.1035	2003.63	4.80327e-13	6.94081e-12
[truncated: 42,348 more rows]

## Sheet: astro_T13 vs astro_wt
	logFC	lfcSE	baseMean	PValue	FDR
[truncated: 35,055 more rows]

[truncated: 1 more sheets: astro_R19 vs astro_wt]
