# Supplementary material for: DNA damage contributes to neurotoxic inflammation in Aicardi-Goutières syndrome astrocytes
Source: J Exp Med. 2022 Mar 9;219(4):e20211121. doi: 10.1084/jem.20211121 (PMC8916121; doi:10.1084/jem.20211121)
Supplement: Table S6 — lists the identified differential expressed genes found in the scRNA-seq. [file JEM_20211121_TableS6.xlsx]

## Sheet: astrocytes AGS1_vs_astrocytesWT
	p_val	avg_logFC	pct.1	pct.2	p_val_adj
CALR	0	1.66162	0.993	0.86	0
CYP26A1	0	1.45803	0.673	0.003	0
PCSK1N	0	1.41841	0.974	0.643	0
PTN	0	1.3736	0.995	0.939	0
LY6H	0	1.35106	0.863	0.313	0
MANF	0	1.35056	0.912	0.469	0
ZIC1	0	1.34335	0.923	0.169	0
GPM6A	0	1.29074	0.971	0.691	0
IRX2	0	1.27817	0.861	0.015	0
C1orf61	0	1.2582	0.99	0.9	0
IRX1	0	1.22749	0.858	0.039	0
NTRK2	0	1.20798	0.877	0.111	0
DDIT4	0	1.20524	0.913	0.52	0
A2M	0	1.15195	0.905	0.537	0
BAALC	0	1.12794	0.853	0.288	0
COL1A2	0	1.11481	0.826	0.127	0
HSP90B1	0	1.10871	0.988	0.913	0
EN2	0	1.08521	0.837	0	0
LYPD1	0	1.07979	0.899	0.378	0
PPIB	0	1.05912	0.982	0.902	0
SDF2L1	0	1.02908	0.802	0.301	0
GYPC	0	1.01514	0.839	0.191	0
MT-ND3	0	0.978408	0.995	0.99	0
CAV1	0	0.957953	0.719	0.121	0
GPM6B	0	0.957405	0.984	0.924	0
PDIA3	0	0.943873	0.939	0.725	0
PDIA6	0	0.933262	0.973	0.891	0
FTH1	0	0.909322	1	0.998	0
EPB41L3	0	0.888201	0.807	0.241	0
PDIA4	0	0.887873	0.892	0.586	0
MDFI	0	0.879572	0.818	0.223	0
ZIC2	0	0.873855	0.869	0.359	0
NKAIN3	0	0.873114	0.866	0.467	0
CRNDE	0	0.867875	0.811	0.144	0
PLEKHA5	0	0.865987	0.846	0.359	0
PRXL2A	0	0.860042	0.914	0.576	0
SYT1	0	0.845226	0.825	0.362	0
TIMP2	0	0.834952	0.9	0.599	0
HERPUD1	0	0.834793	0.853	0.483	0
TCF4	0	0.822	0.884	0.472	0
RPN2	0	0.820504	0.832	0.384	0
IDH1	0	0.799922	0.811	0.26	0
PTX3	0	0.791684	0.698	0.069	0
B3GAT1	0	0.787118	0.745	0.129	0
DNAJB11	0	0.783992	0.86	0.454	0
CD24	0	0.783019	0.945	0.708	0
CTXN1	0	0.774612	0.894	0.624	0
FEZ1	0	0.768445	0.938	0.771	0
CRELD2	0	0.762547	0.751	0.3	0
TMEM50B	0	0.760724	0.801	0.26	0
C4orf48	0	0.755057	0.963	0.874	0
MYDGF	0	0.749764	0.904	0.65	0
MT-CYB	0	0.7496	0.994	0.998	0
MT-CO2	0	0.729031	0.997	0.999	0
BRI3	0	0.727062	0.973	0.908	0
RUFY3	0	0.726324	0.887	0.453	0
IRX3	0	0.724081	0.623	0.003	0
CD99	0	0.719991	0.982	0.95	0
ARL2	0	0.715476	0.858	0.469	0
SLCO3A1	0	0.714267	0.658	0.096	0
CALM2	0	0.7124	0.989	0.955	0
TTC3	0	0.70876	0.977	0.889	0
UBL3	0	0.696992	0.793	0.357	0
LIFR	0	0.695011	0.752	0.163	0
IRX5	0	0.69288	0.668	0	0
AK1	0	0.690842	0.775	0.337	0
COL3A1	0	0.674613	0.663	0.064	0
FBLN5	0	0.673524	0.58	0.051	0
C2orf80	0	0.670941	0.648	0.042	0
ATP1A2	0	0.669556	0.623	0.079	0
PRMT2	0	0.668863	0.911	0.673	0
PLPPR3	0	0.647296	0.872	0.462	0
COL12A1	0	0.639918	0.66	0.014	0
SORT1	0	0.633928	0.79	0.356	0
RDX	0	0.632787	0.973	0.93	0
MMP17	0	0.624068	0.598	0.046	0
ASS1	0	0.61858	0.589	0.084	0
RETREG1	0	0.608225	0.663	0.178	0
CP	0	0.604742	0.549	0.008	0
PLP1	0	0.603374	0.726	0.182	0
ERBB4	0	0.59586	0.646	0.032	0
PIFO	0	0.595119	0.676	0.135	0
TRAPPC1	0	0.593409	0.79	0.337	0
RABAC1	0	0.588666	0.939	0.858	0
PLXNA2	0	0.563926	0.636	0.077	0
C5orf38	0	0.560408	0.652	0.005	0
FAM89A	0	0.556039	0.595	0.011	0
GRN	0	0.532903	0.668	0.145	0
ZIC4	0	0.502709	0.612	0.02	0
GBX2	0	0.496612	0.549	0.021	0
ELMOD1	0	0.488754	0.535	0.023	0
AC009403.2	0	0.375342	0.501	0.006	0
RPS27	0	-0.31254	1	0.999	0
RPL41	0	-0.31611	1	1	0
RPS29	0	-0.317035	0.997	0.999	0
RPL19	0	-0.318794	0.999	0.999	0
RPL36	0	-0.324369	0.997	0.997	0
RPS23	0	-0.33295	0.998	0.999	0
RACK1	0	-0.342432	0.995	0.998	0
RPS16	0	-0.345568	0.994	0.997	0
RPL26	0	-0.354081	0.999	0.999	0
RPS7	0	-0.365881	0.997	0.997	0
RPL18	0	-0.367941	0.994	0.998	0
RPS19	0	-0.380934	0.999	0.998	0
RPL37A	0	-0.383946	0.999	1	0
RPL7A	0	-0.384212	0.999	0.997	0
RPL22	0	-0.387806	0.997	0.997	0
RPS4X	0	-0.387964	0.996	0.996	0
RPS5	0	-0.405372	0.995	0.993	0
RPL11	0	-0.409078	0.999	0.999	0
RPL14	0	-0.416634	0.995	0.995	0
RPS18	0	-0.419315	0.999	1	0
RPL39	0	-0.423305	0.999	0.999	0
RPL32	0	-0.423373	0.998	1	0
RPL23A	0	-0.42449	0.994	0.998	0
RPLP1	0	-0.424706	0.999	1	0
RPS3	0	-0.429953	0.998	0.998	0
RPS2	0	-0.446011	0.999	1	0
RPS6	0	-0.451805	0.995	0.995	0
RPL18A	0	-0.452569	0.998	0.998	0
RPLP2	0	-0.463387	0.995	0.997	0
RBPMS	0	-0.465473	0.127	0.613	0
RPL35	0	-0.472216	0.994	0.997	0
RPL36A	0	-0.477316	0.995	0.997	0
RPS9	0	-0.48857	0.995	0.992	0
PPIA	0	-0.489611	0.975	0.986	0
AC069277.1	0	-0.493267	0	0.476	0
GAPDH	0	-0.494792	1	0.999	0
SIX3	0	-0.496935	0	0.516	0
RPS24	0	-0.502921	0.999	0.999	0
EMX2	0	-0.505709	0.003	0.499	0
YBX1	0	-0.507772	0.993	0.992	0
RPL29	0	-0.508662	0.999	0.997	0
RPL12	0	-0.516574	0.997	0.998	0
SRP14	0	-0.526596	0.983	0.992	0
RPS21	0	-0.550536	0.995	0.997	0
KLF5	0	-0.558786	0.05	0.505	0
MZT2A	0	-0.561954	0.736	0.922	0
NAP1L1	0	-0.577646	0.971	0.987	0
DUSP4	0	-0.58489	0.101	0.584	0
HNRNPA1	0	-0.594962	0.962	0.987	0
RPL8	0	-0.628775	0.995	0.997	0
PRDX2	0	-0.647174	0.96	0.973	0
SYNE2	0	-0.721994	0.392	0.802	0
EEF1B2	0	-0.731301	0.966	0.99	0
ANP32B	0	-0.760421	0.792	0.931	0
CA2	0	-0.764569	0.251	0.743	0
DANCR	0	-0.781937	0.684	0.901	0
RBP1	0	-0.840493	0.287	0.755	0
DOK5	0	-0.844925	0.515	0.911	0
LHX2	0	-0.86771	0.008	0.717	0
SNHG5	0	-0.880189	0.741	0.958	0
GPC3	0	-0.880462	0.444	0.841	0
CDC42EP3	0	-0.898692	0.515	0.853	0
FOXG1	0	-0.923235	0.002	0.801	0
HSPB1	0	-0.951427	0.923	0.977	0
TPM2	0	-0.985587	0.618	0.935	0
PCLAF	0	-1.08368	0.311	0.818	0
OCIAD2	0	-1.10155	0.299	0.825	0
NNAT	0	-1.12152	0	0.481	0
DLK1	0	-1.28107	0.413	0.891	0
LINC01551	0	-1.34822	0.004	0.903	0
CCN1	0	-1.4431	0.454	0.921	0
SMS	0	-1.48222	0.737	0.965	0
HOPX	0	-1.49659	0.014	0.734	0
CKB	0	-1.65202	0.913	0.997	0
PRDX6	0	-1.96616	0.817	0.978	0
HSPA1A	0	-2.15474	0.273	0.848	0
PRPH	0	-2.19806	0.04	0.859	0
CXCL14	0	-2.39346	0.055	0.79	0
DNAJB1	1.25056e-307	-1.74812	0.639	0.866	2.55778e-303
RPS15	2.413e-307	-0.326578	0.998	0.998	4.93531e-303
CDH4	1.05834e-306	0.557483	0.655	0.164	2.16462e-302
IFITM2	9.64502e-306	0.943134	0.7	0.239	1.9727e-301
PPA1	3.56175e-305	-0.579933	0.868	0.95	7.28485e-301
CALU	2.61146e-304	0.632805	0.895	0.674	5.34122e-300
DCLK1	1.71479e-303	0.67961	0.806	0.409	3.50726e-299
RFX4	2.90094e-303	0.508241	0.638	0.137	5.93329e-299
AFF3	1.12142e-302	0.508714	0.649	0.152	2.29363e-298
RMST	3.72432e-302	0.51365	0.67	0.152	7.61736e-298
ATP1B1	2.90303e-301	0.878871	0.84	0.511	5.93756e-297
HILPDA	3.07645e-301	0.714621	0.688	0.209	6.29227e-297
NUDT4	2.57802e-300	-0.701995	0.506	0.833	5.27282e-296
SERINC2	5.99967e-299	-0.6962	0.312	0.718	1.22711e-294
NFIX	2.50697e-298	0.589498	0.778	0.334	5.12751e-294
ST8SIA1	7.79458e-297	0.401882	0.553	0.069	1.59422e-292
DKK1	9.28939e-297	0.849067	0.485	0.023	1.89996e-292
ARHGAP29	2.98074e-296	0.627155	0.62	0.135	6.09651e-292
UBA52	1.16996e-294	-0.312428	0.991	0.993	2.39293e-290
OTX2	1.55253e-294	-0.427245	0.018	0.442	3.17539e-290
SEL1L	2.35955e-294	0.548184	0.689	0.213	4.82599e-290
TMED9	2.39824e-294	0.559497	0.908	0.724	4.90511e-290
WLS	3.73119e-294	0.669841	0.932	0.647	7.63141e-290
ARX	9.639e-294	-0.365483	0	0.404	1.97147e-289
RPS12	1.1384e-293	-0.334608	0.997	0.999	2.32838e-289
GFAP	2.12399e-292	1.39674	0.699	0.221	4.3442e-288
TAGLN2	7.4324e-292	-0.80437	0.446	0.819	1.52015e-287
RPS17	1.04043e-291	-0.422251	0.981	0.993	2.12799e-287
ELN	6.74458e-291	1.01998	0.611	0.142	1.37947e-286
RPL13	1.64233e-290	-0.298518	0.999	1	3.35906e-286
SOCS3	4.24865e-289	0.430347	0.507	0.043	8.68976e-285
TAGLN3	5.59454e-289	0.579022	0.683	0.204	1.14425e-284
PGK1	2.56368e-288	0.580802	0.991	0.974	5.24349e-284
NRP2	4.36599e-288	-0.579674	0.111	0.573	8.92976e-284
CDK2AP2	8.45656e-286	0.666113	0.854	0.587	1.72962e-281
PTMA	1.05255e-285	-0.586837	0.993	0.997	2.15278e-281
NDFIP1	3.44884e-285	0.633151	0.941	0.819	7.05391e-281
RPS27A	7.87849e-285	-0.291491	0.999	0.999	1.61139e-280
TMOD3	2.18489e-284	0.577268	0.863	0.528	4.46876e-280
PLTP	1.04443e-283	0.684896	0.849	0.53	2.13617e-279
HSPA1B	1.60155e-283	-1.59297	0.418	0.759	3.27564e-279
GSN	2.5521e-283	0.641278	0.748	0.326	5.21981e-279
FAM89B	3.65467e-282	0.493971	0.791	0.383	7.4749e-278
MDK	3.67534e-282	0.767716	0.909	0.731	7.51718e-278
RHOBTB3	1.31046e-281	0.652908	0.824	0.465	2.68029e-277
WNT3	1.93772e-281	0.358869	0.48	0.032	3.96323e-277
CCDC80	3.37747e-280	0.452774	0.554	0.085	6.90793e-276
UPF3A	1.52092e-279	-0.537141	0.651	0.89	3.11074e-275
CST3	1.62367e-279	0.653488	0.921	0.806	3.32088e-275
FZD3	6.07376e-277	0.601917	0.888	0.65	1.24227e-272
LAPTM4A	2.38824e-276	0.524175	0.932	0.799	4.88466e-272
CRELD1	7.72424e-276	0.457672	0.593	0.132	1.57984e-271
FMN2	4.72083e-275	0.359132	0.497	0.047	9.65551e-271
PON2	1.01043e-274	0.724746	0.935	0.79	2.06663e-270
PEG3	2.1078e-274	-0.375501	0	0.382	4.31108e-270
NKAIN3-IT1	2.73714e-274	0.524534	0.681	0.228	5.59828e-270
HINT1	7.50404e-274	-0.375475	0.972	0.988	1.5348e-269
RAB8B	1.33728e-272	-0.622007	0.499	0.812	2.73515e-268
PAX3	1.68696e-272	0.430494	0.414	0	3.45034e-268
ANGPT1	1.72348e-271	0.391166	0.455	0.024	3.52504e-267
BTG1	9.8435e-271	0.746873	0.876	0.552	2.01329e-266
RAN	6.93649e-270	-0.462641	0.963	0.987	1.41872e-265
STC2	1.23521e-269	0.434951	0.623	0.148	2.52637e-265
CALD1	3.33696e-269	-0.85311	0.94	0.975	6.82508e-265
IRF2BPL	7.03206e-269	0.531473	0.802	0.339	1.43827e-264
AC092957.1	1.44807e-268	0.315973	0.422	0.007	2.96173e-264
NRG1	2.04731e-268	-0.687574	0.249	0.662	4.18736e-264
MT-ATP6	4.13193e-268	0.720979	0.996	0.997	8.45103e-264
HSP90AA1	6.24767e-268	-0.86725	0.998	1	1.27783e-263
INSIG2	1.31695e-267	0.506273	0.643	0.181	2.69356e-263
TENT5A	1.17158e-266	0.501501	0.66	0.183	2.39623e-262
NUSAP1	5.06859e-266	-1.097	0.183	0.631	1.03668e-261
RPL37	1.90649e-265	-0.274444	0.999	0.998	3.89935e-261
CTNND2	3.27963e-265	0.46202	0.714	0.265	6.70783e-261
DACH1	9.04903e-265	0.404793	0.498	0.058	1.8508e-260
HSPA5	5.19473e-264	0.663213	0.986	0.92	1.06248e-259
VEGFB	1.19643e-263	0.571263	0.921	0.822	2.44706e-259
HEPH	2.32274e-263	0.307694	0.431	0.015	4.75071e-259
IQCG	7.52832e-263	0.495892	0.574	0.121	1.53977e-258
DKK3	9.66751e-263	0.579179	0.793	0.362	1.9773e-258
PHF19	1.46881e-261	-0.456435	0.134	0.559	3.00416e-257
IER5L	2.67539e-261	0.764212	0.786	0.391	5.47197e-257
ANGPTL4	1.48882e-260	0.523096	0.482	0.052	3.04509e-256
HMGB1	4.10105e-260	-0.661496	0.984	0.994	8.38788e-256
BTF3	6.75461e-260	-0.351238	0.977	0.988	1.38152e-255
RAB6B	1.80951e-259	0.406189	0.661	0.199	3.70099e-255
TMEM106B	1.45206e-257	0.453164	0.717	0.279	2.9699e-253
HIST1H4C	4.20496e-257	0.830297	0.944	0.752	8.60041e-253
FYN	3.90894e-255	0.478231	0.744	0.315	7.99495e-251
RPL7	4.80088e-255	-0.351092	0.99	0.992	9.81925e-251
DNAJC3	7.34532e-255	0.556106	0.713	0.297	1.50234e-250
HMGA1	3.34639e-254	-0.701343	0.62	0.869	6.84438e-250
RND2	7.64574e-254	0.598962	0.745	0.354	1.56378e-249
EDIL3	2.61928e-253	0.442685	0.515	0.078	5.35722e-249
HMGB2	2.82725e-253	-1.2115	0.501	0.804	5.78257e-249
DDOST	2.95939e-253	0.494912	0.865	0.61	6.05283e-249
CCDC102B	3.13612e-253	0.401524	0.475	0.052	6.41431e-249
MPPED2	4.61842e-253	-0.376087	0.078	0.488	9.44605e-249
MAPK10	1.0264e-252	0.454605	0.643	0.186	2.09929e-248
XBP1	1.29372e-252	0.585288	0.86	0.555	2.64604e-248
RPL10A	1.64245e-252	-0.320086	0.995	0.995	3.35929e-248
HNRNPC	1.23459e-251	-0.48286	0.967	0.985	2.52511e-247
SPCS3	1.68539e-251	0.406276	0.614	0.164	3.44712e-247
JUND	4.40866e-251	0.633802	0.945	0.833	9.01703e-247
GP1BB	1.28232e-250	0.488598	0.577	0.13	2.62273e-246
NAV2	2.24426e-250	0.451594	0.653	0.203	4.59019e-246
RPL28	2.33172e-249	-0.283203	0.998	0.998	4.76908e-245
FNBP1L	6.82333e-249	0.567432	0.886	0.61	1.39557e-244
IAH1	7.52063e-249	-0.362119	0.126	0.547	1.53819e-244
RPS25	9.3994e-249	-0.271502	0.995	0.997	1.92246e-244
CXADR	1.12313e-248	0.523606	0.827	0.467	2.29713e-244
CDH13	8.53775e-248	0.320464	0.416	0.018	1.74623e-243
NR2F2	1.50346e-247	0.563349	0.793	0.401	3.07503e-243
MEIS2	2.65195e-247	-0.658786	0.272	0.677	5.42403e-243
SPARC	4.58466e-246	0.529771	0.967	0.896	9.377e-242
ADGRG1	8.85574e-246	0.649508	0.753	0.387	1.81126e-241
TMEM134	1.71214e-245	0.452147	0.694	0.271	3.50184e-241
JAM2	5.55165e-245	0.528688	0.828	0.52	1.13548e-240
GNAI2	8.03643e-245	0.512895	0.951	0.899	1.64369e-240
CXCR4	1.29781e-244	0.533261	0.748	0.304	2.65442e-240
RSRC2	3.88346e-244	-0.572332	0.873	0.96	7.94284e-240
EEF1G	7.36548e-244	-0.290847	0.99	0.995	1.50646e-239
CAPG	1.12825e-243	-0.305963	0.026	0.393	2.30762e-239
CXXC5	1.18958e-243	0.656778	0.842	0.57	2.43304e-239
RBMS1	2.87546e-243	0.402908	0.605	0.157	5.88118e-239
BBOX1	1.97495e-242	0.358422	0.395	0.01	4.03937e-238
CFI	2.43572e-242	-0.433671	0.142	0.546	4.98178e-238
CPNE8	2.76327e-242	0.421838	0.602	0.161	5.65172e-238
KNOP1	4.51657e-242	0.514373	0.866	0.554	9.23774e-238
JAG1	1.29369e-240	0.648914	0.771	0.379	2.64599e-236
C4orf3	1.88187e-240	0.498845	0.924	0.791	3.84899e-236
EMC2	3.58002e-240	0.423512	0.681	0.252	7.32221e-236
AL731533.3	7.56999e-240	0.281541	0.381	0.005	1.54829e-235
LGALS3BP	1.49348e-239	0.501153	0.729	0.323	3.05462e-235
CLU	2.83752e-239	1.28101	0.943	0.823	5.80358e-235
FIBIN	5.7416e-239	0.431604	0.386	0.008	1.17433e-234
MZT2B	1.13885e-238	-0.428813	0.937	0.97	2.32929e-234
NFIB	1.37974e-238	0.584581	0.848	0.521	2.82199e-234
ARHGAP12	2.83546e-238	0.37205	0.596	0.155	5.79936e-234
RTN1	6.58507e-238	-0.578124	0.373	0.738	1.34684e-233
FAM162A	7.44886e-238	0.554546	0.968	0.905	1.52352e-233
TMSB15A	2.73479e-237	-0.623334	0.564	0.858	5.59347e-233
RPL21	6.53097e-236	-0.258719	0.997	0.998	1.33578e-231
RHOA	1.07344e-235	-0.404405	0.917	0.968	2.19551e-231
BEX4	4.25766e-235	0.488758	0.816	0.504	8.7082e-231
ZNF667-AS1	6.98097e-235	-0.240936	0	0.334	1.42782e-230
TFAP2B	9.49022e-235	0.599966	0.366	0	1.94104e-230
RPL17	1.38577e-234	-0.272053	0.999	0.998	2.83431e-230
SLC35B1	2.24411e-234	0.468257	0.766	0.4	4.58988e-230
BIRC5	3.18179e-234	-0.670114	0.153	0.582	6.50772e-230
PCDH10	1.00698e-233	0.488214	0.639	0.203	2.05958e-229
C5orf24	1.45106e-233	0.434525	0.764	0.371	2.96785e-229
RAMP1	1.85493e-233	-0.343352	0.016	0.366	3.79388e-229
LY6E	2.24991e-233	-0.366883	0.15	0.551	4.60173e-229
RPL15	2.28765e-233	-0.248718	0.999	0.998	4.67892e-229
MIR210HG	8.49258e-233	0.347121	0.536	0.109	1.73699e-228
HSP90AB1	1.05441e-232	-0.478888	0.989	0.994	2.15658e-228
COL9A3	3.78158e-232	-0.442405	0.113	0.519	7.73447e-228
LIX1	6.099e-232	-0.496934	0.169	0.567	1.24743e-227
LMO1	2.08907e-231	-0.430479	0.021	0.376	4.27277e-227
SPART	2.73313e-231	0.464661	0.757	0.372	5.59007e-227
NOVA1	6.08416e-231	0.537603	0.856	0.555	1.24439e-226
CD44	1.24856e-230	0.888445	0.784	0.415	2.55369e-226
RPS14	2.05122e-230	-0.260871	0.999	0.999	4.19537e-226
NCKAP5	2.23131e-230	0.361809	0.521	0.095	4.56371e-226
CANX	1.38844e-228	0.481899	0.969	0.939	2.83977e-224
C1GALT1	1.7711e-228	0.470139	0.673	0.26	3.62242e-224
PCDH8	4.25882e-228	0.544177	0.446	0.053	8.71057e-224
S100A10	9.15282e-228	-0.801969	0.608	0.872	1.87203e-223
GNG4	1.45648e-227	-0.386715	0.156	0.558	2.97893e-223
CDYL	3.42135e-227	0.436466	0.694	0.276	6.99768e-223
RPLP0	1.66112e-226	-0.312864	0.997	0.991	3.39749e-222
HYOU1	1.70287e-226	0.463027	0.678	0.276	3.48288e-222
TJP1	2.42766e-226	0.487821	0.736	0.354	4.9653e-222
TMA7	8.13732e-226	-0.350261	0.972	0.99	1.66433e-221
TMEM47	1.84589e-225	0.545064	0.846	0.537	3.77541e-221
SELENOK	2.34594e-225	0.428238	0.947	0.897	4.79815e-221
BMP5	5.52583e-225	0.275782	0.353	0	1.1302e-220
PEG10	6.39096e-225	0.758195	0.981	0.909	1.30714e-220
PNRC1	2.81675e-224	0.443718	0.789	0.404	5.76109e-220
CENPV	6.84984e-224	-0.561836	0.74	0.905	1.401e-219
ZFHX4	9.52962e-224	-0.461884	0.161	0.561	1.94909e-219
PLCXD3	1.19987e-223	0.274029	0.378	0.013	2.45409e-219
LZIC	1.49173e-223	0.413596	0.735	0.343	3.05103e-219
RPS11	1.5159e-223	-0.360004	0.995	0.993	3.10046e-219
SARS	1.56233e-223	0.52403	0.944	0.839	3.19543e-219
DST	1.86838e-223	0.566196	0.782	0.426	3.8214e-219
INHBB	2.05495e-223	0.320083	0.382	0.016	4.20298e-219
KLHL4	2.4139e-223	0.282724	0.372	0.011	4.93714e-219
LRP2	1.43967e-222	0.281785	0.404	0.027	2.94455e-218
ATOH8	1.84944e-222	0.349992	0.492	0.086	3.78267e-218
GCSH	2.75757e-221	0.492853	0.865	0.644	5.64005e-217
NETO2	3.55952e-221	0.540708	0.673	0.271	7.28029e-217
CAMK1D	1.18178e-219	0.347177	0.541	0.126	2.4171e-215
DNASE2	5.44114e-219	0.336052	0.57	0.153	1.11288e-214
UBE2E3	2.39666e-218	0.480235	0.926	0.817	4.90188e-214
NENF	5.79283e-218	-0.451641	0.535	0.833	1.18481e-213
NME2	9.93464e-218	-0.383272	0.975	0.982	2.03193e-213
SEC62	1.43007e-217	0.449007	0.933	0.807	2.92493e-213
CEBPB	1.50079e-217	0.571541	0.644	0.242	3.06956e-213
IGFBP5	5.92975e-217	1.2605	0.714	0.334	1.21281e-212
TCEAL2	1.92774e-216	0.480272	0.715	0.315	3.94281e-212
HSPA8	6.14055e-216	0.475239	0.977	0.955	1.25593e-211
DDIT3	1.39441e-215	0.666966	0.83	0.494	2.85198e-211
CHL1	4.50923e-215	0.519272	0.706	0.319	9.22273e-211
ADGRL3	1.04658e-213	0.308744	0.494	0.09	2.14058e-209
MAP9	2.15087e-212	0.414942	0.692	0.29	4.39918e-208
CFAP126	7.06664e-212	0.375828	0.362	0.013	1.44534e-207
C9orf135	1.23899e-211	-0.444848	0.02	0.346	2.53411e-207
MRC2	3.71106e-211	0.530773	0.894	0.702	7.59022e-207
PRC1	3.83516e-211	-0.665274	0.189	0.588	7.84404e-207
SEPTIN9	1.34419e-210	-0.433824	0.378	0.705	2.74928e-206
PLP2	3.53755e-210	-0.442732	0.201	0.575	7.23535e-206
SNRPB	2.0973e-209	-0.469337	0.825	0.928	4.28962e-205
VLDLR-AS1	4.08933e-209	0.328287	0.507	0.109	8.36391e-205
NCAM2	1.02965e-208	0.299688	0.472	0.08	2.10595e-204
STUB1	6.507e-208	0.431578	0.867	0.658	1.33088e-203
WNT7A	8.61947e-208	0.307909	0.427	0.055	1.76294e-203
CD63	2.30675e-207	0.5176	0.971	0.926	4.718e-203
TOP2A	2.46175e-207	-0.909527	0.144	0.54	5.03503e-203
RAB32	1.36584e-206	0.507021	0.754	0.417	2.79354e-202
NIPSNAP2	1.70888e-206	0.388525	0.728	0.334	3.49518e-202
SLC7A11	2.09881e-206	0.309517	0.412	0.045	4.2927e-202
TPX2	2.23284e-206	-0.798958	0.148	0.535	4.56683e-202
VGLL4	1.15116e-205	0.407239	0.745	0.369	2.35448e-201
CNPY2	1.16697e-205	0.433337	0.855	0.611	2.3868e-201
LFNG	1.27651e-204	0.283369	0.383	0.029	2.61085e-200
WWC1	3.165e-204	0.366911	0.594	0.192	6.47337e-200
KMT2E-AS1	4.5976e-204	-0.466224	0.203	0.585	9.40347e-200
KRTCAP2	7.3757e-204	0.425717	0.911	0.794	1.50855e-199
LINC00461	1.1223e-203	0.606545	0.929	0.817	2.29543e-199
SDC2	2.28407e-203	-0.66977	0.701	0.865	4.67161e-199
RPL30	6.55386e-203	-0.247139	0.998	0.998	1.34046e-198
PAX6	2.96226e-202	-0.364407	0.166	0.554	6.05871e-198
SGIP1	3.48215e-202	-0.296478	0.05	0.389	7.12205e-198
ABLIM1	5.20416e-202	0.280327	0.465	0.082	1.06441e-197
SALL1	1.9182e-201	-0.390781	0.161	0.537	3.92329e-197
PBK	3.20958e-201	-0.555277	0.106	0.485	6.56455e-197
TAX1BP1	3.69314e-201	0.465569	0.916	0.757	7.55359e-197
RNF182	4.28061e-201	0.363	0.606	0.204	8.75514e-197
SLAIN1	5.46e-201	0.415141	0.675	0.279	1.11673e-196
APP	6.89443e-201	0.497671	0.934	0.796	1.41012e-196
BNIP3	7.86733e-201	0.508769	0.995	0.979	1.60911e-196
TMCC1	8.78634e-201	0.310721	0.506	0.113	1.79707e-196
KIF22	1.14931e-200	-0.519673	0.192	0.565	2.35069e-196
C18orf32	8.59103e-200	0.396671	0.944	0.863	1.75712e-195
TCEA1	2.32506e-199	0.552652	0.945	0.884	4.75545e-195
RTF1	5.62127e-199	0.449312	0.898	0.698	1.14972e-194
RNH1	7.2308e-199	0.426406	0.818	0.526	1.47892e-194
UNC50	1.72587e-198	0.277225	0.485	0.098	3.52993e-194
BASP1	4.92827e-198	0.444113	0.967	0.922	1.00798e-193
MLF1	6.15858e-198	0.474762	0.793	0.502	1.25961e-193
PREX1	9.27759e-198	0.481321	0.75	0.394	1.89755e-193
HNRNPL	1.44672e-197	-0.43426	0.492	0.762	2.95897e-193
DRAXIN	3.10852e-197	0.431494	0.538	0.146	6.35786e-193
P4HA1	1.05638e-196	0.493608	0.939	0.867	2.16062e-192
EEF1D	1.45783e-196	-0.348149	0.974	0.979	2.98169e-192
SH3BP4	1.85063e-196	-0.571854	0.482	0.756	3.78509e-192
PTPRA	2.73482e-196	0.441734	0.865	0.621	5.59354e-192
GRIA1	7.17538e-196	0.428701	0.644	0.26	1.46758e-191
LINC00960	1.58825e-195	0.230724	0.387	0.036	3.24845e-191
MTFP1	4.31897e-195	0.35376	0.629	0.224	8.8336e-191
STMN1	6.82379e-195	-0.556239	0.971	0.99	1.39567e-190
BCHE	1.79862e-194	0.252705	0.38	0.034	3.67873e-190
JAKMIP2	5.40272e-194	0.343619	0.571	0.175	1.10502e-189
SAT1	1.31594e-193	-0.936569	0.693	0.861	2.69148e-189
CETN2	3.70601e-193	0.50697	0.854	0.65	7.57991e-189
ANAPC16	7.57524e-193	0.441164	0.849	0.626	1.54936e-188
PMEPA1	7.73849e-193	0.580739	0.865	0.547	1.58275e-188
SRSF3	1.63254e-192	-0.535622	0.891	0.958	3.33903e-188
QKI	1.81594e-191	0.473569	0.986	0.954	3.71414e-187
BEX2	1.91089e-191	0.506467	0.688	0.329	3.90835e-187
TAFA5	1.95148e-191	0.201504	0.308	0	3.99136e-187
ARL4C	2.07958e-191	0.759399	0.808	0.55	4.25336e-187
C12orf75	2.9267e-191	-0.521305	0.634	0.838	5.98597e-187
AGTRAP	4.20001e-191	0.313596	0.598	0.205	8.59028e-187
TPT1	1.15193e-190	-0.224305	0.998	0.998	2.35605e-186
MAGED2	1.43288e-190	0.421124	0.913	0.762	2.93068e-186
C5orf49	1.7474e-190	0.285698	0.38	0.038	3.57395e-186
MAF	5.54822e-190	0.498101	0.719	0.369	1.13478e-185
NEAT1	6.78396e-190	0.794454	0.958	0.917	1.38752e-185
SEMA5B	1.29954e-189	0.387319	0.654	0.265	2.65795e-185
TMEM161B-AS1	4.15744e-189	0.516309	0.836	0.57	8.50321e-185
LDLRAD4	9.36184e-189	0.357921	0.555	0.164	1.91478e-184
PET100	9.7111e-189	0.429762	0.846	0.616	1.98621e-184
PDIA5	1.08055e-188	0.250895	0.407	0.054	2.21005e-184
SNCA	1.49534e-188	0.332823	0.594	0.198	3.05843e-184
PSAP	1.52864e-188	0.4005	0.947	0.868	3.12653e-184
NGEF	2.37018e-188	0.250326	0.362	0.029	4.84773e-184
CA12	6.20964e-188	0.518819	0.539	0.165	1.27006e-183
UBB	2.32137e-187	-0.805941	0.973	0.993	4.74789e-183
RPS15A	2.79425e-187	-0.223626	0.998	0.997	5.71507e-183
EZR	3.98983e-187	-0.567201	0.76	0.872	8.16041e-183
MIR9-3HG	4.31735e-187	0.298587	0.493	0.113	8.83027e-183
DDAH1	5.81896e-187	-0.511802	0.626	0.827	1.19015e-182
PHF6	9.17227e-187	0.450463	0.779	0.467	1.876e-182
PAICS	1.01125e-186	-0.479257	0.773	0.897	2.0683e-182
MCM7	1.65706e-186	-0.509576	0.343	0.67	3.38919e-182
CNIH2	4.12494e-186	0.487416	0.73	0.383	8.43675e-182
GIHCG	7.20366e-186	0.378246	0.702	0.338	1.47336e-181
FGFR3	8.06358e-186	-0.365538	0.052	0.372	1.64924e-181
DNAJC1	1.87844e-185	-0.499357	0.698	0.858	3.84197e-181
TUBB	2.07702e-185	-0.482421	0.986	0.988	4.24813e-181
ASGR1	2.82017e-185	0.338189	0.55	0.168	5.76809e-181
LDHB	6.06466e-185	-0.318362	0.981	0.987	1.24041e-180
TNFRSF1A	3.5126e-184	0.347416	0.626	0.253	7.18432e-180
ITSN1	4.00914e-184	0.488185	0.715	0.391	8.19988e-180
GDF10	5.67722e-184	0.504894	0.301	0.002	1.16116e-179
TRIB3	6.66298e-184	0.382703	0.486	0.114	1.36278e-179
TMEM203	1.82856e-183	0.300691	0.607	0.211	3.73995e-179
DPCD	3.97297e-183	0.374027	0.704	0.352	8.12591e-179
AHDC1	5.48965e-183	0.281528	0.45	0.086	1.1228e-178
MTSS1	5.99794e-183	0.332154	0.51	0.135	1.22676e-178
ORAI2	8.67102e-183	0.314981	0.612	0.224	1.77348e-178
PROM1	2.98503e-182	0.270372	0.402	0.057	6.10528e-178
PPP1CA	4.34457e-182	0.333253	0.648	0.268	8.88594e-178
KIAA1549L	5.57434e-182	0.242774	0.374	0.041	1.14012e-177
GNAO1	9.24672e-182	-0.32921	0.157	0.509	1.89123e-177
NPY	2.31744e-181	-0.498243	0.082	0.419	4.73986e-177
NUCB2	6.29828e-181	0.472638	0.8	0.539	1.28819e-176
CDKN2A	8.70948e-181	-0.246997	0.012	0.293	1.78135e-176
ANKRD12	8.82851e-181	0.470327	0.844	0.565	1.8057e-176
AARS	1.11141e-180	0.375346	0.67	0.28	2.27316e-176
AC109466.1	1.41664e-180	0.234771	0.312	0.009	2.89746e-176
PSMG3	1.67723e-180	0.301835	0.594	0.209	3.43045e-176
BRD7	2.30222e-180	0.394787	0.789	0.48	4.70874e-176
ZBTB20	2.30808e-180	0.404314	0.767	0.374	4.72072e-176
RRAGD	2.38544e-180	0.420966	0.69	0.351	4.87893e-176
SRGAP2B	7.61955e-180	0.276277	0.459	0.097	1.55843e-175
ZIC5	9.36698e-180	0.262676	0.42	0.069	1.91583e-175
DRC1	9.72354e-180	0.235447	0.322	0.015	1.98876e-175
BNIP3L	1.05559e-179	0.382006	0.961	0.927	2.159e-175
TENM3	1.08427e-179	0.349274	0.52	0.153	2.21766e-175
MAPK6	1.11643e-179	0.356529	0.663	0.277	2.28343e-175
CTSL	2.0142e-179	0.34624	0.588	0.213	4.11965e-175
TPM4	2.73225e-179	-0.461681	0.884	0.939	5.58827e-175
PRKAR2A	4.12331e-179	0.322729	0.593	0.216	8.4334e-175
ZNRF3	4.53415e-179	0.343044	0.596	0.217	9.2737e-175
GATM	6.65942e-179	0.277428	0.374	0.045	1.36205e-174
PGRMC2	9.23381e-179	0.399509	0.718	0.366	1.88859e-174
IER3IP1	1.29451e-178	0.319857	0.655	0.267	2.64766e-174
BICD1	2.66502e-178	-0.347499	0.13	0.471	5.45076e-174
PCDHGB6	3.60962e-178	0.317412	0.531	0.153	7.38276e-174
MCUB	1.46918e-177	-0.370313	0.282	0.62	3.00492e-173
CCDC160	1.50645e-177	0.289272	0.5	0.127	3.08114e-173
P4HB	2.55249e-177	0.434157	0.916	0.808	5.2206e-173
CSF1	5.25612e-177	0.220073	0.365	0.038	1.07503e-172
C1QTNF4	4.21635e-176	0.35163	0.564	0.188	8.62369e-172
SEC61B	4.76945e-176	0.385818	0.94	0.903	9.75497e-172
SIPA1L2	5.76144e-176	0.37796	0.578	0.206	1.17839e-171
ZC3H6	6.5606e-176	0.336007	0.582	0.203	1.34184e-171
TGIF1	7.58057e-176	0.354444	0.657	0.252	1.55045e-171
CCDC167	7.89333e-176	0.453462	0.903	0.775	1.61442e-171
SNAPIN	1.59862e-175	0.312197	0.627	0.254	3.26965e-171
RANBP1	1.70473e-175	-0.534181	0.903	0.934	3.48669e-171
PSME1	1.91482e-175	-0.438936	0.71	0.855	3.91637e-171
ID4	2.25236e-175	0.64006	0.946	0.847	4.60675e-171
PLAT	2.27293e-175	0.314563	0.416	0.073	4.64883e-171
ZFP36L2	2.27131e-174	0.506608	0.734	0.4	4.64551e-170
PMP22	3.0655e-174	0.917242	0.731	0.438	6.26987e-170
CHAC1	3.80237e-174	0.261962	0.37	0.044	7.77698e-170
PJA2	8.87026e-174	0.460968	0.916	0.769	1.81424e-169
KPNA3	1.14824e-173	0.348419	0.696	0.328	2.34849e-169
PPP1R14C	4.21918e-173	0.361466	0.408	0.07	8.62949e-169
LINC00205	5.07965e-173	0.245166	0.449	0.093	1.03894e-168
RPSA	1.53865e-172	-0.278743	0.999	0.995	3.14699e-168
GINM1	1.87927e-172	0.36532	0.715	0.386	3.84367e-168
FZD1	2.37986e-172	-0.337506	0.129	0.454	4.86753e-168
THY1	4.48572e-172	0.353052	0.499	0.142	9.17464e-168
RRM2	6.25178e-172	-0.310025	0.055	0.367	1.27868e-167
DENND10	1.07069e-171	0.359124	0.696	0.354	2.18988e-167
SMOC1	1.19052e-171	0.377109	0.295	0.007	2.43497e-167
FOXP2	1.20184e-171	0.235084	0.327	0.021	2.45813e-167
NADK2	1.52689e-171	0.277164	0.488	0.125	3.12295e-167
BPTF	1.74594e-171	0.421495	0.813	0.521	3.57097e-167
NOS1AP	2.13573e-171	0.334496	0.594	0.223	4.3682e-167
ADGRV1	5.23664e-171	-0.50716	0.54	0.79	1.07105e-166
HYAL2	5.63169e-171	0.301549	0.55	0.179	1.15185e-166
SEMA3C	5.99759e-171	0.367577	0.388	0.061	1.22669e-166
COL5A2	9.95536e-171	0.469466	0.795	0.499	2.03617e-166
AHCY	1.12442e-170	-0.410279	0.57	0.777	2.29977e-166
ERLEC1	2.75039e-170	0.370255	0.734	0.389	5.62537e-166
EPDR1	3.81832e-170	0.203599	0.357	0.04	7.80961e-166
NTM	4.13722e-170	0.490356	0.439	0.101	8.46186e-166
OCIAD1	5.05468e-170	0.383575	0.879	0.685	1.03383e-165
SARAF	5.31685e-170	0.380173	0.945	0.883	1.08746e-165
SSR4	8.69251e-170	0.354925	0.952	0.921	1.77788e-165
POLR2J3	1.04823e-169	-0.478225	0.545	0.794	2.14394e-165
UBE2C	2.09468e-169	-0.824468	0.163	0.512	4.28425e-165
FOXJ1	2.56709e-169	0.241426	0.352	0.037	5.25048e-165
PDE1A	3.04564e-169	0.230435	0.295	0.009	6.22925e-165
AK6	3.52005e-169	0.295552	0.586	0.214	7.19955e-165
SEC61G	4.02849e-169	0.360538	0.961	0.944	8.23948e-165
UPP1	9.55634e-169	0.523773	0.528	0.181	1.95456e-164
FIGN	2.71634e-168	0.33306	0.581	0.21	5.55573e-164
CCDC107	2.72784e-168	0.394462	0.809	0.537	5.57925e-164
PLS3	2.85862e-168	0.399984	0.656	0.303	5.84673e-164
PLCG2	2.87174e-168	-0.861593	0.728	0.884	5.87358e-164
KLHDC3	4.77423e-168	0.307709	0.648	0.275	9.76473e-164
HMOX1	4.95053e-168	0.230921	0.334	0.029	1.01253e-163
SPCS2	1.03523e-167	0.351607	0.962	0.938	2.11737e-163
DDX5	1.44177e-167	0.361366	0.975	0.932	2.94886e-163
SMIM29	1.7804e-167	0.296475	0.548	0.183	3.64146e-163
VSTM2L	1.90427e-167	0.305265	0.362	0.047	3.89479e-163
TNFRSF11B	2.08904e-167	0.231376	0.311	0.018	4.27272e-163
GADD45A	1.08835e-166	-0.784996	0.466	0.724	2.226e-162
TPBG	1.25325e-166	0.347102	0.45	0.106	2.56328e-162
FUT11	1.55256e-166	0.251594	0.476	0.12	3.17546e-162
SDK2	1.58005e-166	0.261894	0.451	0.103	3.23167e-162
DPYSL2	1.77514e-166	0.459767	0.928	0.836	3.6307e-162
MLEC	2.02903e-166	0.431963	0.822	0.595	4.14998e-162
SYNDIG1	2.38474e-166	0.17228	0.279	0.003	4.87752e-162
TMEM170A	2.38939e-166	0.325559	0.642	0.264	4.88702e-162
NARF	4.16393e-166	0.364988	0.788	0.478	8.51649e-162
OBSL1	9.68398e-166	-0.443881	0.502	0.736	1.98067e-161
FNDC4	1.74534e-165	0.380289	0.688	0.353	3.56973e-161
PARD6A	2.58299e-165	0.270464	0.532	0.171	5.28298e-161
CCND2	4.03028e-165	-0.596837	0.677	0.845	8.24314e-161
RPL4	4.24633e-165	-0.259607	0.985	0.988	8.68502e-161
LDHA	4.60151e-165	0.373352	0.992	0.978	9.41147e-161
HNRNPK	5.21723e-165	-0.35633	0.974	0.984	1.06708e-160
PTTG1	1.04641e-164	-0.644557	0.356	0.665	2.14023e-160
GLTP	1.45677e-164	0.277942	0.572	0.198	2.97954e-160
C7orf50	1.67516e-164	0.399911	0.839	0.657	3.4262e-160
MCM4	2.18043e-164	-0.492948	0.227	0.552	4.45963e-160
PLEKHJ1	2.53674e-164	0.355969	0.792	0.503	5.1884e-160
SELENOS	3.56453e-164	0.417451	0.892	0.732	7.29052e-160
LRRIQ1	3.72414e-164	0.277019	0.437	0.096	7.61698e-160
ERO1B	5.12463e-164	0.220862	0.368	0.049	1.04814e-159
C1orf122	5.5167e-164	0.405962	0.891	0.781	1.12833e-159
CPE	5.55196e-164	0.545267	0.857	0.668	1.13554e-159
PPP1R14B	2.88686e-163	0.384662	0.965	0.942	5.90449e-159
SORBS1	3.99375e-163	0.284777	0.499	0.146	8.16841e-159
PCBP2	5.94815e-163	-0.337953	0.931	0.971	1.21658e-158
GULP1	7.87226e-163	0.369514	0.627	0.272	1.61011e-158
PPP1R1A	1.00823e-162	0.272161	0.386	0.064	2.06214e-158
PABPC1	1.1785e-162	0.376463	0.96	0.941	2.41039e-158
FGF11	1.28942e-162	0.273455	0.509	0.153	2.63726e-158
PROX1	1.37214e-162	0.219575	0.313	0.022	2.80643e-158
EBAG9	1.79889e-162	0.263583	0.56	0.192	3.67927e-158
SAMD11	2.22046e-162	-0.409236	0.239	0.588	4.54151e-158
PLXDC2	3.22468e-162	0.237109	0.373	0.057	6.59544e-158
RPL31	7.12009e-162	-0.264573	0.983	0.987	1.45627e-157
LAMP2	8.22799e-162	0.400552	0.776	0.497	1.68287e-157
VPS25	9.81983e-162	0.325154	0.696	0.356	2.00845e-157
TGFBI	1.17609e-161	0.305062	0.37	0.053	2.40546e-157
CRYBB2	1.31814e-161	-0.16582	0.007	0.258	2.69599e-157
MT-ND6	1.5191e-161	0.53298	0.71	0.375	3.10702e-157
HOXB2	1.99265e-161	0.224813	0.488	0.12	4.07556e-157
CENPN	2.06475e-161	-0.326336	0.132	0.454	4.22304e-157
ISOC2	2.0904e-161	0.369907	0.686	0.369	4.2755e-157
LRRC27	3.0697e-161	0.240469	0.467	0.121	6.27846e-157
TTC9	3.19178e-161	0.267433	0.461	0.119	6.52814e-157
DYNLL1	5.60933e-161	0.403299	0.971	0.949	1.14728e-156
TNIK	6.894e-161	0.36326	0.596	0.242	1.41003e-156
LINC02334	8.45358e-161	0.368486	0.437	0.099	1.72901e-156
PALLD	1.16117e-160	-0.638805	0.636	0.816	2.37495e-156
UBE2S	1.57105e-160	-0.923296	0.778	0.87	3.21327e-156
ARL6IP1	1.77972e-160	-0.686476	0.875	0.924	3.64007e-156
TMED10	2.85346e-160	0.379419	0.928	0.848	5.83618e-156
RPL27	2.98207e-160	-0.230068	0.987	0.983	6.09923e-156
P3H2	4.0438e-160	-0.248808	0.06	0.351	8.27079e-156
SELENOP	5.459e-160	0.284945	0.454	0.108	1.11653e-155
SNHG25	1.00567e-159	-0.472045	0.716	0.867	2.05691e-155
SMPD1	1.52854e-159	0.218302	0.384	0.065	3.12633e-155
GLT8D1	3.6787e-159	0.282324	0.578	0.218	7.52405e-155
IGFBP2	3.87759e-159	0.42082	0.999	0.997	7.93082e-155
CHCHD2	4.84251e-159	-0.585733	0	0.236	9.90439e-155
CKLF	4.93043e-159	0.296786	0.612	0.248	1.00842e-154
ANKRD50	8.00235e-159	0.261501	0.479	0.128	1.63672e-154
RGMA	9.36457e-159	0.303111	0.522	0.17	1.91534e-154
TMEM45A	1.67538e-158	0.274651	0.448	0.109	3.42665e-154
C12orf57	2.29144e-158	-0.362606	0.913	0.957	4.68668e-154
FUS	5.40796e-158	-0.461793	0.842	0.938	1.10609e-153
UCHL1	9.52385e-158	0.428668	0.958	0.93	1.94791e-153
SSR3	1.08653e-157	0.389244	0.898	0.771	2.22228e-153
NINJ1	1.36069e-157	0.266855	0.497	0.148	2.78302e-153
LIMD2	1.67116e-157	0.278659	0.549	0.188	3.41802e-153
CENPU	1.71705e-157	-0.343048	0.131	0.468	3.51189e-153
PAWR	2.18844e-157	-0.696858	0.631	0.807	4.47601e-153
PXDC1	2.51718e-157	0.369808	0.615	0.265	5.14839e-153
ENO1	3.60504e-157	0.303025	0.999	0.997	7.37338e-153
ZIC3	4.70762e-157	0.189883	0.325	0.03	9.6285e-153
UBE2E2	5.3608e-157	0.27934	0.554	0.195	1.09644e-152
CDK1	6.12754e-157	-0.509905	0.146	0.478	1.25327e-152
IGLON5	6.59789e-157	0.274609	0.508	0.154	1.34947e-152
HSPA6	1.75486e-156	-0.555715	0.04	0.318	3.58921e-152
SUMO2	2.1073e-156	-0.255313	0.985	0.991	4.31006e-152
PPIL6	2.21059e-156	0.267092	0.433	0.1	4.52132e-152
FEZ2	2.34158e-156	0.405599	0.866	0.684	4.78924e-152
XRCC6	2.71879e-156	-0.380217	0.822	0.917	5.56074e-152
COLEC12	6.06371e-156	0.240299	0.288	0.014	1.24021e-151
ZNF521	1.13353e-155	0.236876	0.454	0.111	2.31842e-151
B4GAT1	2.67095e-155	0.32356	0.648	0.307	5.4629e-151
C1orf194	3.74398e-155	0.244064	0.391	0.071	7.65756e-151
UGP2	5.55887e-155	0.354708	0.733	0.419	1.13696e-150
ISCA2	6.39251e-155	0.287082	0.666	0.308	1.30746e-150
ZNF32	1.28449e-154	0.309065	0.632	0.283	2.62717e-150
TRAM1	1.43281e-154	0.358117	0.78	0.471	2.93052e-150
KIAA1958	1.50172e-154	0.295183	0.603	0.239	3.07146e-150
PKM	1.70998e-154	-0.327331	0.983	0.992	3.49743e-150
KCNG1	2.01232e-154	0.447883	0.592	0.257	4.11581e-150
RPGR	3.75227e-154	0.219442	0.363	0.056	7.67452e-150
TSPO	4.16457e-154	0.443253	0.864	0.724	8.5178e-150
PDGFB	6.43677e-154	0.343645	0.292	0.018	1.31651e-149
EVI5	6.97348e-154	0.29314	0.52	0.173	1.42629e-149
LNPK	9.57425e-154	0.354847	0.706	0.38	1.95822e-149
KAT7	1.21875e-153	-0.333806	0.321	0.617	2.4927e-149
VPS37B	1.65967e-153	-0.202837	0.024	0.283	3.39452e-149
RPL13A	3.02764e-153	-0.225395	0.999	0.997	6.19243e-149
PCDHA12	4.26777e-153	0.213069	0.365	0.057	8.72887e-149
CDCA7L	4.81177e-153	-0.325115	0.178	0.493	9.84152e-149
LRRC61	7.13943e-153	-0.154915	0	0.228	1.46023e-148
ARL6IP5	9.70855e-153	0.386677	0.869	0.663	1.98569e-148
ATP6AP2	1.20346e-152	0.37911	0.865	0.672	2.46143e-148
MAD2L1	2.09967e-152	-0.417935	0.19	0.516	4.29446e-148
SNX2	2.49118e-152	0.326944	0.709	0.371	5.0952e-148
PTPRO	2.56833e-152	0.210458	0.333	0.04	5.25301e-148
MRPL20	2.94563e-152	0.347791	0.828	0.599	6.0247e-148
PDCD10	6.22154e-152	0.305409	0.662	0.315	1.27249e-147
MSRB2	1.2013e-151	0.324538	0.68	0.359	2.45702e-147
CENPF	2.12186e-151	-0.604287	0.366	0.66	4.33984e-147
LRRC73	2.34542e-151	0.188359	0.368	0.062	4.79708e-147
TCEAL8	5.62849e-151	0.360121	0.798	0.55	1.15119e-146
SLN	7.34757e-151	0.409979	0.254	0.002	1.5028e-146
TRA2B	1.60412e-150	-0.449992	0.861	0.948	3.28091e-146
TMEM9B	2.38264e-150	0.33117	0.751	0.436	4.8732e-146
NREP	2.66402e-150	0.39825	0.873	0.682	5.44872e-146
COX6C	2.93274e-150	0.346902	0.953	0.931	5.99833e-146
GOLIM4	3.56494e-150	0.354348	0.625	0.277	7.29136e-146
CMAS	3.73737e-150	0.282649	0.579	0.232	7.64404e-146
PPIC	5.27598e-150	0.218134	0.382	0.074	1.0791e-145
EFEMP2	9.26544e-150	-0.388373	0.302	0.593	1.89506e-145
SLC2A4RG	9.87161e-150	0.310417	0.609	0.271	2.01904e-145
EIF5B	2.01021e-149	0.372057	0.864	0.679	4.11148e-145
NDN	2.12117e-149	0.361832	0.795	0.523	4.33844e-145
ASF1A	2.20661e-149	0.253007	0.526	0.178	4.51318e-145
RASSF2	4.04641e-149	0.228457	0.404	0.086	8.27613e-145
NARS	4.28979e-149	0.402404	0.932	0.866	8.77392e-145
YES1	5.39465e-149	0.308243	0.647	0.299	1.10337e-144
AC233296.1	5.94584e-149	0.195529	0.286	0.017	1.2161e-144
GRID2	1.15473e-148	0.333021	0.404	0.09	2.36176e-144
GRIA3	1.4054e-148	0.194164	0.348	0.05	2.87447e-144
BEX1	2.05581e-148	0.561963	0.81	0.611	4.20475e-144
SRSF10	2.201e-148	-0.393705	0.848	0.931	4.50171e-144
EXOC6	3.71719e-148	0.253599	0.421	0.101	7.60277e-144
FN1	4.17341e-148	0.36598	0.693	0.352	8.53587e-144
CNBP	4.93063e-148	-0.34587	0.892	0.951	1.00846e-143
KIF15	4.97537e-148	-0.298533	0.069	0.361	1.01761e-143
PTPRD	6.21105e-148	0.26982	0.5	0.155	1.27035e-143
SOX2	6.5847e-148	0.395004	0.93	0.83	1.34677e-143
NFIA	1.04165e-147	0.385765	0.913	0.734	2.13049e-143
FAM210B	1.10213e-147	0.456392	0.681	0.399	2.25419e-143
ELAVL3	1.51969e-147	0.35486	0.701	0.356	3.10821e-143
ZNF322	1.82979e-147	0.278071	0.577	0.224	3.74248e-143
RPL9	4.3085e-147	-0.195252	0.996	0.998	8.81218e-143
RRBP1	4.4214e-147	0.337209	0.595	0.251	9.04309e-143
CCM2	5.57303e-147	0.238915	0.52	0.175	1.13985e-142
FGFR2	7.1127e-147	-0.268958	0.064	0.338	1.45476e-142
PSENEN	8.8367e-147	0.365508	0.779	0.535	1.80737e-142
WIPI2	2.4185e-146	0.318496	0.748	0.429	4.94656e-142
P3H4	3.70098e-146	0.215786	0.42	0.097	7.56961e-142
ECE1	3.80412e-146	0.266686	0.358	0.062	7.78056e-142
UQCC2	4.73323e-146	0.394039	0.878	0.756	9.68087e-142
NMNAT2	5.04644e-146	0.206511	0.342	0.051	1.03215e-141
PHYHIPL	6.52888e-146	-0.296804	0.14	0.447	1.33535e-141
ATRAID	6.6882e-146	0.352483	0.876	0.719	1.36794e-141
TAC1	8.17829e-146	0.411916	0.341	0.052	1.6727e-141
UROS	2.15984e-145	0.362476	0.666	0.37	4.41753e-141
KIF1B	2.69539e-145	0.40192	0.824	0.619	5.51288e-141
VEGFC	2.86349e-145	0.22301	0.287	0.022	5.8567e-141
TCF12	5.39984e-145	0.4042	0.766	0.479	1.10443e-140
KIF9	5.75806e-145	0.311673	0.537	0.207	1.1777e-140
TNRC6B	7.22793e-145	0.348549	0.759	0.422	1.47833e-140
SLC16A3	7.25091e-145	0.453436	0.754	0.494	1.48303e-140
DNAJC19	1.25598e-144	0.292465	0.664	0.327	2.56886e-140
SEMA6A	1.61536e-144	0.313716	0.586	0.239	3.30389e-140
CRB2	2.2045e-144	0.275447	0.575	0.226	4.50886e-140
LRRN1	2.22367e-144	0.401571	0.701	0.401	4.54807e-140
EGFR	2.47407e-144	0.176909	0.304	0.031	5.06021e-140
FBXW11	2.75524e-144	0.351236	0.83	0.567	5.63529e-140
PLAAT3	3.96248e-144	0.47065	0.704	0.451	8.10447e-140
CEP19	4.14563e-144	0.181893	0.362	0.062	8.47906e-140
ATP2A2	8.44533e-144	0.296033	0.679	0.348	1.72732e-139
MTRES1	1.29345e-143	0.216955	0.445	0.12	2.64549e-139
ACTC1	1.68684e-143	-0.279009	0.005	0.226	3.4501e-139
FAU	4.67946e-143	-0.189976	0.995	0.992	9.57089e-139
KCNMB4	7.55264e-143	0.212184	0.426	0.107	1.54474e-138
PRDX4	8.71916e-143	0.357849	0.883	0.759	1.78333e-138
MTIF3	1.59499e-142	0.313635	0.706	0.389	3.26222e-138
PDPN	2.04789e-142	0.365844	0.667	0.352	4.18855e-138
LEMD1	6.68581e-142	-0.224135	0.046	0.311	1.36745e-137
RPRM	7.73811e-142	-0.665182	0.317	0.608	1.58268e-137
ERH	8.37141e-142	-0.331591	0.933	0.967	1.7122e-137
VTI1B	8.56095e-142	0.330167	0.719	0.433	1.75097e-137
MTLN	8.73441e-142	0.276967	0.609	0.257	1.78645e-137
NXN	9.23806e-142	-0.440739	0.547	0.746	1.88946e-137
SHROOM3	1.16799e-141	-0.382415	0.399	0.66	2.38888e-137
CCN2	2.32855e-141	-0.917282	0.724	0.868	4.76257e-137
NPTX1	2.40948e-141	0.273154	0.268	0.015	4.92812e-137
IQGAP2	4.16725e-141	-0.485634	0.347	0.619	8.52328e-137
ATAD2	4.3315e-141	-0.401321	0.188	0.49	8.85922e-137
NPM1	5.00201e-141	-0.283452	0.989	0.994	1.02306e-136
SPAG7	8.10676e-141	0.341692	0.834	0.64	1.65808e-136
AAK1	9.36722e-141	0.309986	0.699	0.372	1.91588e-136
GLOD4	1.26646e-140	0.321902	0.766	0.503	2.59029e-136
LPCAT1	2.15169e-140	0.220432	0.401	0.091	4.40085e-136
PIK3R1	2.61496e-140	0.249739	0.424	0.108	5.34837e-136
NRP1	3.75215e-140	0.324944	0.541	0.204	7.67426e-136
EEF1A2	4.58367e-140	-0.45567	0.616	0.806	9.37499e-136
RFTN2	6.07492e-140	0.17558	0.335	0.048	1.2425e-135
NME1	7.24637e-140	-0.386535	0.854	0.933	1.4821e-135
SMC4	8.32829e-140	-0.444372	0.294	0.584	1.70339e-135
C19orf48	9.75582e-140	-0.374555	0.441	0.682	1.99536e-135
EIF2S2	9.84774e-140	0.359317	0.94	0.912	2.01416e-135
FGFBP3	1.80863e-139	0.391195	0.514	0.191	3.69919e-135
TMEM200C	3.80926e-139	0.163254	0.292	0.027	7.79108e-135
NNT-AS1	3.90356e-139	0.253697	0.518	0.184	7.98395e-135
ZFP36L1	4.21804e-139	0.598468	0.84	0.637	8.62716e-135
PEBP1	4.61496e-139	0.30871	0.956	0.944	9.43898e-135
AHNAK	5.40891e-139	0.340798	0.513	0.191	1.10628e-134
UQCRH	6.20021e-139	-0.280607	0.958	0.982	1.26813e-134
PCCA-DT	9.34285e-139	0.203993	0.377	0.078	1.91089e-134
UBE2R2	1.14006e-138	0.346313	0.86	0.694	2.33177e-134
MAGT1	1.17852e-138	0.290224	0.561	0.239	2.41043e-134
ENHO	1.18342e-138	0.417756	0.685	0.426	2.42045e-134
ARRDC3	1.2445e-138	0.250441	0.44	0.12	2.54537e-134
COL6A3	1.3049e-138	0.158981	0.238	0.003	2.66891e-134
ERGIC2	1.50326e-138	0.263514	0.63	0.282	3.07461e-134
CMIP	1.73242e-138	0.311366	0.605	0.274	3.54332e-134
TSTD1	2.91776e-138	-0.17421	0.008	0.229	5.9677e-134
CBY1	3.015e-138	0.235237	0.533	0.193	6.16658e-134
FKBP2	3.76395e-138	0.201829	0.429	0.113	7.69841e-134
UST	4.08831e-138	0.150187	0.27	0.017	8.36182e-134
SNHG19	4.61315e-138	-0.475574	0.596	0.791	9.43527e-134
FBL	6.06769e-138	-0.361039	0.688	0.827	1.24102e-133
CCDC58	6.30724e-138	0.226145	0.51	0.174	1.29002e-133
ANXA2	6.60547e-138	-0.510056	0.798	0.927	1.35102e-133
FAM174C	7.38009e-138	0.343126	0.73	0.452	1.50945e-133
2002-03-01	8.67263e-138	0.213934	0.458	0.138	1.77381e-133
ITFG1	1.01637e-137	0.299045	0.646	0.317	2.07879e-133
ASAH1	1.17167e-137	0.360615	0.835	0.64	2.39642e-133
KCNK10	1.287e-137	0.172218	0.27	0.018	2.6323e-133
PIPOX	1.71941e-137	0.254371	0.45	0.139	3.51671e-133
RAB2A	1.81881e-137	0.339799	0.895	0.726	3.72002e-133
SPRY1	2.18562e-137	0.328922	0.744	0.409	4.47025e-133
SNRPD2	3.75369e-137	-0.302203	0.922	0.965	7.67743e-133
C12orf65	4.1097e-137	0.227102	0.48	0.149	8.40556e-133
HOXB-AS1	1.05891e-136	0.187017	0.308	0.038	2.16579e-132
SRGAP2C	1.18001e-136	0.238996	0.471	0.149	2.41348e-132
VAMP5	1.51915e-136	0.462199	0.643	0.337	3.10711e-132
MRPS18B	1.9029e-136	0.29266	0.722	0.396	3.892e-132
MICOS13	1.97787e-136	0.374141	0.829	0.658	4.04534e-132
GNG2	2.83029e-136	0.314169	0.579	0.246	5.78878e-132
APMAP	2.85981e-136	0.265301	0.623	0.293	5.84917e-132
ZNF536	4.13609e-136	0.200389	0.341	0.058	8.45955e-132
EID1	4.31474e-136	0.325093	0.938	0.895	8.82493e-132
FAM114A1	4.85474e-136	0.258264	0.433	0.127	9.92939e-132
PRDX5	5.42133e-136	0.341555	0.947	0.929	1.10882e-131
PAXBP1	5.64974e-136	-0.366449	0.38	0.649	1.15554e-131
LYRM2	6.35288e-136	0.324508	0.733	0.434	1.29935e-131
KDSR	6.86038e-136	0.26994	0.567	0.23	1.40315e-131
DAD1	8.18787e-136	0.304288	0.941	0.92	1.67466e-131
RAP2A	9.38526e-136	0.30127	0.634	0.303	1.91957e-131
GALNT1	1.91008e-135	0.255108	0.555	0.217	3.90668e-131
HTRA1	2.39728e-135	0.68802	0.82	0.59	4.90315e-131
ERG28	2.78564e-135	0.280543	0.651	0.323	5.69747e-131
ATP6V0D1	3.21917e-135	0.325439	0.75	0.501	6.58417e-131
DPP10	3.54553e-135	0.216978	0.347	0.064	7.25167e-131
LUM	4.22945e-135	0.262025	0.319	0.045	8.65049e-131
MYBL2	5.01786e-135	-0.273875	0.08	0.356	1.0263e-130
DDAH2	7.17483e-135	0.329934	0.944	0.871	1.46747e-130
SSU72	7.6102e-135	0.319517	0.895	0.789	1.55651e-130
B3GALT5-AS1	8.50944e-135	0.144564	0.237	0.005	1.74044e-130
RAB11FIP1	9.08224e-135	-0.202534	0.038	0.286	1.85759e-130
GOLM1	1.12956e-134	0.362109	0.823	0.609	2.31028e-130
KIF1A	1.29013e-134	0.347145	0.899	0.809	2.6387e-130
COL1A1	1.91511e-134	0.407271	0.693	0.363	3.91697e-130
TNC	2.21793e-134	0.461036	0.571	0.248	4.53632e-130
OS9	2.46716e-134	0.323525	0.743	0.462	5.04608e-130
AKIRIN1	3.1695e-134	0.346447	0.872	0.628	6.48258e-130
ATP6V0B	4.17273e-134	0.348836	0.908	0.833	8.53448e-130
FICD	4.833e-134	0.184779	0.327	0.051	9.88494e-130
TUBA1C	7.57684e-134	-0.441476	0.485	0.715	1.54969e-129
GET3	8.6285e-134	0.325355	0.776	0.517	1.76479e-129
ZNF827	8.88558e-134	0.243063	0.515	0.187	1.81737e-129
PPID	9.13262e-134	0.298533	0.61	0.275	1.8679e-129
RPN1	1.14581e-133	0.331225	0.721	0.44	2.34353e-129
BMERB1	1.21495e-133	0.330876	0.73	0.437	2.48493e-129
MED11	1.48315e-133	0.2285	0.526	0.198	3.03349e-129
FAM81B	1.50629e-133	0.168529	0.234	0.005	3.08083e-129
GARS	1.65801e-133	0.369411	0.766	0.504	3.39112e-129
RAD21	1.7793e-133	-0.426524	0.856	0.908	3.63921e-129
IFI44L	1.78449e-133	0.237533	0.442	0.127	3.64982e-129
SLC35A5	2.07654e-133	0.172785	0.357	0.069	4.24715e-129
LAMA2	5.25948e-133	0.143204	0.232	0.004	1.07572e-128
RBMX	6.10445e-133	-0.39265	0.831	0.928	1.24854e-128
STMP1	6.16275e-133	0.314982	0.901	0.821	1.26047e-128
CRYAB	7.27266e-133	-1.44734	0.462	0.724	1.48748e-128
SNHG29	1.1399e-132	-0.248374	0.981	0.987	2.33143e-128
PAIP2	1.14588e-132	-0.335522	0.873	0.933	2.34367e-128
RBM39	1.37353e-132	-0.371999	0.941	0.978	2.80927e-128
LINC01503	2.45263e-132	0.307736	0.534	0.213	5.01636e-128
C1orf54	4.8436e-132	0.2267	0.503	0.176	9.90662e-128
EMP3	5.59155e-132	0.444351	0.844	0.667	1.14364e-127
URI1	6.2951e-132	0.32449	0.75	0.473	1.28754e-127
SLC39A4	1.17955e-131	-0.146186	0	0.198	2.41253e-127
STOM	1.41669e-131	0.218804	0.368	0.08	2.89756e-127
PFN1	4.38339e-131	-0.363027	0.958	0.972	8.96534e-127
DYNLT1	4.64187e-131	0.357103	0.863	0.679	9.49402e-127
ZBED3	7.26583e-131	0.194084	0.424	0.115	1.48608e-126
MESD	1.42953e-130	0.316938	0.696	0.398	2.92382e-126
TUBA1B	1.56903e-130	-0.617309	0.972	0.969	3.20913e-126
ALDH1L1	1.62525e-130	0.151441	0.232	0.005	3.32412e-126
ADCY1	2.47051e-130	0.23997	0.32	0.051	5.05294e-126
MPHOSPH6	2.53072e-130	0.214729	0.491	0.165	5.17607e-126
UTY	3.67654e-130	-0.139333	0	0.196	7.51962e-126
EMX2OS	3.67654e-130	-0.135107	0	0.196	7.51962e-126
FASTK	3.74915e-130	0.218367	0.501	0.18	7.66813e-126
ALCAM	4.56668e-130	0.27787	0.448	0.142	9.34022e-126
SMOC2	4.61621e-130	0.183344	0.256	0.016	9.44153e-126
WWTR1	1.24328e-129	-0.415097	0.475	0.691	2.54288e-125
GTF3C6	1.43746e-129	0.324597	0.858	0.681	2.94004e-125
DIAPH3	1.49357e-129	-0.249204	0.075	0.335	3.05479e-125
NCALD	1.6828e-129	0.212074	0.415	0.109	3.44183e-125
LINC01896	1.73185e-129	-0.208534	0.023	0.247	3.54215e-125
COQ7	2.1759e-129	0.2161	0.488	0.165	4.45037e-125
UNC5C	2.22046e-129	0.138862	0.226	0.003	4.5415e-125
NDUFV2	3.14016e-129	0.328016	0.842	0.648	6.42257e-125
CCPG1	3.51496e-129	0.336728	0.617	0.311	7.18915e-125
MAGEH1	4.46328e-129	0.236373	0.528	0.205	9.12875e-125
CRISPLD1	5.20409e-129	0.304288	0.591	0.267	1.06439e-124
MRPL34	5.2864e-129	0.27391	0.629	0.296	1.08123e-124
CSNK2B	5.32044e-129	-0.299099	0.9	0.944	1.08819e-124
ILF3	7.19384e-129	-0.369572	0.768	0.88	1.47136e-124
KCTD12	1.01393e-128	0.173176	0.278	0.029	2.07379e-124
KLHL5	1.5728e-128	0.222918	0.458	0.145	3.21686e-124
ADM	1.77708e-128	0.408586	0.558	0.245	3.63466e-124
TOR2A	2.16266e-128	0.15719	0.313	0.047	4.42329e-124
MLLT1	2.34325e-128	0.306664	0.635	0.321	4.79265e-124
PRR7	3.81171e-128	0.306019	0.706	0.416	7.79609e-124
GDE1	4.72632e-128	0.208994	0.481	0.16	9.66674e-124
ATP5ME	4.73661e-128	0.251639	0.969	0.97	9.6878e-124
TMEM147	4.98113e-128	0.324879	0.875	0.728	1.01879e-123
LINC01023	5.33425e-128	-0.238716	0.082	0.341	1.09101e-123
PHF23	8.38227e-128	0.248577	0.533	0.211	1.71443e-123
CCT4	1.00962e-127	-0.313395	0.916	0.951	2.06498e-123
ZBTB8OS	1.02084e-127	0.196363	0.458	0.143	2.08793e-123
ATP6V0E1	1.40929e-127	0.326767	0.855	0.651	2.88242e-123
CACHD1	2.5808e-127	0.221242	0.406	0.108	5.27851e-123
FBLN2	3.37135e-127	0.193647	0.266	0.024	6.89542e-123
IFIT5	8.70113e-127	0.178408	0.365	0.079	1.77964e-122
EIF3H	1.00255e-126	-0.279866	0.939	0.964	2.05052e-122
KREMEN1	1.01483e-126	0.16974	0.357	0.073	2.07563e-122
KRT8	1.32077e-126	-0.260908	0.011	0.217	2.70138e-122
NPAS3	1.44989e-126	0.293928	0.619	0.295	2.96546e-122
PHF20L1	2.19095e-126	0.294852	0.65	0.328	4.48115e-122
ADORA2B	3.34936e-126	0.165423	0.304	0.045	6.85045e-122
GUK1	4.2501e-126	0.322802	0.948	0.879	8.69272e-122
TMEM250	4.42508e-126	0.161647	0.321	0.054	9.05061e-122
PNMA1	4.99592e-126	0.322899	0.781	0.528	1.02181e-121
VAT1	6.85062e-126	0.321646	0.717	0.446	1.40116e-121
SKIL	6.94408e-126	0.326032	0.624	0.301	1.42027e-121
LAMP1	7.34877e-126	0.352098	0.807	0.594	1.50304e-121
RHOQ	1.46694e-125	0.254865	0.502	0.187	3.00034e-121
CCNB2	2.0649e-125	-0.356293	0.15	0.443	4.22333e-121
CCDC82	2.19748e-125	0.306765	0.706	0.393	4.4945e-121
HNRNPDL	2.2178e-125	-0.317851	0.947	0.981	4.53607e-121
GAS2L3	2.68346e-125	0.279815	0.441	0.137	5.48849e-121
UBE2D4	2.98699e-125	0.171749	0.354	0.074	6.1093e-121
MFSD10	3.03409e-125	0.324731	0.81	0.583	6.20561e-121
POSTN	3.39891e-125	0.179438	0.255	0.019	6.9518e-121
PRPS1	3.5679e-125	-0.261594	0.178	0.451	7.29742e-121
C14orf119	4.46272e-125	0.212327	0.525	0.202	9.1276e-121
STON1-GTF2A1L	8.14386e-125	0.21106	0.282	0.035	1.66566e-120
PSRC1	2.48594e-124	0.372949	0.819	0.565	5.08449e-120
DSEL	2.4913e-124	0.296531	0.598	0.263	5.09546e-120
FOXM1	2.69209e-124	-0.271	0.102	0.374	5.50614e-120
TM2D1	2.77353e-124	0.289225	0.701	0.405	5.6727e-120
GET1	4.55787e-124	0.335323	0.787	0.563	9.32221e-120
COL6A2	4.92166e-124	0.32381	0.666	0.371	1.00663e-119
QPRT	5.10361e-124	0.312258	0.633	0.326	1.04384e-119
SRP19	6.08381e-124	0.303518	0.795	0.535	1.24432e-119
MSRA	7.17488e-124	0.301806	0.651	0.347	1.46748e-119
FRMD3	9.54594e-124	0.186517	0.3	0.045	1.95243e-119
GREB1L	1.08597e-123	0.168624	0.254	0.021	2.22113e-119
TMBIM4	1.54656e-123	0.332444	0.733	0.464	3.16318e-119
GLRX5	1.57646e-123	0.305588	0.839	0.641	3.22434e-119
LEPROT	1.77387e-123	0.277037	0.6	0.29	3.6281e-119
OSER1	2.04872e-123	-0.35413	0.54	0.74	4.19025e-119
TMEM59L	2.21778e-123	0.285249	0.624	0.31	4.53603e-119
PIMREG	2.38298e-123	-0.300671	0.073	0.335	4.87391e-119
MAGI2-AS3	4.01653e-123	0.226074	0.507	0.191	8.21501e-119
TWIST1	8.11097e-123	0.310639	0.386	0.099	1.65894e-118
SSRP1	8.6604e-123	-0.365146	0.793	0.875	1.77131e-118
PAPPA	9.70016e-123	-0.258828	0.054	0.295	1.98397e-118
NDUFA13	9.85255e-123	0.357324	0.951	0.925	2.01514e-118
MRPS7	1.01486e-122	0.284028	0.688	0.404	2.0757e-118
ANAPC13	1.51959e-122	0.302709	0.775	0.5	3.10803e-118
NUDT22	1.52037e-122	0.249895	0.538	0.228	3.10961e-118
TNIP2	2.05735e-122	0.19833	0.468	0.158	4.2079e-118
TMEM219	2.7226e-122	0.313609	0.806	0.612	5.56854e-118
TGFB1I1	3.54766e-122	0.370008	0.679	0.397	7.25602e-118
FRA10AC1	3.72551e-122	0.279252	0.613	0.301	7.61978e-118
SHCBP1	5.11707e-122	-0.2224	0.053	0.295	1.04659e-117
APPL1	5.5733e-122	0.305392	0.703	0.409	1.13991e-117
TENM2	7.70592e-122	0.181611	0.283	0.037	1.57609e-117
SEPTIN5	9.52269e-122	0.187619	0.379	0.094	1.94768e-117
RAD17	9.88568e-122	0.183935	0.415	0.117	2.02192e-117
CNPY3	1.03692e-121	0.296625	0.614	0.325	2.12082e-117
TRAPPC3	1.51214e-121	0.292978	0.739	0.473	3.09278e-117
SNX5	1.61218e-121	-0.343609	0.686	0.838	3.29738e-117
ITGB8	1.94633e-121	0.373732	0.693	0.406	3.98082e-117
NDUFA12	2.60911e-121	0.305654	0.796	0.567	5.33641e-117
C6orf118	2.96513e-121	0.143111	0.246	0.018	6.06459e-117
NRBP1	3.38324e-121	0.272564	0.683	0.368	6.91975e-117
KCND3	4.34741e-121	0.156328	0.289	0.04	8.89175e-117
EIF4A1	8.8682e-121	-0.261275	0.975	0.983	1.81381e-116
ISCU	9.93047e-121	0.29312	0.767	0.472	2.03108e-116
SETX	1.60203e-120	0.250598	0.51	0.2	3.27664e-116
THAP7	1.64039e-120	0.212715	0.529	0.211	3.35509e-116
NRAV	1.73119e-120	0.148297	0.302	0.048	3.5408e-116
LRRN3	1.97582e-120	0.291722	0.492	0.186	4.04115e-116
KIF5A	2.07409e-120	0.242925	0.447	0.148	4.24213e-116
PTTG1IP	3.00553e-120	0.354584	0.891	0.73	6.1472e-116
USP16	3.5683e-120	0.294828	0.654	0.361	7.29824e-116
KIF11	3.83662e-120	-0.324047	0.103	0.372	7.84703e-116
FNDC3B	4.10359e-120	0.309255	0.599	0.292	8.39307e-116
AKAP14	4.54189e-120	0.158697	0.232	0.013	9.28953e-116
SESN2	5.18381e-120	0.256019	0.481	0.175	1.06024e-115
BEND5	5.63327e-120	0.311661	0.666	0.363	1.15217e-115
MKI67	6.03319e-120	-0.349318	0.09	0.36	1.23397e-115
ZMYND10	6.72019e-120	0.19647	0.349	0.079	1.37448e-115
TROAP	7.15237e-120	-0.321165	0.069	0.322	1.46287e-115
RCN1	7.91708e-120	0.345348	0.93	0.843	1.61928e-115
TM7SF2	9.02311e-120	0.29654	0.637	0.338	1.8455e-115
SLCO5A1	9.39981e-120	-0.201701	0.035	0.258	1.92254e-115
NDUFS6	1.00979e-119	0.3144	0.888	0.798	2.06533e-115
XPOT	1.64789e-119	0.328108	0.649	0.367	3.37044e-115
CSRNP3	2.11763e-119	0.235013	0.387	0.103	4.33119e-115
ARF6	2.40973e-119	-0.324887	0.479	0.684	4.92861e-115
CASP6	3.05399e-119	0.20863	0.412	0.122	6.24633e-115
KAZN	3.1232e-119	0.33056	0.707	0.426	6.38787e-115
ALPK2	3.38715e-119	0.186013	0.393	0.104	6.92774e-115
TEAD1	4.26682e-119	0.30246	0.68	0.385	8.72693e-115
MIA3	4.64333e-119	0.263865	0.576	0.255	9.497e-115
LMNB2	5.09049e-119	-0.314702	0.256	0.524	1.04116e-114
TMEM263	5.11833e-119	0.265294	0.605	0.289	1.04685e-114
PFN2	6.28557e-119	0.356675	0.877	0.775	1.28559e-114
AP1S2	7.32064e-119	0.375268	0.914	0.838	1.49729e-114
SFT2D1	7.73292e-119	0.221479	0.549	0.229	1.58161e-114
KLF12	7.77155e-119	0.212445	0.407	0.118	1.58951e-114
BCAP29	8.07442e-119	0.254843	0.577	0.269	1.65146e-114
DIO3OS	1.27212e-118	0.171944	0.258	0.026	2.60186e-114
CPEB2	1.32112e-118	0.190711	0.352	0.08	2.70208e-114
AC092069.1	1.55584e-118	0.353317	0.305	0.054	3.18216e-114
KRCC1	1.65588e-118	0.223461	0.46	0.158	3.38678e-114
CHMP2B	1.92371e-118	0.309698	0.687	0.401	3.93456e-114
DHRS7B	2.2745e-118	0.17347	0.39	0.105	4.65203e-114
KLF13	2.3254e-118	0.226848	0.47	0.16	4.75613e-114
UBE2QL1	2.98647e-118	0.15124	0.249	0.022	6.10823e-114
REC8	3.8962e-118	-0.238349	0.094	0.344	7.96889e-114
ANKRD1	4.62097e-118	-0.455403	0.003	0.188	9.45127e-114
CTSC	4.95607e-118	0.271307	0.555	0.241	1.01366e-113
C1orf226	5.32722e-118	0.145188	0.312	0.054	1.08958e-113
LINC00685	6.08711e-118	0.186455	0.355	0.082	1.245e-113
ABCF1	6.28489e-118	0.314005	0.808	0.564	1.28545e-113
ERCC4	7.11549e-118	0.169397	0.372	0.092	1.45533e-113
ISCA1	7.67643e-118	0.276551	0.644	0.337	1.57006e-113
RAB1A	1.20459e-117	0.307251	0.781	0.561	2.46375e-113
SEMA6D	1.25948e-117	0.165382	0.293	0.046	2.57602e-113
AC020637.1	1.38756e-117	0.158444	0.199	0	2.83797e-113
APC	1.46164e-117	0.301794	0.666	0.365	2.9895e-113
P4HA2	1.70287e-117	0.229956	0.438	0.141	3.48288e-113
C11orf96	1.92501e-117	-0.278211	0.048	0.278	3.93722e-113
COX6A1	3.64337e-117	-0.254936	0.969	0.984	7.45179e-113
LINC01833	3.86072e-117	-0.124448	0	0.178	7.89633e-113
HOXB5	3.86072e-117	-0.17606	0	0.178	7.89633e-113
CPNE2	3.9761e-117	0.249131	0.59	0.284	8.13232e-113
IFT22	4.36818e-117	0.310465	0.794	0.588	8.93423e-113
CCNL1	4.53583e-117	-0.384408	0.532	0.74	9.27714e-113
STXBP3	4.85036e-117	0.254823	0.564	0.254	9.92043e-113
RARS	4.87092e-117	0.222979	0.55	0.237	9.96249e-113
RRM1	8.37792e-117	-0.391087	0.418	0.644	1.71354e-112
SCARB2	1.00902e-116	0.309874	0.785	0.542	2.06375e-112
CTSA	1.18266e-116	0.164091	0.355	0.082	2.41888e-112
APCDD1	1.36133e-116	0.148774	0.261	0.029	2.78432e-112
NEBL	1.63039e-116	0.205047	0.37	0.097	3.33463e-112
PSMB10	2.30288e-116	0.261813	0.636	0.343	4.71008e-112
AQP11	2.51693e-116	0.12734	0.239	0.018	5.14787e-112
KIF3A	3.5682e-116	0.257122	0.583	0.266	7.29804e-112
LYPLAL1	4.12923e-116	0.19276	0.413	0.125	8.44552e-112
KIF1BP	4.95312e-116	0.231087	0.546	0.226	1.01306e-111
SNTB1	5.23977e-116	0.127085	0.245	0.021	1.07169e-111
TMEM65	7.61596e-116	0.264758	0.594	0.295	1.55769e-111
FAM167A	7.63424e-116	0.124571	0.215	0.008	1.56143e-111
MOK	8.64209e-116	0.223978	0.47	0.172	1.76757e-111
STRADB	9.59247e-116	0.253092	0.583	0.285	1.96195e-111
KIFAP3	1.01902e-115	0.270671	0.668	0.356	2.08421e-111
OSTC	1.11609e-115	0.316963	0.889	0.791	2.28273e-111
RARRES2	1.1538e-115	-0.242442	0.074	0.314	2.35986e-111
HBEGF	1.15425e-115	-0.252782	0.077	0.321	2.36079e-111
KMT2E	1.15832e-115	-0.392094	0.824	0.911	2.36912e-111
RFX3	1.18558e-115	0.32163	0.671	0.384	2.42486e-111
PDE1C	1.45856e-115	0.178039	0.274	0.038	2.9832e-111
CNTNAP2	1.82057e-115	-0.392667	0.386	0.644	3.7236e-111
CDT1	2.4276e-115	-0.3137	0.185	0.456	4.96517e-111
DYNLRB1	3.82533e-115	0.292049	0.937	0.888	7.82395e-111
MXI1	4.46871e-115	0.346498	0.785	0.558	9.13986e-111
YARS	4.92739e-115	0.307215	0.717	0.443	1.0078e-110
NRG3	5.22005e-115	0.142442	0.227	0.014	1.06766e-110
GPATCH11	5.66225e-115	0.241773	0.549	0.233	1.1581e-110
ATP2B1	6.35122e-115	0.276167	0.599	0.291	1.29901e-110
YWHAZ	7.71509e-115	-0.302771	0.943	0.97	1.57797e-110
SMDT1	7.92308e-115	0.298143	0.897	0.817	1.62051e-110
IRAK1	1.0166e-114	0.209239	0.479	0.179	2.07925e-110
DDT	1.65108e-114	-0.297633	0.874	0.935	3.37696e-110
HDGF	1.78513e-114	-0.354956	0.785	0.871	3.65113e-110
CLCN3	1.95656e-114	0.302787	0.689	0.403	4.00175e-110
TPM1	2.0646e-114	-0.451898	0.816	0.92	4.22272e-110
RAB14	2.50999e-114	0.320451	0.868	0.677	5.13368e-110
RAB28	2.66106e-114	0.161887	0.37	0.092	5.44267e-110
AC092958.1	3.5738e-114	0.251343	0.562	0.244	7.30949e-110
TMEM179B	3.9009e-114	0.299554	0.757	0.525	7.97852e-110
RTL8C	4.17262e-114	0.321951	0.793	0.6	8.53427e-110
RAI14	5.20026e-114	-0.310041	0.247	0.504	1.06361e-109
EDNRB	5.58177e-114	-0.226263	0.032	0.248	1.14164e-109
CXXC4	6.25508e-114	0.250222	0.42	0.133	1.27935e-109
GNB4	6.42333e-114	0.229514	0.501	0.201	1.31376e-109
CARS	7.88981e-114	0.303425	0.709	0.431	1.6137e-109
FAM107A	8.30136e-114	-0.222718	0.091	0.342	1.69788e-109
SLC39A3	9.39594e-114	0.231441	0.587	0.275	1.92175e-109
ATOX1	9.81902e-114	0.338687	0.871	0.761	2.00829e-109
COL18A1	1.07452e-113	0.250432	0.478	0.183	2.19771e-109
ZNF511	1.27063e-113	0.203588	0.494	0.188	2.59882e-109
PLAU	1.49198e-113	0.184576	0.287	0.046	3.05156e-109
NR3C1	1.52531e-113	0.180191	0.322	0.066	3.11972e-109
PSPH	1.54862e-113	0.25249	0.563	0.262	3.16739e-109
ZNF749	1.5915e-113	-0.151311	0.038	0.255	3.2551e-109
BST2	1.6827e-113	-0.14579	0.005	0.185	3.44163e-109
BCAT1	1.73184e-113	0.349785	0.786	0.557	3.54214e-109
TMED2	1.86575e-113	0.312537	0.849	0.677	3.81601e-109
ZNF667	4.82709e-113	-0.140618	0	0.172	9.87285e-109
NUF2	7.74848e-113	-0.290411	0.105	0.371	1.5848e-108
CACNA2D1	1.82302e-112	0.170958	0.294	0.05	3.72862e-108
ZWINT	1.88372e-112	-0.286472	0.152	0.425	3.85277e-108
TMTC4	2.25023e-112	0.177321	0.372	0.101	4.6024e-108
ANXA1	2.63488e-112	-0.622365	0.604	0.769	5.38912e-108
SRSF5	4.01572e-112	0.320011	0.786	0.568	8.21336e-108
CYBA	4.85018e-112	0.298718	0.589	0.29	9.92007e-108
RNF141	5.47455e-112	0.245362	0.597	0.295	1.11971e-107
PCYOX1	6.10986e-112	0.190246	0.423	0.135	1.24965e-107
FEZF2	6.686e-112	-0.150498	0.003	0.178	1.36749e-107
SPINK2	7.29716e-112	-0.136337	0.006	0.186	1.49249e-107
CD36	1.00208e-111	0.126161	0.19	0	2.04955e-107
RPL35A	1.12402e-111	-0.170691	0.998	0.999	2.29897e-107
NKAIN4	1.21724e-111	0.304069	0.46	0.175	2.48962e-107
ZNF302	1.4644e-111	0.184792	0.416	0.126	2.99515e-107
RRAGC	1.9807e-111	0.275966	0.665	0.364	4.05112e-107
ABHD17C	2.09387e-111	0.19943	0.427	0.144	4.28258e-107
CLN3	2.41502e-111	0.211985	0.513	0.218	4.93943e-107
TRAPPC2L	3.12988e-111	0.310284	0.842	0.705	6.40154e-107
FAM76A	4.13458e-111	0.16792	0.35	0.085	8.45645e-107
RAB4B	4.19219e-111	0.155013	0.356	0.088	8.57428e-107
PXDNL	4.71206e-111	0.125165	0.198	0.003	9.63758e-107
WSCD2	5.22797e-111	0.130508	0.199	0.004	1.06928e-106
HELLS	6.24038e-111	-0.349955	0.227	0.496	1.27634e-106
WASL	6.52078e-111	0.262504	0.64	0.338	1.3337e-106
UQCRFS1	7.2468e-111	-0.347414	0.714	0.827	1.48219e-106
COMMD8	8.61604e-111	0.201401	0.482	0.179	1.76224e-106
EFNB2	9.65938e-111	0.3863	0.826	0.562	1.97563e-106
SPATC1L	9.96557e-111	0.239687	0.582	0.282	2.03826e-106
RIOX2	1.30842e-110	0.129175	0.244	0.025	2.67611e-106
TSR3	1.31838e-110	0.288345	0.783	0.566	2.69649e-106
ARFIP2	1.49616e-110	0.218684	0.565	0.256	3.0601e-106
COA3	2.28127e-110	0.291823	0.785	0.567	4.66587e-106
CCDC8	2.36042e-110	0.141987	0.327	0.071	4.82777e-106
ODF2L	3.25128e-110	0.231775	0.542	0.236	6.64984e-106
TM2D2	3.83033e-110	0.229254	0.56	0.252	7.83418e-106
MXRA7	4.23905e-110	0.366638	0.747	0.537	8.67013e-106
HNRNPR	4.47637e-110	-0.37193	0.864	0.924	9.15553e-106
C17orf97	5.1697e-110	0.174965	0.36	0.094	1.05736e-105
GNAS	6.60066e-110	-0.210537	0.996	0.995	1.35003e-105
TRAPPC5	6.67679e-110	0.286476	0.886	0.803	1.3656e-105
MEIS3	7.78829e-110	0.268459	0.693	0.413	1.59294e-105
ARMC1	8.35209e-110	0.229289	0.568	0.257	1.70825e-105
AC016747.1	9.89022e-110	0.165606	0.404	0.122	2.02285e-105
STXBP6	1.1313e-109	-0.166251	0.035	0.244	2.31385e-105
ZNF652	1.31317e-109	0.168646	0.356	0.089	2.68582e-105
GTSE1	1.33408e-109	-0.277413	0.088	0.337	2.7286e-105
TIMM8B	1.44687e-109	0.297346	0.908	0.841	2.95927e-105
THAP5	1.45974e-109	0.222718	0.525	0.219	2.9856e-105
FANCI	1.71472e-109	-0.22945	0.092	0.333	3.50711e-105
RNF146	4.07114e-109	0.231363	0.553	0.245	8.3267e-105
DDIT4L	4.39614e-109	-0.186278	0.01	0.191	8.99142e-105
TMEM8A	5.68263e-109	0.250429	0.576	0.288	1.16227e-104
TAPBP	6.63628e-109	0.165704	0.375	0.104	1.35732e-104
ITPRID2	7.54481e-109	-0.313838	0.342	0.575	1.54314e-104
CEP126	8.14328e-109	0.178408	0.326	0.073	1.66554e-104
LAMTOR1	8.36514e-109	0.304486	0.875	0.759	1.71092e-104
PABPC5	9.53287e-109	0.119034	0.218	0.014	1.94976e-104
MRPS35	1.39434e-108	-0.31389	0.448	0.646	2.85185e-104
ILDR2	1.45808e-108	0.224787	0.488	0.192	2.98222e-104
ATP6AP1	2.1539e-108	0.306687	0.826	0.652	4.40537e-104
ACER3	2.2385e-108	0.224617	0.436	0.157	4.5784e-104
BAIAP3	3.09689e-108	0.156649	0.273	0.042	6.33408e-104
TIMMDC1	3.31268e-108	0.266763	0.669	0.385	6.77541e-104
ARMH4	3.57258e-108	0.23914	0.505	0.205	7.307e-104
PSMC2	4.23487e-108	0.200622	0.523	0.218	8.66159e-104
MAP1B	4.35494e-108	0.318377	0.995	0.992	8.90716e-104
RERG	4.92534e-108	0.127947	0.187	0.001	1.00738e-103
C11orf74	6.04031e-108	-0.200705	0.153	0.423	1.23543e-103
CNPY4	6.10285e-108	0.179535	0.402	0.126	1.24822e-103
DTX4	6.21376e-108	0.18654	0.394	0.119	1.2709e-103
CDK14	7.26169e-108	0.220104	0.508	0.208	1.48523e-103
DOCK10	8.94886e-108	0.12369	0.2	0.007	1.83031e-103
AL137139.2	9.96821e-108	0.140072	0.2	0.007	2.0388e-103
MAP7D3	9.9782e-108	0.2275	0.462	0.172	2.04084e-103
GRINA	1.3592e-107	0.297835	0.784	0.577	2.77998e-103
EEF2KMT	1.46729e-107	0.16914	0.399	0.123	3.00106e-103
FRMD4A	1.73221e-107	0.219413	0.446	0.158	3.54288e-103
IMP3	1.73289e-107	0.242231	0.647	0.351	3.54428e-103
C12orf43	2.47407e-107	0.172535	0.403	0.125	5.06023e-103
HMMR	2.97655e-107	-0.337056	0.079	0.319	6.08793e-103
C9orf116	4.11333e-107	0.276759	0.559	0.273	8.413e-103
TSPAN14	4.73667e-107	0.226533	0.519	0.223	9.6879e-103
KCNQ3	5.87427e-107	0.173312	0.253	0.033	1.20146e-102
PPFIBP2	6.1085e-107	0.157214	0.217	0.015	1.24937e-102
MORN2	7.62943e-107	0.297617	0.774	0.558	1.56045e-102
NME5	8.96483e-107	0.149934	0.314	0.067	1.83358e-102
PTPN12	1.01454e-106	0.236088	0.586	0.281	2.07505e-102
SPAG1	1.10366e-106	0.203299	0.379	0.115	2.25732e-102
MPC1	1.16706e-106	0.295111	0.72	0.476	2.38698e-102
PSAT1	1.17584e-106	0.449558	0.798	0.675	2.40494e-102
GPR162	1.26452e-106	0.181758	0.394	0.121	2.58631e-102
ARF1	1.84268e-106	-0.283481	0.887	0.944	3.76884e-102
TM9SF2	1.9518e-106	0.258577	0.62	0.33	3.99202e-102
AL391422.4	2.03766e-106	0.152513	0.249	0.032	4.16764e-102
SPC25	2.10689e-106	-0.217517	0.06	0.29	4.30923e-102
PIEZO2	2.20239e-106	0.145123	0.21	0.013	4.50455e-102
EFEMP1	2.29614e-106	0.179144	0.328	0.076	4.69629e-102
JAGN1	2.88516e-106	0.239446	0.653	0.36	5.90102e-102
MLLT3	3.25168e-106	0.20613	0.418	0.139	6.65067e-102
SEC61A1	3.52085e-106	0.235902	0.595	0.3	7.2012e-102
ARHGEF26	5.91613e-106	0.179322	0.341	0.086	1.21003e-101
ATP8A1	6.07542e-106	0.172266	0.288	0.051	1.24261e-101
LARP7	8.03349e-106	0.266298	0.665	0.376	1.64309e-101
MORN5	9.23467e-106	0.122039	0.214	0.014	1.88877e-101
ZNF706	1.2572e-105	0.298119	0.827	0.66	2.57136e-101
UBLCP1	1.33631e-105	0.23861	0.589	0.292	2.73315e-101
CADM3	1.35467e-105	0.180172	0.372	0.108	2.7707e-101
LGR4	1.43486e-105	0.128732	0.235	0.025	2.93472e-101
SECISBP2	1.90046e-105	0.238968	0.565	0.262	3.88702e-101
CCNB1IP1	3.98586e-105	-0.307076	0.785	0.888	8.15228e-101
RAB40B	4.02225e-105	0.138993	0.295	0.057	8.2267e-101
C1orf21	4.29407e-105	-0.30637	0.324	0.564	8.78267e-101
SNRNP70	5.19503e-105	-0.272304	0.739	0.866	1.06254e-100
TRIM5	5.83978e-105	0.194852	0.401	0.127	1.19441e-100
TIGD5	7.21539e-105	0.165258	0.391	0.118	1.47576e-100
TAF1D	7.32694e-105	-0.364625	0.779	0.891	1.49858e-100
LRRC75A	7.99537e-105	0.349496	0.462	0.178	1.63529e-100
RNF19A	8.33522e-105	0.329805	0.614	0.339	1.7048e-100
SELENOT	8.72484e-105	0.265519	0.759	0.492	1.78449e-100
AEBP1	8.88817e-105	0.266571	0.482	0.206	1.8179e-100
GABRQ	9.46895e-105	0.135559	0.195	0.006	1.93669e-100
AC080038.1	1.09716e-104	0.144434	0.259	0.037	2.24402e-100
AGPAT5	1.22658e-104	0.261442	0.628	0.341	2.50873e-100
CDKN1A	2.05358e-104	-0.928675	0.405	0.629	4.20019e-100
CDCA7	2.13956e-104	-0.239449	0.094	0.328	4.37605e-100
ARSA	2.23133e-104	0.168276	0.351	0.093	4.56373e-100
MEGF10	2.70116e-104	0.249181	0.427	0.157	5.52469e-100
PBX3	3.11899e-104	0.334372	0.689	0.415	6.37926e-100
HEXA	4.33594e-104	0.262219	0.639	0.364	8.86829e-100
LINC00511	4.89496e-104	-0.202666	0.052	0.264	1.00117e-99
SOCS2	4.99956e-104	0.235018	0.399	0.131	1.02256e-99
DCC	5.33504e-104	0.199557	0.239	0.03	1.09118e-99
NR1H2	6.00908e-104	0.176714	0.482	0.186	1.22904e-99
SGCE	6.33786e-104	0.251347	0.592	0.302	1.29628e-99
YWHAH	7.51907e-104	0.285427	0.818	0.579	1.53788e-99
JPH4	8.2006e-104	0.176554	0.44	0.153	1.67727e-99
GPR155	9.01064e-104	0.144621	0.273	0.046	1.84295e-99
SPATA6	9.52268e-104	0.282169	0.651	0.366	1.94767e-99
SLC1A2	1.15726e-103	0.286781	0.452	0.179	2.36695e-99
RILPL1	1.15843e-103	0.237305	0.565	0.274	2.36934e-99
CENPH	1.29748e-103	-0.305182	0.355	0.598	2.65374e-99
TSKU	1.34716e-103	0.145879	0.302	0.063	2.75535e-99
LMO2	1.73055e-103	-0.185654	0.051	0.262	3.5395e-99
CMTM6	1.8323e-103	0.210468	0.559	0.254	3.74761e-99
ABAT	2.28619e-103	0.261025	0.56	0.268	4.67594e-99
ARL5A	2.42385e-103	0.268375	0.744	0.479	4.95751e-99
KDM6B	2.80525e-103	0.225674	0.522	0.226	5.73758e-99
RNF26	2.83375e-103	0.132796	0.296	0.059	5.79588e-99
KDELR2	2.872e-103	0.297168	0.802	0.579	5.87411e-99
HDDC3	3.37985e-103	0.15046	0.38	0.11	6.91281e-99
GOSR1	3.88817e-103	0.222891	0.589	0.275	7.95246e-99
CCDC144NL-AS1	5.23832e-103	0.236986	0.498	0.198	1.07139e-98
TYMS	6.78567e-103	-0.417781	0.593	0.743	1.38787e-98
PNPLA8	8.78438e-103	0.204603	0.526	0.229	1.79667e-98
IQCK	1.14819e-102	0.239532	0.564	0.269	2.34839e-98
NPY5R	1.39533e-102	0.107956	0.18	0.002	2.85387e-98
TMEM251	1.49835e-102	0.184687	0.504	0.21	3.06457e-98
THUMPD1	1.9835e-102	0.204622	0.501	0.207	4.05685e-98
ZDHHC12	2.6482e-102	0.179921	0.412	0.142	5.41637e-98
CHST12	2.73045e-102	0.1492	0.362	0.1	5.58458e-98
C6orf62	2.77248e-102	0.221782	0.531	0.233	5.67055e-98
MN1	2.92772e-102	0.232245	0.541	0.249	5.98806e-98
LRRC4B	3.65683e-102	0.228544	0.59	0.3	7.47931e-98
AC036176.1	4.13003e-102	0.158724	0.354	0.099	8.44715e-98
UBE2V2	5.10515e-102	0.268058	0.811	0.612	1.04416e-97
EXTL2	5.1781e-102	0.169411	0.382	0.117	1.05908e-97
DCHS1	7.44182e-102	0.180944	0.448	0.167	1.52208e-97
AURKB	8.32159e-102	-0.219028	0.062	0.283	1.70201e-97
CHD5	9.0967e-102	-0.164872	0.046	0.253	1.86055e-97
ERP44	1.10616e-101	0.247613	0.618	0.331	2.26244e-97
CLIP1	1.15749e-101	0.232209	0.52	0.232	2.36741e-97
TAOK3	1.62944e-101	0.247789	0.569	0.284	3.33269e-97
SLC35F6	1.68656e-101	0.216151	0.484	0.2	3.44953e-97
GSX2	1.85604e-101	-0.125735	0	0.155	3.79615e-97
MDH2	1.95872e-101	-0.280106	0.843	0.915	4.00617e-97
RBM25	2.42899e-101	-0.358291	0.706	0.84	4.96802e-97
MIR1915HG	2.95444e-101	0.123211	0.256	0.039	6.04272e-97
GABRA5	3.32598e-101	-0.158796	0.042	0.242	6.80262e-97
OSBPL8	3.88015e-101	0.277112	0.708	0.451	7.93607e-97
GPR161	4.35755e-101	0.18101	0.416	0.144	8.9125e-97
CDKN3	4.59182e-101	-0.316527	0.151	0.402	9.39164e-97
SLC35A4	6.21412e-101	0.132464	0.298	0.064	1.27097e-96
SNHG7	6.3079e-101	0.306561	0.895	0.829	1.29016e-96
CDC20	6.55174e-101	-0.368685	0.104	0.347	1.34003e-96
QPCT	8.35653e-101	-0.130258	0.012	0.185	1.70916e-96
TASOR	9.51214e-101	0.173239	0.414	0.139	1.94552e-96
PKN1	1.05213e-100	0.275663	0.803	0.651	2.15192e-96
NCK2	1.10825e-100	0.262454	0.635	0.348	2.26671e-96
AUTS2	1.57859e-100	0.292133	0.687	0.424	3.2287e-96
2009-03-01	1.74182e-100	0.155587	0.411	0.135	3.56254e-96
PELI2	1.96828e-100	-0.213888	0.105	0.337	4.02572e-96
PYCR1	2.04068e-100	0.281752	0.697	0.445	4.17379e-96
ACTN4	2.49722e-100	-0.360664	0.533	0.693	5.10756e-96
SNRPG	2.58747e-100	0.275296	0.894	0.761	5.29216e-96
DNER	3.29069e-100	0.304236	0.462	0.191	6.73045e-96
DHRS4-AS1	3.73469e-100	0.14852	0.36	0.102	7.63856e-96
PTPRT	3.79478e-100	0.142808	0.174	0.001	7.76147e-96
SNRPD1	4.79823e-100	-0.321993	0.86	0.906	9.81381e-96
CDHR3	5.94923e-100	0.0639967	0.245	0.033	1.2168e-95
IFRD1	6.25719e-100	0.277744	0.699	0.435	1.27978e-95
MGST3	6.74399e-100	0.255543	0.927	0.865	1.37935e-95
ERLIN2	7.65064e-100	0.184531	0.47	0.185	1.56478e-95
MCFD2	8.03948e-100	0.265632	0.687	0.424	1.64432e-95
PDLIM2	1.08737e-99	0.308881	0.791	0.606	2.224e-95
KLHL25	1.11861e-99	0.145939	0.281	0.053	2.28789e-95
CACUL1	1.13798e-99	0.185876	0.479	0.189	2.32751e-95
LAMA4	1.18536e-99	0.427543	0.493	0.22	2.42441e-95
TMEFF1	1.35733e-99	0.308902	0.749	0.504	2.77615e-95
JHY	1.48726e-99	0.107481	0.221	0.022	3.04189e-95
YPEL3	2.47595e-99	0.211585	0.566	0.271	5.06407e-95
NEDD4L	3.30447e-99	-0.303341	0.337	0.569	6.75863e-95
ARL10	4.03394e-99	0.175713	0.399	0.133	8.25061e-95
COX8A	4.1223e-99	-0.269756	0.939	0.965	8.43133e-95
ZCRB1	4.17712e-99	0.290021	0.835	0.677	8.54346e-95
TEX264	9.23089e-99	0.24588	0.62	0.344	1.88799e-94
SETBP1	9.49722e-99	0.257163	0.644	0.361	1.94247e-94
SCOC	9.7504e-99	0.280219	0.847	0.68	1.99425e-94
SELENOM	9.80309e-99	0.292498	0.732	0.495	2.00503e-94
KRIT1	9.82326e-99	0.150803	0.381	0.118	2.00915e-94
GPX7	1.13033e-98	0.217955	0.51	0.225	2.31187e-94
TACC1	1.23314e-98	0.202772	0.38	0.123	2.52214e-94
HMGCL	1.95199e-98	0.163781	0.402	0.135	3.99241e-94
N4BP2L2	2.12624e-98	0.301281	0.813	0.57	4.34881e-94
LRRC23	2.13956e-98	0.195205	0.429	0.163	4.37604e-94
ARHGAP18	2.35013e-98	0.146091	0.246	0.036	4.80671e-94
ERBIN	2.35879e-98	0.254301	0.596	0.309	4.82443e-94
NDUFA4L2	2.77817e-98	-0.599704	0.14	0.366	5.68219e-94
RBBP8	2.93756e-98	-0.299772	0.271	0.502	6.00819e-94
WDR78	3.05309e-98	0.144794	0.276	0.053	6.24448e-94
CTBP2	3.70313e-98	0.283511	0.736	0.499	7.57402e-94
RB1CC1	4.04537e-98	0.258433	0.645	0.364	8.27399e-94
ALYREF	4.27795e-98	-0.333673	0.569	0.73	8.7497e-94
PCGF5	6.93784e-98	-0.321059	0.372	0.591	1.419e-93
ERP29	7.42058e-98	0.291835	0.911	0.863	1.51773e-93
LINC02802	8.75164e-98	0.223705	0.602	0.311	1.78997e-93
ENKUR	9.78083e-98	0.15733	0.306	0.071	2.00047e-93
MRPL28	1.29746e-97	0.264798	0.74	0.502	2.65369e-93
AP2B1	1.37452e-97	0.276875	0.914	0.835	2.81131e-93
UBXN2A	1.44062e-97	0.195745	0.511	0.228	2.94651e-93
CRTAP	1.6554e-97	-0.261772	0.365	0.593	3.38578e-93
ACP2	1.7517e-97	0.142942	0.352	0.1	3.58276e-93
C12orf76	1.89526e-97	0.250468	0.698	0.425	3.87638e-93
CTNNA1	2.23961e-97	-0.289502	0.833	0.903	4.58068e-93
GLB1	2.69025e-97	0.166502	0.428	0.159	5.50237e-93
PGLS	3.80923e-97	0.267935	0.923	0.896	7.79102e-93
NOG	4.94414e-97	-0.246667	0.091	0.315	1.01123e-92
PPCS	5.0935e-97	0.1995	0.524	0.244	1.04177e-92
GLG1	8.31374e-97	0.286393	0.685	0.443	1.70041e-92
FAM43A	8.35996e-97	0.17424	0.271	0.053	1.70986e-92
UBE2V1	8.51455e-97	0.277644	0.829	0.697	1.74148e-92
SZRD1	1.09427e-96	-0.302167	0.605	0.748	2.23811e-92
DMAC1	1.20933e-96	0.254203	0.638	0.371	2.47345e-92
RPL6	1.21138e-96	-0.15905	0.999	0.998	2.47765e-92
HABP4	1.25892e-96	0.245496	0.574	0.302	2.57487e-92
NPY1R	1.93854e-96	0.112187	0.197	0.013	3.96489e-92
PPP1CB	2.11586e-96	0.449062	0.879	0.771	4.32756e-92
CDC45	2.22288e-96	-0.197964	0.062	0.272	4.54645e-92
IFITM1	2.28421e-96	0.345303	0.266	0.053	4.6719e-92
RPL24	2.29801e-96	-0.172784	0.994	0.993	4.70011e-92
B3GALT4	2.52292e-96	0.113631	0.205	0.017	5.16014e-92
CACNG4	2.71465e-96	0.217599	0.546	0.262	5.55227e-92
CCDC146	3.18234e-96	0.143041	0.228	0.029	6.50884e-92
SPOP	3.38053e-96	0.212233	0.545	0.257	6.91421e-92
CSRP1	3.5441e-96	-0.30321	0.24	0.47	7.24874e-92
CAP2	4.26647e-96	0.246292	0.61	0.329	8.72621e-92
NCAPG	4.3224e-96	-0.194166	0.076	0.297	8.84061e-92
DNAJB9	4.83039e-96	0.337587	0.684	0.433	9.87959e-92
THAP8	4.90496e-96	0.195907	0.467	0.194	1.00321e-91
HES6	5.24744e-96	-0.350517	0.404	0.638	1.07326e-91
SRPX	5.49736e-96	0.206083	0.287	0.064	1.12438e-91
RTKN2	6.17648e-96	-0.229839	0.122	0.362	1.26328e-91
ITGB1BP1	6.4282e-96	0.249135	0.644	0.38	1.31476e-91
LRP10	7.79027e-96	0.222842	0.552	0.277	1.59334e-91
EMC7	9.18698e-96	0.272346	0.806	0.596	1.87901e-91
LRPAP1	1.17445e-95	0.272662	0.771	0.547	2.40211e-91
ZNF423	1.6302e-95	0.199852	0.462	0.189	3.33424e-91
MFSD3	1.65388e-95	0.173247	0.385	0.127	3.38268e-91
ARL14EP	2.31667e-95	0.197091	0.54	0.244	4.73829e-91
HMGB3	2.51892e-95	-0.283186	0.363	0.6	5.15195e-91
SOX12	3.09544e-95	0.179176	0.461	0.183	6.33111e-91
SRGAP3	4.13943e-95	0.274187	0.755	0.495	8.46637e-91
LRP1	4.35439e-95	0.247959	0.661	0.395	8.90604e-91
SSBP3	4.39849e-95	0.285044	0.767	0.552	8.99623e-91
ADCY2	4.69251e-95	0.125621	0.222	0.027	9.5976e-91
ANKRD46	4.74655e-95	0.202959	0.468	0.189	9.70811e-91
PTGR1	5.02671e-95	-0.257344	0.33	0.553	1.02811e-90
SULF2	6.41759e-95	0.269031	0.42	0.165	1.31259e-90
LRCH3	7.28971e-95	0.179971	0.385	0.13	1.49097e-90
SOX1	9.16888e-95	0.171249	0.317	0.08	1.87531e-90
ACOX2	1.08964e-94	-0.117314	0.021	0.194	2.22864e-90
TMEM121	1.25764e-94	0.113963	0.245	0.038	2.57226e-90
SRSF7	1.33274e-94	-0.410222	0.796	0.883	2.72585e-90
ZFPM1	1.34892e-94	0.242483	0.666	0.404	2.75894e-90
EIF1AY	1.36257e-94	0.229368	0.666	0.362	2.78687e-90
CDCA5	1.42272e-94	-0.177333	0.086	0.31	2.90988e-90
B4GALT7	1.76057e-94	0.189565	0.492	0.214	3.60088e-90
PLD3	1.79673e-94	0.289895	0.87	0.756	3.67484e-90
H2AFY	1.88737e-94	-0.268374	0.865	0.92	3.86024e-90
KIF4A	2.57781e-94	-0.202179	0.078	0.298	5.27239e-90
ING4	2.92372e-94	0.205441	0.539	0.245	5.97988e-90
CHN1	3.05541e-94	-0.334404	0.414	0.608	6.24924e-90
REEP5	3.07793e-94	0.291135	0.771	0.56	6.29528e-90
FAM98A	4.07052e-94	0.147948	0.341	0.096	8.32544e-90
PITPNB	4.37506e-94	0.219652	0.556	0.271	8.94832e-90
THUMPD3-AS1	4.42718e-94	0.212484	0.571	0.272	9.05492e-90
AP3M2	5.09689e-94	0.186104	0.449	0.181	1.04247e-89
MND1	7.7125e-94	-0.191189	0.094	0.316	1.57744e-89
SNHG18	8.20333e-94	-0.272967	0.412	0.641	1.67783e-89
MIIP	8.42777e-94	0.220294	0.603	0.326	1.72373e-89
MAGEF1	8.9638e-94	0.256715	0.69	0.434	1.83337e-89
LSM10	9.84908e-94	0.262451	0.722	0.478	2.01443e-89
TMEM60	9.94957e-94	0.177489	0.485	0.208	2.03499e-89
TACC3	1.00169e-93	-0.195375	0.082	0.309	2.04875e-89
DNAJC12	1.09958e-93	0.137325	0.252	0.044	2.24897e-89
RSPH9	1.1231e-93	0.194281	0.45	0.186	2.29708e-89
FANCA	1.1508e-93	-0.193894	0.061	0.264	2.35373e-89
DNAAF4	1.59308e-93	0.221829	0.541	0.26	3.25833e-89
NECAB2	1.79749e-93	0.14729	0.236	0.036	3.67641e-89
LINC00667	2.2841e-93	0.174736	0.45	0.174	4.67167e-89
SRSF2	2.35558e-93	-0.325124	0.624	0.791	4.81787e-89
HSDL1	2.83312e-93	0.201282	0.509	0.224	5.79458e-89
CD9	2.88044e-93	0.518705	0.558	0.341	5.89136e-89
TPT1-AS1	3.53306e-93	0.176107	0.459	0.183	7.22616e-89
TTC8	3.60158e-93	0.144702	0.342	0.099	7.36631e-89
ZBTB22	4.14528e-93	0.125231	0.289	0.064	8.47835e-89
MYO1B	4.36655e-93	-0.146607	0.052	0.249	8.93091e-89
RACGAP1	4.3907e-93	-0.252058	0.121	0.35	8.98031e-89
ZNF22	4.74056e-93	0.256347	0.797	0.593	9.69586e-89
DIPK1B	4.76757e-93	0.208053	0.569	0.283	9.7511e-89
YIPF6	5.56834e-93	0.237606	0.681	0.4	1.13889e-88
AKAP7	6.0318e-93	0.136338	0.318	0.083	1.23368e-88
TM9SF3	8.23438e-93	0.257838	0.767	0.514	1.68418e-88
TPGS1	8.68638e-93	0.253979	0.762	0.553	1.77662e-88
OGFRL1	9.22911e-93	0.165188	0.34	0.101	1.88763e-88
CRYGD	1.04581e-92	-0.147531	0.027	0.204	2.13899e-88
KHDC4	1.07046e-92	-0.242414	0.245	0.484	2.18941e-88
RABIF	1.4423e-92	0.148646	0.363	0.112	2.94994e-88
NXPE3	1.4757e-92	0.119442	0.265	0.05	3.01826e-88
BDNF	1.58994e-92	-0.293263	0.113	0.335	3.2519e-88
HSPA13	1.6447e-92	0.256934	0.671	0.397	3.36391e-88
TIMELESS	1.98071e-92	-0.228765	0.213	0.453	4.05116e-88
LRATD2	2.10483e-92	-0.327085	0.295	0.52	4.30501e-88
CBLB	2.37644e-92	0.144015	0.293	0.068	4.86054e-88
LSM6	2.60368e-92	0.228279	0.628	0.354	5.3253e-88
CMTM3	2.63788e-92	0.189506	0.493	0.211	5.39525e-88
MAP1A	2.7202e-92	0.215262	0.45	0.188	5.56363e-88
THYN1	2.79036e-92	0.218238	0.59	0.31	5.70713e-88
TMEM223	3.06837e-92	0.207638	0.56	0.28	6.27573e-88
CDH10	3.15116e-92	0.10843	0.206	0.02	6.44507e-88
ZNF853	3.6185e-92	0.13416	0.325	0.089	7.40091e-88
GATAD1	3.79672e-92	0.212624	0.557	0.278	7.76543e-88
CYB561	3.95115e-92	0.107421	0.232	0.033	8.08129e-88
DHX32	4.19478e-92	0.148896	0.33	0.092	8.57957e-88
SSBP4	4.58754e-92	0.294264	0.833	0.697	9.38289e-88
KRAS	6.00594e-92	0.251411	0.719	0.466	1.2284e-87
CFAP53	7.05119e-92	0.140768	0.271	0.056	1.44218e-87
ADAM19	8.53458e-92	0.126063	0.235	0.035	1.74558e-87
GPI	9.04269e-92	-0.291333	0.807	0.887	1.8495e-87
KIF2C	9.40098e-92	-0.206049	0.065	0.274	1.92278e-87
RASA3	1.1653e-91	0.155724	0.339	0.099	2.38338e-87
TRIM47	1.28623e-91	0.259981	0.337	0.106	2.63073e-87
C19orf12	1.35364e-91	0.151004	0.368	0.116	2.76859e-87
SAMD4A	2.29289e-91	-0.249204	0.223	0.452	4.68965e-87
NFE2L1	2.58706e-91	0.232336	0.616	0.335	5.29132e-87
TENM3-AS1	3.41645e-91	0.119399	0.223	0.031	6.98766e-87
IFI27L2	3.41737e-91	0.314489	0.815	0.674	6.98954e-87
PID1	3.50493e-91	0.169117	0.224	0.031	7.16864e-87
SUMO1	3.84411e-91	0.259847	0.868	0.732	7.86236e-87
ZKSCAN1	4.01168e-91	0.265158	0.686	0.41	8.20509e-87
MIS12	4.24625e-91	0.160103	0.368	0.117	8.68485e-87
RARA	5.36226e-91	0.174544	0.435	0.169	1.09674e-86
HNRNPH2	6.34409e-91	0.233208	0.594	0.326	1.29756e-86
NMB	6.75547e-91	0.466817	0.521	0.275	1.3817e-86
ASNS	7.1986e-91	-0.221989	0.097	0.313	1.47233e-86
CSRP2	7.38405e-91	0.464156	0.869	0.745	1.51026e-86
MELK	7.79943e-91	-0.193758	0.082	0.293	1.59522e-86
FAM107B	1.06271e-90	0.21552	0.538	0.259	2.17357e-86
E2F5	1.14885e-90	0.280051	0.755	0.539	2.34975e-86
CFL1	1.49055e-90	-0.201967	0.996	0.994	3.04862e-86
EPB41L2	1.77822e-90	-0.230317	0.193	0.42	3.63698e-86
ADAM12	2.85075e-90	0.101746	0.182	0.01	5.83063e-86
PPP1R10	2.8975e-90	0.187993	0.511	0.23	5.92625e-86
VDAC3	3.36396e-90	0.241945	0.71	0.467	6.88031e-86
TMEM205	3.93763e-90	0.221517	0.614	0.344	8.05363e-86
PKIB	4.00167e-90	0.201922	0.473	0.207	8.18462e-86
TAOK1	4.15433e-90	0.252898	0.607	0.34	8.49684e-86
ABCA8	4.54461e-90	0.0993029	0.17	0.006	9.29509e-86
PPP1R11	4.68094e-90	0.243682	0.694	0.446	9.57393e-86
OLIG1	4.75342e-90	-0.105994	0	0.139	9.72217e-86
THBS2	5.20229e-90	0.140641	0.247	0.044	1.06403e-85
HACD2	5.89818e-90	0.20137	0.383	0.138	1.20636e-85
SRP72	5.9792e-90	-0.269664	0.763	0.852	1.22293e-85
MTCH2	9.19809e-90	0.267028	0.774	0.578	1.88128e-85
DNAL4	9.5404e-90	0.17654	0.462	0.192	1.9513e-85
SLC25A23	1.0596e-89	0.180614	0.489	0.225	2.1672e-85
B4GALT5	1.19909e-89	0.175205	0.395	0.141	2.45249e-85
HOMER1	1.24724e-89	0.117821	0.251	0.047	2.55098e-85
NAMPT	1.48609e-89	0.318045	0.711	0.498	3.0395e-85
TIMM44	1.82677e-89	0.218823	0.647	0.372	3.7363e-85
CACYBP	2.14518e-89	-0.453281	0.86	0.9	4.38755e-85
APTR	2.54388e-89	0.145346	0.357	0.111	5.20301e-85
HPF1	3.07986e-89	0.243735	0.604	0.334	6.29924e-85
EIF5	3.36292e-89	0.266866	0.921	0.812	6.87818e-85
DDX59	3.36574e-89	0.124502	0.273	0.06	6.88394e-85
AC004540.2	3.515e-89	-0.164863	0.045	0.233	7.18922e-85
SAP18	3.73087e-89	-0.226821	0.933	0.955	7.63076e-85
MFAP1	4.48397e-89	0.245227	0.705	0.447	9.17106e-85
DOCK4	4.78711e-89	0.12481	0.252	0.047	9.79107e-85
PEX6	4.88836e-89	0.110542	0.279	0.062	9.99816e-85
DESI2	7.09928e-89	0.213203	0.592	0.308	1.45202e-84
TMEM240	7.86846e-89	0.168497	0.417	0.157	1.60934e-84
TRIM52-AS1	7.89049e-89	0.244516	0.671	0.42	1.61384e-84
EFNB3	8.06801e-89	0.187206	0.432	0.175	1.65015e-84
UBA1	8.08414e-89	-0.276119	0.531	0.697	1.65345e-84
LINC00672	9.09751e-89	0.140291	0.289	0.07	1.86071e-84
GNRH1	9.29783e-89	-0.220518	0.02	0.183	1.90169e-84
TMEM267	1.06975e-88	0.114435	0.223	0.033	2.18796e-84
TSTD2	1.17065e-88	0.160099	0.411	0.149	2.39433e-84
SALL3	1.26923e-88	-0.149541	0.016	0.177	2.59596e-84
DCLK2	1.38448e-88	0.232354	0.596	0.33	2.83168e-84
EEA1	1.45933e-88	0.273592	0.577	0.311	2.98478e-84
ENO2	1.58662e-88	0.324829	0.895	0.812	3.24511e-84
CADPS	1.68287e-88	0.23547	0.4	0.154	3.44197e-84
SYT9	1.78238e-88	0.0947632	0.162	0.004	3.64549e-84
ADPRHL2	2.20748e-88	0.205556	0.575	0.3	4.51496e-84
SLC16A1	2.21432e-88	-0.299483	0.475	0.667	4.52896e-84
CITED1	2.38667e-88	-0.161143	0.03	0.202	4.88145e-84
KIT	2.69304e-88	0.132994	0.215	0.028	5.50808e-84
MAN2A1	2.74189e-88	0.122602	0.245	0.044	5.608e-84
AGGF1	3.16427e-88	0.192104	0.535	0.265	6.47188e-84
FAM3C	3.2889e-88	0.21792	0.627	0.344	6.7268e-84
UCP2	3.58883e-88	-0.235189	0.219	0.447	7.34023e-84
AC006450.3	4.52466e-88	-0.0920319	0	0.136	9.25428e-84
AUP1	5.39372e-88	0.226426	0.694	0.448	1.10318e-83
AC090204.1	6.57075e-88	0.200141	0.548	0.278	1.34392e-83
BHLHE41	6.76154e-88	0.115544	0.165	0.005	1.38294e-83
ATF3	7.44657e-88	0.298166	0.461	0.204	1.52305e-83
TMF1	7.5434e-88	0.209625	0.579	0.295	1.54285e-83
RPL7L1	8.43245e-88	0.23409	0.811	0.582	1.72469e-83
SRSF1	9.4944e-88	-0.286653	0.538	0.707	1.94189e-83
SATB1	1.07562e-87	0.122635	0.229	0.036	2.19996e-83
TRAF3	1.13194e-87	0.134952	0.304	0.08	2.31515e-83
HMGN2	1.23405e-87	-0.481705	0.918	0.947	2.524e-83
B3GALT5	1.32935e-87	0.100955	0.168	0.007	2.71893e-83
CXCL12	1.45334e-87	0.141541	0.169	0.008	2.97251e-83
THAP2	1.46477e-87	0.147217	0.358	0.115	2.99589e-83
HSD17B4	1.47368e-87	0.264039	0.749	0.513	3.01413e-83
LIPG	1.80117e-87	-0.255947	0.248	0.476	3.68394e-83
DKKL1	2.20105e-87	0.152573	0.314	0.089	4.50182e-83
SIRT2	2.27324e-87	0.215829	0.613	0.352	4.64946e-83
BUB1B	2.49319e-87	-0.173882	0.054	0.248	5.09931e-83
FBLN1	2.72569e-87	-0.30259	0.666	0.809	5.57485e-83
GATD3B	2.73677e-87	0.0865491	0.163	0.005	5.59752e-83
CNTFR	2.75223e-87	0.207361	0.501	0.235	5.62914e-83
CCDC102A	2.84781e-87	0.128767	0.318	0.089	5.82462e-83
MAFG-DT	3.37024e-87	0.104995	0.249	0.047	6.89314e-83
GLIS3	3.98036e-87	0.245703	0.456	0.202	8.14103e-83
AKNA	4.96342e-87	0.132903	0.269	0.059	1.01517e-82
KCTD20	4.9828e-87	0.192934	0.477	0.213	1.01913e-82
CUL5	5.41041e-87	0.211892	0.56	0.285	1.10659e-82
ZNF207	9.5897e-87	-0.304057	0.602	0.756	1.96138e-82
TAF11	9.75486e-87	0.213034	0.581	0.305	1.99516e-82
CD83	1.03259e-86	0.10296	0.194	0.019	2.11196e-82
SEMA3A	1.09042e-86	0.149428	0.248	0.048	2.23024e-82
IER2	1.12189e-86	0.256905	0.544	0.279	2.29461e-82
WIPI1	1.19638e-86	0.102385	0.222	0.033	2.44696e-82
RTN4	1.24377e-86	0.256645	0.961	0.935	2.54388e-82
FOXB1	1.31511e-86	0.102484	0.15	0	2.68979e-82
TXN	1.38892e-86	0.271741	0.91	0.865	2.84075e-82
DHTKD1	1.6609e-86	0.147342	0.368	0.125	3.39704e-82
ZDHHC16	1.82032e-86	0.120434	0.3	0.079	3.72311e-82
KCNQ2	1.98237e-86	0.336935	0.624	0.375	4.05453e-82
C6orf89	1.99689e-86	0.185163	0.477	0.216	4.08424e-82
SOX11	2.12427e-86	0.372528	0.854	0.651	4.34478e-82
SPATS2	2.20343e-86	0.223879	0.592	0.322	4.50668e-82
SMAD1	2.30264e-86	0.22155	0.523	0.253	4.70959e-82
OSBPL9	2.52012e-86	0.291664	0.658	0.425	5.15441e-82
TUFT1	3.00954e-86	-0.132531	0.038	0.215	6.15541e-82
GCC2	3.03057e-86	0.219606	0.594	0.317	6.19843e-82
PAQR8	4.47841e-86	0.117104	0.259	0.053	9.15969e-82
TMEM126B	4.49683e-86	0.215958	0.626	0.37	9.19737e-82
C8orf37	4.76618e-86	0.102427	0.207	0.025	9.74826e-82
KCTD17	4.78679e-86	0.165649	0.427	0.17	9.79043e-82
CCNA2	4.84084e-86	-0.209066	0.095	0.315	9.90098e-82
NR2F6	5.30029e-86	0.197815	0.579	0.305	1.08407e-81
RAB29	6.01822e-86	0.145126	0.349	0.112	1.23091e-81
PSMA7	6.16062e-86	-0.21177	0.955	0.967	1.26003e-81
AGAP1	6.30955e-86	0.202676	0.538	0.272	1.29049e-81
AC012354.1	8.13492e-86	-0.0835662	0	0.132	1.66383e-81
COL14A1	8.5621e-86	0.12123	0.182	0.014	1.75121e-81
GGPS1	9.41997e-86	0.176928	0.48	0.214	1.92667e-81
POLR2E	1.12568e-85	-0.264062	0.797	0.874	2.30234e-81
MLH3	1.17942e-85	0.142684	0.319	0.093	2.41227e-81
SLC35A1	1.23866e-85	0.118966	0.251	0.049	2.53342e-81
BCLAF1	1.4857e-85	-0.320525	0.734	0.836	3.03869e-81
RAB18	1.50131e-85	0.245602	0.747	0.536	3.07064e-81
TMEM163	1.53915e-85	-0.151958	0.057	0.247	3.14801e-81
SDF2	1.7832e-85	0.199472	0.599	0.322	3.64717e-81
AC012146.1	2.00508e-85	0.206474	0.537	0.271	4.10098e-81
CDH11	2.03804e-85	0.169833	0.285	0.072	4.1684e-81
FAM183A	2.1109e-85	0.115151	0.2	0.023	4.31742e-81
USP47	2.55563e-85	0.253321	0.672	0.418	5.22702e-81
PCDH7	2.59159e-85	0.170541	0.373	0.13	5.30058e-81
RNF13	2.60167e-85	0.23849	0.627	0.38	5.32119e-81
GSTP1	2.61366e-85	-0.259536	0.97	0.974	5.34571e-81
SYNJ2BP	2.68132e-85	0.209338	0.539	0.272	5.4841e-81
TMSB4X	3.05694e-85	-0.301747	0.999	0.998	6.25236e-81
GFPT2	3.18634e-85	0.0946989	0.166	0.008	6.51702e-81
EIF3E	3.3589e-85	0.24451	0.963	0.957	6.86996e-81
DOLK	3.53021e-85	0.114219	0.241	0.044	7.22034e-81
MCL1	4.0877e-85	-0.328823	0.542	0.693	8.36057e-81
DCN	4.10544e-85	0.145753	0.166	0.008	8.39685e-81
DUSP8	4.88174e-85	-0.196285	0.119	0.343	9.98463e-81
FADS1	5.34669e-85	-0.267719	0.449	0.642	1.09356e-80
DNAH7	6.14786e-85	0.108036	0.201	0.024	1.25742e-80
SNHG16	6.86282e-85	0.270619	0.822	0.687	1.40365e-80
EFCC1	8.02874e-85	0.0884214	0.147	0	1.64212e-80
FAHD1	8.55598e-85	0.161702	0.435	0.177	1.74995e-80
STMN2	9.08696e-85	-0.310404	0.401	0.646	1.85856e-80
ANKRD37	9.23341e-85	0.174723	0.446	0.176	1.88851e-80
SNRPA	1.06204e-84	-0.283426	0.605	0.747	2.17219e-80
TACO1	1.10246e-84	0.149805	0.39	0.142	2.25485e-80
STARD3	1.15717e-84	0.183442	0.476	0.212	2.36675e-80
DNALI1	1.18682e-84	0.290769	0.647	0.41	2.42741e-80
ORAI3	1.52531e-84	0.149152	0.373	0.128	3.11972e-80
FANK1	1.66937e-84	0.1217	0.287	0.072	3.41437e-80
B3GALT6	1.71906e-84	0.217499	0.606	0.347	3.516e-80
NME6	1.79982e-84	0.141405	0.386	0.137	3.68117e-80
BLOC1S6	2.70862e-84	0.261856	0.717	0.483	5.53994e-80
NDUFA8	3.70078e-84	0.247046	0.759	0.548	7.5692e-80
FGD5-AS1	3.83541e-84	0.23039	0.646	0.385	7.84457e-80
SMUG1	4.05428e-84	0.146643	0.371	0.131	8.29223e-80
NRCAM	4.11495e-84	0.266116	0.54	0.284	8.41631e-80
DEXI	5.59669e-84	0.165681	0.412	0.16	1.14469e-79
NAGK	6.54536e-84	0.194282	0.498	0.235	1.33872e-79
ST6GALNAC5	6.60141e-84	-0.13678	0.044	0.222	1.35019e-79
CTBS	6.7076e-84	0.117409	0.296	0.077	1.3719e-79
MAN2B1	7.35825e-84	0.180856	0.547	0.281	1.50498e-79
DLX6-AS1	7.54462e-84	-0.202534	0	0.13	1.5431e-79
GALNS	8.15717e-84	0.13445	0.32	0.096	1.66839e-79
POLR3H	1.08424e-83	0.136902	0.379	0.132	2.21759e-79
CCDC71L	1.09615e-83	0.133298	0.321	0.095	2.24195e-79
ATP5MC2	1.09918e-83	-0.192959	0.974	0.98	2.24816e-79
CCDC66	1.13818e-83	0.176163	0.455	0.194	2.32793e-79
AC008115.3	1.13974e-83	-0.1277	0.026	0.189	2.33111e-79
MT-CO3	1.24776e-83	0.354582	0.994	0.998	2.55205e-79
PBX1	1.3286e-83	0.300221	0.819	0.65	2.71739e-79
TMSB4Y	1.43963e-83	-0.0878934	0	0.129	2.94447e-79
CRH	1.43963e-83	-0.29839	0	0.129	2.94447e-79
THOC7	1.47012e-83	0.214682	0.643	0.391	3.00684e-79
COL27A1	1.55474e-83	0.134032	0.314	0.089	3.17992e-79
NPHP3	1.59431e-83	0.178436	0.401	0.152	3.26084e-79
ANTXR2	1.74147e-83	0.122658	0.241	0.047	3.56183e-79
ATG10	1.91723e-83	0.124846	0.293	0.076	3.92132e-79
STK19	2.07753e-83	0.175906	0.527	0.264	4.24917e-79
EFNA4	2.64217e-83	0.129928	0.282	0.071	5.40404e-79
ADAL	2.64374e-83	0.153709	0.396	0.149	5.40724e-79
TSFM	3.52305e-83	0.14319	0.424	0.169	7.2057e-79
USP14	4.39429e-83	0.239969	0.695	0.442	8.98765e-79
ZC2HC1A	4.65135e-83	0.204772	0.48	0.216	9.51341e-79
ECRG4	5.19748e-83	0.141154	0.275	0.069	1.06304e-78
DOK6	5.85202e-83	0.202127	0.424	0.177	1.19691e-78
NUPR1	6.25423e-83	0.302744	0.334	0.111	1.27918e-78
TSHZ2	6.36497e-83	-0.16855	0.023	0.183	1.30183e-78
SLC6A15	7.16867e-83	0.125441	0.235	0.044	1.46621e-78
RSPO2	7.19083e-83	0.120897	0.145	0	1.47074e-78
MRPL16	7.43533e-83	0.158191	0.431	0.174	1.52075e-78
SOX6	7.8306e-83	-0.264699	0.23	0.455	1.60159e-78
NGRN	8.0321e-83	0.250069	0.917	0.862	1.64281e-78
AP005901.5	8.07262e-83	0.0905614	0.144	0	1.65109e-78
WDR33	1.03485e-82	-0.253665	0.625	0.774	2.11658e-78
RPL23	1.09437e-82	0.212029	0.993	0.989	2.23831e-78
RHBDD2	1.31272e-82	0.229424	0.663	0.417	2.6849e-78
MYH10	1.39607e-82	-0.380564	0.591	0.722	2.85538e-78
WNT5A	1.89775e-82	0.0933469	0.187	0.019	3.88146e-78
GAP43	2.17547e-82	0.520066	0.768	0.615	4.44948e-78
LAMB2	2.18038e-82	0.189661	0.564	0.299	4.45953e-78
MRPS30	2.44617e-82	-0.287081	0.501	0.668	5.00315e-78
C7orf57	2.8036e-82	0.10368	0.157	0.006	5.7342e-78
ANKRD49	3.11067e-82	0.127667	0.335	0.105	6.36226e-78
SF3B2	3.1881e-82	-0.244489	0.892	0.934	6.52061e-78
ZNF385D	3.38769e-82	0.228364	0.398	0.159	6.92884e-78
ABHD6	3.52616e-82	0.14439	0.309	0.09	7.21205e-78
POMGNT2	3.8526e-82	0.132349	0.327	0.102	7.87972e-78
S100B	3.95907e-82	0.387185	0.817	0.646	8.09749e-78
FAM227A	4.23207e-82	0.111995	0.241	0.048	8.65586e-78
TXNL4A	4.70332e-82	0.25427	0.853	0.739	9.61969e-78
TMEM54	4.8636e-82	-0.12398	0.03	0.193	9.94753e-78
EML1	4.99303e-82	0.152798	0.357	0.124	1.02122e-77
PDE9A	5.51844e-82	0.178675	0.417	0.172	1.12869e-77
FAM49A	5.82738e-82	0.11392	0.238	0.046	1.19187e-77
ENC1	6.132e-82	-0.318068	0.604	0.779	1.25418e-77
ICE1	6.60524e-82	0.193202	0.548	0.277	1.35097e-77
TAF1B	7.9e-82	0.171458	0.446	0.19	1.61579e-77
SS18	1.00887e-81	0.1806	0.472	0.211	2.06345e-77
POP4	1.03826e-81	0.138924	0.356	0.121	2.12355e-77
GTF2A1	1.12469e-81	0.151491	0.406	0.156	2.30032e-77
MED31	1.14116e-81	0.153244	0.415	0.165	2.33402e-77
FZD8	1.24711e-81	-0.165278	0.046	0.219	2.55071e-77
RNF216	1.26693e-81	0.234861	0.592	0.339	2.59125e-77
SERPING1	1.55224e-81	0.189348	0.452	0.196	3.1748e-77
RBM8A	1.58397e-81	-0.275497	0.896	0.939	3.23969e-77
CHRDL1	1.70954e-81	-0.152731	0.071	0.263	3.49652e-77
RGS10	2.5715e-81	-0.10136	0.016	0.166	5.25949e-77
SLC38A1	2.83305e-81	0.271661	0.651	0.412	5.79444e-77
GPC4	3.31518e-81	-0.300674	0.582	0.714	6.78055e-77
C15orf65	3.9964e-81	0.0936748	0.216	0.034	8.17383e-77
AMDHD2	4.2932e-81	0.160963	0.377	0.142	8.78089e-77
PLCZ1	4.7986e-81	0.0975795	0.141	0	9.81457e-77
PDCD6	4.81441e-81	0.24706	0.819	0.656	9.8469e-77
SPCS1	5.26886e-81	0.226906	0.905	0.852	1.07764e-76
MAP2	5.34105e-81	0.287001	0.899	0.787	1.0924e-76
MFSD12	5.3631e-81	0.147284	0.406	0.16	1.09691e-76
SPEF1	5.41718e-81	0.084344	0.179	0.016	1.10798e-76
ZNF487	5.78162e-81	0.107749	0.244	0.049	1.18251e-76
PLEKHO1	6.13085e-81	0.247912	0.759	0.55	1.25394e-76
CLPTM1L	6.43811e-81	0.220468	0.653	0.407	1.31679e-76
ZNF766	6.59943e-81	0.132127	0.322	0.098	1.34978e-76
PCYT2	7.00481e-81	0.125436	0.318	0.094	1.43269e-76
AASDHPPT	7.09897e-81	0.239529	0.696	0.448	1.45195e-76
AL450998.2	8.01857e-81	0.146628	0.368	0.13	1.64004e-76
DLX5	9.08872e-81	-0.230946	0	0.125	1.85892e-76
DAG1	9.79401e-81	0.199717	0.503	0.252	2.00317e-76
TWISTNB	1.00872e-80	-0.266811	0.396	0.579	2.06314e-76
MAPK7	1.04614e-80	0.146287	0.376	0.138	2.13967e-76
PMM1	1.09662e-80	0.219122	0.64	0.396	2.24292e-76
AOPEP	1.11832e-80	-0.1899	0.138	0.347	2.2873e-76
CYSTM1	1.17262e-80	-0.37549	0.63	0.747	2.39837e-76
GPANK1	1.24026e-80	0.148684	0.402	0.158	2.5367e-76
KIAA1549	1.29302e-80	0.148264	0.35	0.118	2.64461e-76
SLC35B4	1.50755e-80	0.137186	0.334	0.106	3.0834e-76
IFNGR1	1.7963e-80	0.16365	0.417	0.167	3.67397e-76
CCDC18-AS1	2.52444e-80	0.140672	0.368	0.13	5.16323e-76
PINK1	3.32312e-80	0.16653	0.429	0.18	6.79678e-76
RPL38	3.50128e-80	-0.150016	0.993	0.995	7.16117e-76
CNPY1	3.6824e-80	0.0817369	0.139	0	7.53161e-76
SLC35C2	4.92197e-80	0.136035	0.377	0.14	1.00669e-75
CLINT1	5.82339e-80	0.235665	0.655	0.399	1.19106e-75
SSBP2	5.87956e-80	0.243201	0.688	0.415	1.20255e-75
ITPKB	7.68066e-80	0.136147	0.211	0.034	1.57093e-75
ERO1A	8.40737e-80	0.186509	0.462	0.209	1.71956e-75
FANCD2	8.7201e-80	-0.160144	0.081	0.277	1.78352e-75
CRYBG3	8.73282e-80	0.114628	0.233	0.046	1.78612e-75
GRIP2	1.08803e-79	-0.11143	0.002	0.129	2.22535e-75
UHRF1	1.09077e-79	-0.1942	0.116	0.323	2.23094e-75
AP3S1	1.43982e-79	0.243991	0.746	0.539	2.94486e-75
IMPACT	1.48084e-79	0.185878	0.508	0.254	3.02876e-75
C8orf58	1.529e-79	0.107665	0.259	0.06	3.12727e-75
CLEC19A	1.75408e-79	0.12411	0.173	0.015	3.58763e-75
SNRNP35	1.75932e-79	0.152827	0.413	0.164	3.59834e-75
SNTG1	1.78497e-79	0.148635	0.301	0.087	3.65079e-75
RSPH4A	1.82941e-79	0.103376	0.186	0.021	3.7417e-75
CHID1	1.89444e-79	0.252384	0.762	0.593	3.8747e-75
SCAF11	1.91839e-79	0.238863	0.735	0.51	3.92369e-75
FNIP1	2.01117e-79	-0.258638	0.496	0.679	4.11345e-75
CDV3	2.19719e-79	0.263373	0.848	0.712	4.49391e-75
SLC7A1	2.56886e-79	0.160249	0.399	0.157	5.25408e-75
STK33	2.73068e-79	0.22082	0.529	0.277	5.58505e-75
SSR1	2.8555e-79	0.244489	0.69	0.454	5.84036e-75
KPNB1	3.13109e-79	-0.2931	0.751	0.831	6.40402e-75
EPOR	3.22333e-79	0.0866284	0.199	0.028	6.59268e-75
AP1S1	3.89511e-79	0.228646	0.74	0.526	7.96667e-75
AC005562.1	4.12048e-79	0.152222	0.443	0.19	8.42761e-75
STARD3NL	4.1928e-79	0.248144	0.82	0.655	8.57553e-75
SNAPC5	4.45764e-79	0.145366	0.406	0.161	9.11721e-75
BEND6	5.8557e-79	0.146446	0.224	0.043	1.19767e-74
DNAJA1	5.97799e-79	0.261025	0.958	0.911	1.22268e-74
FAM229B	7.476e-79	0.243952	0.742	0.535	1.52907e-74
BEX3	7.5309e-79	0.211763	0.982	0.979	1.5403e-74
SPATA17	7.93295e-79	0.114746	0.226	0.042	1.62253e-74
CDCA3	8.25475e-79	-0.246573	0.069	0.256	1.68834e-74
FGFR1	8.62114e-79	0.303804	0.834	0.686	1.76328e-74
LPIN2	9.97124e-79	0.206483	0.619	0.356	2.03942e-74
PRDM2	1.01137e-78	0.179877	0.506	0.243	2.06856e-74
CLDN5	1.02776e-78	0.200437	0.139	0.001	2.10207e-74
ZCCHC9	1.1951e-78	0.158997	0.428	0.179	2.44434e-74
CCNI	1.34016e-78	0.200668	0.981	0.969	2.74104e-74
VEPH1	1.49482e-78	0.139472	0.26	0.063	3.05736e-74
ZFAND6	1.62952e-78	0.249241	0.771	0.575	3.33287e-74
KCNJ4	1.71636e-78	0.0860488	0.168	0.013	3.51046e-74
DMRTA2	1.82779e-78	-0.0876705	0.003	0.129	3.73838e-74
FABP5	2.06953e-78	-0.420137	0.793	0.885	4.23282e-74
ANLN	2.6338e-78	-0.147751	0.059	0.24	5.38692e-74
LMAN1	2.67504e-78	0.269485	0.706	0.48	5.47125e-74
LARP1	2.88999e-78	0.240103	0.717	0.495	5.9109e-74
ARHGAP21	3.11582e-78	0.235148	0.736	0.504	6.37278e-74
AL691432.2	3.23757e-78	0.115385	0.252	0.059	6.6218e-74
SMIM30	3.27572e-78	0.178646	0.508	0.249	6.69983e-74
ARV1	3.28037e-78	0.100536	0.239	0.049	6.70934e-74
AL161772.1	3.80724e-78	0.099932	0.212	0.035	7.78694e-74
TRIQK	4.05364e-78	0.18309	0.504	0.249	8.29091e-74
PACRG	6.62095e-78	0.131914	0.304	0.092	1.35418e-73
FAM118B	8.4572e-78	0.132227	0.391	0.15	1.72975e-73
ENTPD6	9.73512e-78	0.0998057	0.259	0.061	1.99112e-73
RFFL	1.26183e-77	-0.158335	0.099	0.295	2.58081e-73
VSTM2A	1.35999e-77	0.13038	0.164	0.013	2.78158e-73
ZBED5	1.57361e-77	0.1494	0.423	0.172	3.2185e-73
ZNF148	1.61524e-77	0.237182	0.661	0.403	3.30364e-73
PTGER4	1.62935e-77	-0.120204	0.011	0.149	3.3325e-73
TCEAL7	1.87065e-77	0.23484	0.627	0.394	3.82604e-73
PDE3A	1.97375e-77	0.104786	0.169	0.014	4.0369e-73
DYNLT3	2.17009e-77	0.171546	0.415	0.177	4.43848e-73
GSDME	2.44988e-77	0.11974	0.309	0.093	5.01075e-73
E2F6	2.47987e-77	0.161337	0.435	0.183	5.07207e-73
LRRC7	2.54947e-77	0.127226	0.312	0.094	5.21444e-73
DTNBP1	2.68722e-77	0.191589	0.429	0.188	5.49616e-73
RPL34	2.74004e-77	-0.145943	0.999	0.999	5.60421e-73
ZNF436	2.98379e-77	0.116686	0.238	0.051	6.10274e-73
SLC25A5	3.07804e-77	-0.241597	0.914	0.943	6.29551e-73
COL25A1	3.42505e-77	0.131959	0.164	0.013	7.00525e-73
VEGFA	3.43989e-77	0.342556	0.946	0.891	7.0356e-73
RSPH1	3.76949e-77	0.112599	0.236	0.05	7.70974e-73
DIPK2A	4.03295e-77	0.173661	0.447	0.199	8.24859e-73
NCSTN	4.74591e-77	0.181749	0.512	0.254	9.70681e-73
TUBB2A	5.41959e-77	0.39993	0.888	0.793	1.10847e-72
RGS2	5.81344e-77	-0.250956	0.111	0.307	1.18902e-72
ZSCAN26	6.47646e-77	0.129955	0.325	0.105	1.32463e-72
YIF1A	7.09421e-77	0.24722	0.758	0.56	1.45098e-72
SHB	9.89886e-77	-0.192038	0.138	0.339	2.02461e-72
SYBU	1.01523e-76	0.118619	0.256	0.061	2.07646e-72
LYSMD3	1.11759e-76	0.128769	0.299	0.088	2.28581e-72
RTL8A	1.3703e-76	0.249527	0.771	0.589	2.80267e-72
SCPEP1	1.57043e-76	0.148634	0.379	0.146	3.212e-72
TULP3	1.76498e-76	0.161642	0.432	0.187	3.60992e-72
SYPL1	1.83593e-76	0.243029	0.686	0.467	3.75502e-72
SLC22A18	1.87501e-76	0.114548	0.262	0.064	3.83497e-72
SNX24	2.07152e-76	0.154814	0.39	0.155	4.23688e-72
SAE1	2.15337e-76	-0.270583	0.513	0.655	4.40429e-72
CEMIP2	2.17978e-76	-0.188964	0.108	0.304	4.45831e-72
TNKS2	2.25499e-76	0.196802	0.538	0.285	4.61214e-72
GLMP	2.34414e-76	0.151301	0.385	0.153	4.79448e-72
LAMTOR2	2.36592e-76	0.241002	0.788	0.596	4.83901e-72
MRM2	2.60874e-76	0.131025	0.368	0.135	5.33566e-72
SCHIP1	2.74893e-76	-0.236898	0.195	0.401	5.62238e-72
HM13	2.86343e-76	0.244296	0.777	0.607	5.85657e-72
MIS18BP1	3.14835e-76	-0.257325	0.128	0.331	6.43932e-72
PEX3	3.34147e-76	0.111719	0.29	0.082	6.83431e-72
MCC	3.55471e-76	0.190349	0.493	0.242	7.27045e-72
RRNAD1	3.5655e-76	0.142951	0.345	0.122	7.29252e-72
CAV2	4.03319e-76	0.185684	0.377	0.15	8.24908e-72
ESCO2	4.49508e-76	-0.149102	0.044	0.211	9.19378e-72
TXLNA	4.58061e-76	0.159938	0.401	0.165	9.36873e-72
RPS20	4.70734e-76	-0.207886	0.992	0.993	9.62793e-72
ARL8A	4.96242e-76	0.23424	0.706	0.465	1.01496e-71
FNDC3A	5.54894e-76	0.217469	0.62	0.369	1.13492e-71
PDZRN3	5.80251e-76	0.123279	0.289	0.083	1.18679e-71
HIST1H3H	6.0963e-76	-0.182703	0.038	0.201	1.24688e-71
MAN1B1	6.1885e-76	0.153759	0.398	0.165	1.26573e-71
NUMBL	6.43911e-76	0.104094	0.273	0.071	1.31699e-71
EVA1B	6.51841e-76	0.227221	0.535	0.303	1.33321e-71
DIRAS2	7.25537e-76	0.180986	0.202	0.034	1.48394e-71
RPS13	7.47434e-76	-0.142064	0.997	0.997	1.52873e-71
HIVEP1	8.97192e-76	0.138465	0.307	0.095	1.83503e-71
ATP6V1F	9.42583e-76	0.234494	0.922	0.89	1.92787e-71
SLC33A1	1.01124e-75	0.134952	0.3	0.09	2.06829e-71
RPL5	1.01192e-75	-0.151726	0.998	0.998	2.06968e-71
NAA20	1.03727e-75	0.20216	0.613	0.362	2.12153e-71
DPAGT1	1.07433e-75	0.13097	0.332	0.113	2.19733e-71
WNK2	1.14762e-75	0.130991	0.373	0.14	2.34722e-71
GABRB3	1.31321e-75	-0.111027	0.037	0.198	2.6859e-71
MRPL41	1.34267e-75	0.237601	0.862	0.761	2.74617e-71
APPL2	1.59376e-75	0.143337	0.355	0.129	3.25972e-71
MYL12B	1.79677e-75	-0.282638	0.93	0.953	3.67494e-71
IQCE	1.88041e-75	0.159022	0.417	0.176	3.84601e-71
OPRK1	1.95356e-75	0.105875	0.139	0.003	3.99562e-71
RGS14	2.26648e-75	0.127664	0.28	0.079	4.63564e-71
THAP11	2.70186e-75	0.16756	0.521	0.257	5.52611e-71
HEXB	3.30638e-75	0.161158	0.445	0.202	6.76255e-71
SNUPN	3.55066e-75	0.169966	0.458	0.213	7.26217e-71
SHC2	4.27938e-75	-0.249303	0.281	0.481	8.75261e-71
PTPN13	4.28044e-75	0.156629	0.386	0.155	8.75478e-71
PCGF2	4.54302e-75	0.268825	0.832	0.695	9.29184e-71
RO60	4.67802e-75	0.229028	0.762	0.561	9.56796e-71
RENBP	4.71106e-75	0.106386	0.228	0.046	9.63552e-71
FBXO11	5.34249e-75	0.194639	0.567	0.306	1.0927e-70
BSG	5.4138e-75	-0.251983	0.929	0.952	1.10728e-70
ANKIB1	5.65458e-75	0.176756	0.463	0.214	1.15653e-70
GABARAP	5.89853e-75	0.181358	0.989	0.98	1.20643e-70
SLC38A2	7.59328e-75	-0.315311	0.67	0.796	1.55305e-70
TPP1	8.39801e-75	0.18718	0.56	0.311	1.71764e-70
HINT3	1.00067e-74	0.173732	0.51	0.258	2.04667e-70
ECI2	1.08584e-74	0.29293	0.768	0.604	2.22086e-70
AC019205.1	1.19849e-74	0.115402	0.269	0.071	2.45127e-70
DTNA	1.37703e-74	0.174106	0.465	0.216	2.81644e-70
MTDH	1.63225e-74	0.246175	0.874	0.768	3.33844e-70
NDUFB3	1.78459e-74	0.229319	0.836	0.7	3.65002e-70
SGK1	1.8615e-74	-0.128909	0.018	0.159	3.80733e-70
PLPPR5	2.03491e-74	0.0973455	0.191	0.027	4.16201e-70
MAP3K2-DT	2.18337e-74	0.101044	0.237	0.052	4.46566e-70
PDGFRA	2.31331e-74	-0.143966	0.012	0.145	4.73142e-70
EFHD1	2.48719e-74	-0.140184	0.075	0.257	5.08706e-70
XKR8	2.59654e-74	0.0811137	0.187	0.025	5.31069e-70
OXR1	2.63979e-74	0.212178	0.602	0.353	5.39916e-70
BTBD11	2.72572e-74	0.0883244	0.157	0.011	5.57491e-70
ZMAT4	2.86154e-74	0.109977	0.239	0.053	5.85271e-70
COPB2	2.97995e-74	0.234346	0.714	0.486	6.09488e-70
CTNND1	3.22073e-74	-0.27745	0.492	0.651	6.58736e-70
RAP1B	3.31309e-74	0.235526	0.817	0.643	6.77627e-70
C8orf76	3.56612e-74	0.144526	0.432	0.186	7.29378e-70
MMRN1	3.59245e-74	0.0768747	0.14	0.004	7.34763e-70
ZNF12	5.11858e-74	0.15089	0.43	0.185	1.0469e-69
PSMD7	5.95431e-74	0.210159	0.824	0.598	1.21783e-69
CFAP221	6.03098e-74	0.0913938	0.189	0.027	1.23352e-69
CREB1	6.43379e-74	0.212735	0.642	0.39	1.3159e-69
KLHDC8B	6.50984e-74	0.157715	0.398	0.166	1.33146e-69
M6PR	6.94128e-74	0.20126	0.568	0.322	1.4197e-69
DNAJC3-DT	6.96726e-74	0.109452	0.233	0.051	1.42501e-69
CLN5	6.99039e-74	0.151781	0.417	0.177	1.42975e-69
HDAC2	7.08095e-74	-0.269404	0.871	0.922	1.44827e-69
LYPLA2	8.24417e-74	0.13292	0.365	0.137	1.68618e-69
TRAF4	1.16989e-73	0.201788	0.605	0.343	2.39278e-69
CYP27A1	1.21757e-73	0.0786059	0.176	0.02	2.49029e-69
TCEA2	1.22497e-73	0.246597	0.813	0.682	2.50542e-69
RNF187	1.34636e-73	0.26817	0.847	0.761	2.75371e-69
FBXW5	1.36908e-73	0.2282	0.766	0.587	2.80017e-69
STX2	1.42308e-73	0.198787	0.541	0.292	2.91063e-69
ETFB	1.43847e-73	0.245305	0.757	0.559	2.94209e-69
H1FX	1.57093e-73	0.346507	0.878	0.771	3.21303e-69
GPR137	1.59069e-73	0.174888	0.527	0.278	3.25344e-69
KRT17	1.62007e-73	-0.0936228	0.001	0.116	3.31352e-69
AC244090.1	1.96496e-73	0.118054	0.317	0.104	4.01894e-69
TP53BP1	1.99301e-73	0.219787	0.603	0.356	4.0763e-69
EPB41L1	2.55912e-73	0.123108	0.334	0.115	5.23417e-69
NSMF	2.58854e-73	0.169712	0.58	0.333	5.29433e-69
TLR4	3.00295e-73	0.079877	0.157	0.012	6.14194e-69
FADD	3.30808e-73	0.0898059	0.241	0.056	6.76602e-69
ATP2B4	3.35083e-73	0.170156	0.44	0.198	6.85346e-69
PTAR1	3.7635e-73	-0.24715	0.331	0.521	7.69749e-69
DGKI	3.78415e-73	0.102419	0.223	0.045	7.73971e-69
RAB3IL1	3.94941e-73	0.102617	0.2	0.033	8.07773e-69
DDX52	4.00049e-73	0.227285	0.684	0.448	8.18219e-69
C4orf19	4.2532e-73	0.0786775	0.138	0.004	8.69907e-69
NRGN	4.44058e-73	-0.155851	0.109	0.308	9.08231e-69
VRK3	4.6735e-73	0.13829	0.377	0.148	9.55871e-69
HYDIN	4.68367e-73	0.111912	0.22	0.044	9.57951e-69
MITD1	4.69218e-73	0.159361	0.443	0.198	9.59691e-69
HIST1H3D	4.75637e-73	-0.290015	0.099	0.289	9.72821e-69
SPECC1	5.31309e-73	0.245195	0.599	0.374	1.08669e-68
COPB1	5.46448e-73	0.257293	0.786	0.607	1.11765e-68
COG3	5.86572e-73	-0.218865	0.193	0.393	1.19972e-68
MPDZ	5.914e-73	0.197251	0.545	0.295	1.20959e-68
ACOT7	6.10818e-73	-0.225953	0.349	0.538	1.24931e-68
MYCBP2	6.54841e-73	0.188093	0.52	0.263	1.33935e-68
GOLGA1	6.70849e-73	0.114773	0.279	0.08	1.37209e-68
SHC3	6.7548e-73	0.138388	0.312	0.103	1.38156e-68
TSPAN2	7.43081e-73	-0.154573	0.09	0.273	1.51982e-68
PTS	8.1066e-73	0.183354	0.561	0.306	1.65804e-68
WDR45B	8.66045e-73	0.239775	0.907	0.822	1.77132e-68
ATG101	8.79444e-73	0.184909	0.596	0.336	1.79873e-68
SCAMP2	8.92643e-73	0.168515	0.549	0.294	1.82572e-68
SBNO1	9.15642e-73	0.212247	0.626	0.363	1.87276e-68
FYTTD1	9.34664e-73	0.220248	0.644	0.4	1.91167e-68
PDS5A	9.50028e-73	-0.255841	0.496	0.654	1.94309e-68
THOC6	9.89335e-73	0.123195	0.326	0.11	2.02349e-68
FAM181B	1.10752e-72	-0.208388	0.104	0.294	2.2652e-68
TBRG1	1.15439e-72	0.190068	0.54	0.29	2.36108e-68
WDR92	1.1966e-72	0.104943	0.221	0.046	2.4474e-68
ARHGDIA	1.21209e-72	0.23342	0.772	0.587	2.4791e-68
RPP38	1.24076e-72	0.150745	0.448	0.204	2.53773e-68
ARL2BP	1.46531e-72	0.214263	0.726	0.504	2.99699e-68
SERTAD3	1.5883e-72	0.111687	0.311	0.099	3.24855e-68
TMEM87A	1.68704e-72	0.196725	0.583	0.328	3.45051e-68
HIST1H3B	1.72936e-72	-0.145278	0.045	0.209	3.53707e-68
CENPM	1.89459e-72	-0.207631	0.211	0.418	3.875e-68
KLHL12	1.96435e-72	0.103522	0.258	0.066	4.01769e-68
CYB561D2	1.97831e-72	0.122595	0.33	0.115	4.04623e-68
ZNF106	2.3227e-72	0.229232	0.653	0.43	4.75062e-68
UBE2Q1	2.46962e-72	0.175159	0.639	0.374	5.05111e-68
PRRC2C	2.60188e-72	0.241626	0.883	0.794	5.32163e-68
CPTP	2.76011e-72	0.103675	0.279	0.08	5.64525e-68
NOVA2	2.92392e-72	0.147791	0.421	0.18	5.98029e-68
CAAP1	2.98821e-72	0.162454	0.458	0.214	6.11178e-68
KPNA5	3.15392e-72	0.184304	0.506	0.256	6.45072e-68
ANKRD9	3.26475e-72	0.14275	0.455	0.206	6.67739e-68
NUBP1	4.01007e-72	0.158712	0.421	0.185	8.2018e-68
EPS8	4.01969e-72	0.250541	0.617	0.393	8.22146e-68
HMBOX1	4.55636e-72	0.179473	0.456	0.214	9.31913e-68
NDRG4	4.95297e-72	0.189233	0.455	0.22	1.01303e-67
TINF2	6.14325e-72	0.153513	0.462	0.217	1.25648e-67
NDC80	6.33096e-72	-0.144918	0.066	0.246	1.29487e-67
WAC-AS1	6.33108e-72	0.152313	0.372	0.146	1.2949e-67
ATXN7L3B	7.87456e-72	0.20117	0.685	0.439	1.61058e-67
AL079338.1	8.06702e-72	0.0856882	0.125	0	1.64995e-67
WIPF3	8.18008e-72	-0.0879912	0.007	0.13	1.67307e-67
GSE1	8.51759e-72	-0.232843	0.211	0.422	1.7421e-67
[truncated: 8,805 more rows]

## Sheet: astrocytes AGS2_vs_astrocytesWT
	p_val	avg_logFC	pct.1	pct.2	p_val_adj
EN2	0	1.14366	0.659	0	0
IRX1	7.22771e-305	1.12912	0.602	0.012	1.47828e-300
TFAP2B	8.63566e-291	1.26942	0.479	0	1.76625e-286
IRX2	7.71759e-275	1.10353	0.625	0.022	1.57848e-270
C5orf38	1.5432e-218	0.556911	0.418	0.006	3.15631e-214
EN1	8.75363e-200	0.535174	0.349	0.002	1.79038e-195
COMT	2.62008e-192	0.61353	0.391	0.008	5.35886e-188
CD9	5.82988e-189	1.23229	0.552	0.038	1.19238e-184
PAX3	2.40912e-186	0.511204	0.31	0	4.92737e-182
GYPC	4.44554e-184	0.90531	0.533	0.035	9.09246e-180
CRNDE	1.85487e-172	0.725251	0.536	0.04	3.79376e-168
TAFA5	5.1831e-170	0.32348	0.284	0	1.0601e-165
FZD10-AS1	2.32845e-165	0.363857	0.276	0	4.76238e-161
PTF1A	2.15858e-158	0.74344	0.264	0	4.41494e-154
AC009403.2	3.29221e-153	0.401409	0.356	0.012	6.73356e-149
FAM89A	3.06927e-148	0.450076	0.322	0.008	6.27759e-144
AC008060.1	7.00511e-140	0.300415	0.234	0	1.43276e-135
RPS26	2.826e-133	-1.39516	0.904	0.991	5.78003e-129
LINC00958	9.65742e-133	0.244148	0.226	0	1.97523e-128
RPS4Y1	6.60299e-130	-1.77956	0	0.906	1.35051e-125
S100A6	1.89377e-125	1.31212	0.774	0.191	3.87333e-121
ATP1A2	1.74625e-124	0.367577	0.276	0.008	3.57161e-120
METRN	3.27119e-121	1.65849	0.759	0.205	6.69056e-117
CYP26A1	2.91336e-118	0.842039	0.314	0.015	5.9587e-114
VIM	3.35667e-118	1.94809	1	0.98	6.8654e-114
PON2	3.45375e-115	1.06781	0.636	0.126	7.06396e-111
IFITM3	4.1051e-111	0.670923	0.475	0.059	8.39617e-107
IRX5	5.24044e-110	0.218337	0.184	0	1.07183e-105
GNG5	1.0751e-101	1.18364	0.843	0.338	2.1989e-97
CAV1	2.15242e-101	0.516329	0.326	0.024	4.40234e-97
TMSB4X	4.67312e-100	0.985991	0.981	0.989	9.55793e-96
MEIS2	8.3039e-96	-1.57823	0.199	0.891	1.6984e-91
GDF15	6.82383e-95	0.645147	0.356	0.034	1.39568e-90
CCND1	1.60197e-94	1.09775	0.609	0.131	3.2765e-90
FZD10	9.53253e-92	0.178979	0.153	0	1.94969e-87
ZFP36L2	1.21796e-91	0.615055	0.418	0.055	2.49109e-87
GATD3B	1.29096e-84	0.112646	0.146	0	2.64041e-80
PTN	2.14136e-83	1.8904	0.908	0.552	4.37972e-79
HTRA1	3.9663e-83	0.634414	0.441	0.071	8.11227e-79
FOXG1	4.5149e-81	-1.01292	0.115	0.778	9.23432e-77
FTL	5.23921e-81	0.737911	1	0.984	1.07158e-76
C1orf61	8.91246e-81	1.96827	0.904	0.673	1.82287e-76
IRX3	1.46527e-80	0.250485	0.165	0.003	2.99692e-76
GBX2	5.92915e-79	0.411447	0.33	0.036	1.21269e-74
JAM2	1.18825e-78	0.554934	0.521	0.109	2.43032e-74
YBX3	1.22606e-78	0.589391	0.54	0.118	2.50767e-74
PRDM13	4.11358e-78	0.282343	0.13	0	8.41351e-74
ADM	1.89003e-77	0.580638	0.383	0.055	3.86568e-73
RND2	3.74213e-77	1.05964	0.674	0.235	7.65379e-73
C1QL1	5.92684e-77	0.864961	0.375	0.053	1.21222e-72
EMP3	9.61482e-77	0.690476	0.487	0.099	1.96652e-72
IFI44L	2.8868e-76	0.187674	0.188	0.007	5.90437e-72
PLP1	1.65317e-75	0.657425	0.552	0.125	3.38123e-71
RTN1	1.92374e-75	-1.13312	0.241	0.916	3.93463e-71
CDK2AP1	4.83609e-74	1.10971	0.843	0.525	9.89126e-70
ZIC1	6.06821e-74	0.833508	0.667	0.195	1.24113e-69
MT2A	6.46386e-74	0.912953	0.494	0.106	1.32205e-69
KIRREL2	7.76462e-74	0.304421	0.18	0.007	1.5881e-69
PROM1	1.32269e-73	0.254971	0.249	0.019	2.70529e-69
ID3	8.36898e-72	1.42125	0.716	0.272	1.71171e-67
S100A11	1.56175e-71	0.971891	0.617	0.169	3.19425e-67
CXXC5	1.77905e-69	0.949746	0.805	0.408	3.63869e-65
ANGPT1	5.39948e-69	0.193861	0.153	0.004	1.10436e-64
LGALS1	5.44824e-69	1.16167	0.713	0.261	1.11433e-64
FXYD5	2.58271e-68	0.190385	0.149	0.004	5.28242e-64
GSN	2.66704e-68	0.395167	0.318	0.041	5.4549e-64
PLAAT3	3.59749e-68	0.338812	0.291	0.033	7.35795e-64
CNPY1	8.6928e-67	0.10509	0.111	0	1.77794e-62
DES	1.10405e-66	0.365093	0.157	0.005	2.2581e-62
CD99	2.63563e-66	1.11173	0.732	0.348	5.39065e-62
NNAT	1.14167e-65	1.30708	0.889	0.464	2.33506e-61
CXCR4	1.11088e-64	0.621604	0.49	0.114	2.27208e-60
TNFRSF11B	1.28198e-64	0.126525	0.13	0.002	2.62204e-60
GPM6B	5.52081e-64	1.53091	0.801	0.55	1.12917e-59
FGF17	7.55409e-64	0.435053	0.226	0.019	1.54504e-59
ANXA5	1.39534e-63	0.775509	0.693	0.261	2.85388e-59
BTF3	1.83219e-63	-0.603501	0.889	0.963	3.74738e-59
NRARP	3.58028e-63	0.709335	0.414	0.083	7.32274e-59
PDPN	1.21246e-62	0.277768	0.245	0.024	2.47984e-58
AP001021.1	2.88398e-62	0.0924713	0.103	0	5.8986e-58
IGFBP7	1.19862e-61	0.802985	0.525	0.139	2.45153e-57
NFIX	1.34479e-61	0.611757	0.433	0.095	2.75051e-57
A2M	2.01768e-61	0.57254	0.341	0.056	4.12675e-57
PRDX4	8.37461e-61	0.850655	0.751	0.403	1.71286e-56
AKAP9	2.5134e-60	-0.792228	0.586	0.91	5.14065e-56
RFX4	6.47554e-60	0.324819	0.264	0.031	1.32444e-55
SELENOP	2.03896e-59	0.204146	0.176	0.011	4.17028e-55
SPRY1	2.33651e-59	0.737199	0.674	0.253	4.77886e-55
DLX6-AS1	2.64706e-59	-1.70716	0	0.574	5.41403e-55
RUNX1T1	3.62754e-59	-1.01833	0.195	0.724	7.41941e-55
CCDC160	1.10273e-58	0.234629	0.238	0.025	2.25542e-54
LFNG	1.28151e-58	0.173177	0.18	0.012	2.62107e-54
TGIF1	1.337e-58	0.415785	0.375	0.07	2.73457e-54
TGFB1I1	2.32466e-58	0.538925	0.425	0.098	4.75463e-54
ANXA2	3.33378e-58	0.927446	0.732	0.321	6.81858e-54
AIF1L	4.8294e-58	0.401926	0.349	0.061	9.87756e-54
FBLN2	6.28551e-58	0.121055	0.149	0.006	1.28558e-53
PGPEP1	8.49083e-58	0.339194	0.349	0.061	1.73663e-53
PTX3	2.43999e-57	0.272233	0.234	0.024	4.99051e-53
SERF2	4.72368e-56	0.634141	0.939	0.926	9.66135e-52
LRP4	7.96819e-56	0.386339	0.341	0.061	1.62973e-51
EVA1B	1.16488e-55	0.356203	0.28	0.039	2.38252e-51
ZIC4	2.20738e-55	0.275263	0.284	0.04	4.51476e-51
ARHGEF6	4.13576e-55	0.127795	0.123	0.003	8.45887e-51
ZFP36L1	6.58573e-55	0.723369	0.418	0.096	1.34698e-50
BTG2	9.12309e-55	0.549748	0.437	0.106	1.86595e-50
GJA1	5.4963e-54	0.350307	0.322	0.054	1.12416e-49
APCDD1	5.62094e-54	0.199707	0.134	0.005	1.14965e-49
VAMP2	1.12684e-53	-0.70672	0.613	0.901	2.30473e-49
MPPED2	1.34577e-53	-0.879232	0.119	0.645	2.7525e-49
TCEAL9	2.57591e-53	0.688244	0.851	0.573	5.2685e-49
HES6	4.15371e-53	2.05985	0.755	0.481	8.49558e-49
ASCL1	6.75188e-53	0.821727	0.556	0.184	1.38096e-48
LINC00960	7.53832e-53	0.231387	0.257	0.033	1.54181e-48
CRMP1	1.149e-52	-0.675999	0.644	0.915	2.35006e-48
NOTCH1	3.82285e-52	0.510556	0.479	0.127	7.81887e-48
NSG1	4.57429e-52	-0.702878	0.238	0.798	9.35579e-48
LGALS3	4.7572e-52	0.665379	0.437	0.11	9.7299e-48
STMN2	7.96529e-52	-0.785045	0.356	0.954	1.62914e-47
JAG1	1.09579e-51	0.405628	0.349	0.068	2.24122e-47
MEGF10	1.18775e-51	0.231213	0.146	0.008	2.4293e-47
MIF	2.62432e-51	0.474883	0.981	0.983	5.36753e-47
BCL11B	3.38188e-51	-1.31453	0.195	0.665	6.91696e-47
KREMEN1	4.2275e-51	0.211611	0.23	0.027	8.64651e-47
DCX	9.58144e-51	-0.639043	0.372	0.895	1.95969e-46
NES	1.85734e-50	0.764663	0.575	0.209	3.79883e-46
MRC2	2.36731e-50	0.599757	0.506	0.161	4.84186e-46
ZNF428	3.15058e-50	-0.576038	0.839	0.95	6.44388e-46
RPL12	5.76562e-50	0.46298	0.985	0.979	1.17924e-45
NOTCH3	8.0933e-50	0.373691	0.364	0.078	1.65532e-45
MYL9	8.91838e-50	0.661657	0.548	0.184	1.82408e-45
CCDC80	1.19865e-49	0.231524	0.199	0.02	2.4516e-45
KIDINS220	1.50625e-49	-0.72084	0.479	0.844	3.08073e-45
BEX3	4.57497e-49	0.565207	0.931	0.936	9.35719e-45
MAP1B	4.58205e-49	-0.646816	0.958	0.992	9.37166e-45
CALR	6.20859e-49	0.945016	0.839	0.733	1.26984e-44
MAPT	9.08247e-49	-0.701118	0.18	0.697	1.85764e-44
LINC01551	1.08922e-48	-0.884632	0.115	0.605	2.22778e-44
HSP90AA1	1.33311e-48	-0.823372	0.95	0.998	2.72661e-44
INA	1.45538e-48	-0.702762	0.23	0.786	2.97669e-44
C1QL4	1.70304e-48	0.375055	0.188	0.018	3.48324e-44
GNAS	2.30531e-48	-0.43583	0.962	0.992	4.71506e-44
ENO1	2.96244e-48	0.577333	0.946	0.974	6.05908e-44
PAFAH1B3	3.05361e-48	-0.631577	0.747	0.919	6.24555e-44
TCF7L1	3.48634e-48	0.198498	0.169	0.014	7.13061e-44
STMN1	3.51853e-48	-0.566638	0.935	0.993	7.19644e-44
DLX5	4.97418e-48	-0.949817	0.057	0.578	1.01737e-43
GSTP1	8.46625e-48	0.695905	0.912	0.848	1.7316e-43
MALAT1	1.28869e-47	-0.789081	1	1	2.63576e-43
CD63	1.70034e-47	0.708324	0.885	0.764	3.4777e-43
SH3BP5	2.22471e-47	-0.763255	0.192	0.668	4.5502e-43
SPARC	2.94724e-47	0.859836	0.667	0.307	6.028e-43
CA14	3.56087e-47	0.303493	0.226	0.029	7.28304e-43
OCIAD2	3.86362e-47	-0.675947	0.406	0.822	7.90225e-43
TCEAL8	5.78308e-47	0.660356	0.816	0.535	1.18281e-42
MAP2	8.90623e-47	-0.671266	0.644	0.909	1.82159e-42
EFNA4	2.26188e-46	0.161342	0.165	0.014	4.62622e-42
CRIP1	2.85028e-46	0.427875	0.31	0.061	5.82967e-42
RBFOX2	3.0658e-46	-0.663564	0.387	0.798	6.27048e-42
HES1	3.51512e-46	0.374204	0.307	0.058	7.18948e-42
GNAI2	4.04178e-46	0.921244	0.839	0.697	8.26665e-42
CRYM	6.55026e-46	0.150595	0.103	0.003	1.33972e-41
MAML2	8.50482e-46	0.508798	0.49	0.154	1.73949e-41
MDK	1.68584e-45	0.893827	0.785	0.467	3.44804e-41
TTC9B	2.3484e-45	-0.623894	0.153	0.676	4.80318e-41
NKAIN4	2.86019e-45	0.527701	0.452	0.128	5.84994e-41
ITGB1	5.04596e-45	0.648892	0.759	0.445	1.03205e-40
PLTP	5.17232e-45	0.467732	0.395	0.101	1.05789e-40
POLR2J3	6.22752e-45	-0.77462	0.352	0.735	1.27371e-40
TUBA1B	6.4395e-45	0.774001	0.908	0.861	1.31707e-40
RAB3A	8.7318e-45	-0.679534	0.318	0.744	1.78592e-40
SIX3	1.27513e-44	-1.12917	0.057	0.534	2.60803e-40
ESPN	1.57988e-44	0.10449	0.138	0.009	3.23133e-40
RAB31	2.00852e-44	0.381901	0.337	0.075	4.10802e-40
GDAP1L1	2.02191e-44	-0.584739	0.284	0.762	4.13542e-40
TTYH1	2.40135e-44	0.981608	0.625	0.312	4.91148e-40
PANTR1	3.42682e-44	0.741131	0.762	0.428	7.00888e-40
RPS10	8.92518e-44	0.599138	0.874	0.844	1.82547e-39
FAM162A	9.66355e-44	0.756962	0.839	0.695	1.97649e-39
HEPH	9.76714e-44	0.130536	0.134	0.009	1.99767e-39
PPIB	1.14863e-43	0.680477	0.893	0.826	2.34929e-39
NME4	1.15496e-43	0.704249	0.713	0.402	2.36225e-39
PMP22	1.64433e-43	0.316891	0.253	0.041	3.36314e-39
RPS2	3.18028e-43	0.435051	0.996	0.996	6.50463e-39
CDC42EP1	3.39257e-43	0.144238	0.165	0.015	6.93883e-39
ARHGAP18	4.06398e-43	0.231961	0.195	0.023	8.31206e-39
LINC01159	4.3681e-43	0.253372	0.203	0.026	8.93407e-39
SCG3	5.06693e-43	-0.537454	0.226	0.746	1.03634e-38
GPX8	5.39434e-43	0.289252	0.222	0.032	1.1033e-38
STMN4	6.55249e-43	-0.862853	0.276	0.769	1.34018e-38
BASP1	6.96207e-43	-0.572444	0.893	0.982	1.42395e-38
RPS27L	8.98765e-43	0.834602	0.851	0.721	1.83824e-38
BOC	8.99432e-43	0.379285	0.314	0.067	1.83961e-38
C1orf54	1.31681e-42	0.199627	0.215	0.029	2.69326e-38
NSG2	1.40473e-42	-0.628533	0.222	0.719	2.87309e-38
COL1A2	1.76515e-42	0.490188	0.356	0.087	3.61026e-38
S100B	2.23224e-42	0.510634	0.352	0.084	4.5656e-38
RPL41	2.78054e-42	0.354915	0.996	0.998	5.68704e-38
SAT1	3.71529e-42	0.642615	0.682	0.339	7.59888e-38
EEF1A2	4.11348e-42	-0.62459	0.517	0.853	8.41331e-38
TAGLN	4.22923e-42	0.977247	0.797	0.51	8.65005e-38
RAB32	1.40273e-41	0.372557	0.28	0.055	2.869e-37
ANGPTL2	3.09456e-41	0.148592	0.123	0.008	6.3293e-37
RPLP1	3.81345e-41	0.341117	0.996	0.996	7.79966e-37
RFTN2	6.75129e-41	0.1964	0.188	0.023	1.38084e-36
NPC2	6.79734e-41	0.573583	0.571	0.241	1.39026e-36
TRA2B	6.86633e-41	-0.6905	0.529	0.825	1.40437e-36
SARAF	7.31166e-41	-0.626454	0.785	0.923	1.49545e-36
PSRC1	1.04302e-40	0.434231	0.444	0.139	2.1333e-36
LYPD1	1.30065e-40	0.522516	0.479	0.159	2.66021e-36
PCDH8	2.32697e-40	0.846493	0.395	0.116	4.75935e-36
MDFI	3.44679e-40	0.585967	0.544	0.206	7.04972e-36
WSCD1	5.84592e-40	0.480979	0.372	0.1	1.19567e-35
YWHAZ	6.12481e-40	-0.526212	0.816	0.944	1.25271e-35
GATM	1.20315e-39	0.278755	0.203	0.028	2.4608e-35
DLL1	2.18231e-39	0.442235	0.303	0.067	4.46349e-35
ARX	2.33453e-39	-0.748137	0.031	0.472	4.77481e-35
CLIC1	2.43011e-39	0.701129	0.682	0.351	4.9703e-35
BCL11A	3.92578e-39	-0.8401	0.341	0.696	8.0294e-35
DDX3Y	4.83177e-39	-0.574681	0	0.431	9.88242e-35
CDK5R1	6.39538e-39	-0.593524	0.284	0.699	1.30805e-34
GRIA2	1.0308e-38	-0.745648	0.073	0.522	2.1083e-34
TSPAN13	1.05615e-38	-0.688934	0.226	0.638	2.16015e-34
GNG11	1.32709e-38	0.234491	0.23	0.038	2.7143e-34
CELF5	1.5925e-38	-0.598987	0.234	0.671	3.25714e-34
CNTNAP2	2.34961e-38	-0.621402	0.249	0.696	4.80566e-34
RBP1	3.14869e-38	-0.85371	0.64	0.857	6.44002e-34
ASS1	5.1304e-38	0.476611	0.383	0.11	1.04932e-33
RPL17	8.45054e-38	0.331574	0.989	0.989	1.72839e-33
CHD3	8.75317e-38	-0.559429	0.506	0.819	1.79029e-33
DKK1	1.46704e-37	0.161332	0.134	0.011	3.00054e-33
CA12	4.89995e-37	0.254854	0.249	0.047	1.00219e-32
RPS6	5.60404e-37	0.47935	0.973	0.973	1.14619e-32
GAPDH	5.95479e-37	0.367803	1	0.997	1.21793e-32
CCDC112	8.32164e-37	-0.611341	0.548	0.804	1.70202e-32
CDC42EP5	1.02483e-36	0.122552	0.103	0.006	2.09609e-32
GAP43	1.18834e-36	-0.467711	0.395	0.87	2.43051e-32
FKBP10	1.21315e-36	0.259332	0.31	0.074	2.48126e-32
RHOBTB3	1.34535e-36	0.655859	0.67	0.379	2.75165e-32
SERPINB6	1.80349e-36	0.296122	0.352	0.095	3.68868e-32
USP9Y	2.02646e-36	-0.522602	0	0.41	4.14471e-32
KRT17	3.05981e-36	0.401957	0.345	0.088	6.25822e-32
BGN	5.46288e-36	0.19251	0.146	0.015	1.11732e-31
TUBB2B	7.42192e-36	-0.397934	0.958	0.994	1.51801e-31
CPE	8.07421e-36	-0.56091	0.433	0.803	1.65142e-31
PDLIM2	9.78413e-36	0.418327	0.425	0.143	2.00115e-31
TSPO	1.0713e-35	0.570331	0.625	0.301	2.19112e-31
PCDH18	1.10012e-35	0.171686	0.146	0.015	2.25008e-31
TYW3	1.29982e-35	0.249541	0.314	0.077	2.65852e-31
GPC3	1.37319e-35	0.653672	0.421	0.143	2.80859e-31
SPRY2	1.86482e-35	0.620716	0.536	0.219	3.81412e-31
ECE1	2.04051e-35	0.24329	0.176	0.024	4.17345e-31
NCKAP5	3.32889e-35	0.328396	0.222	0.04	6.80857e-31
SERINC1	5.25708e-35	-0.557006	0.429	0.749	1.07523e-30
CMTM3	5.50993e-35	0.295596	0.322	0.082	1.12695e-30
SOX4	6.35665e-35	-0.519812	0.992	0.998	1.30013e-30
GNAO1	8.67441e-35	-0.465179	0.157	0.6	1.77418e-30
TAGLN3	1.585e-34	0.879987	0.824	0.645	3.24181e-30
SMAD3	1.75169e-34	0.107202	0.13	0.012	3.58274e-30
GPRC5C	1.76254e-34	0.293705	0.184	0.027	3.60492e-30
WNT3	3.25003e-34	0.209921	0.238	0.046	6.64729e-30
SERPING1	4.43026e-34	0.274875	0.303	0.074	9.0612e-30
RPS7	1.5354e-33	0.373368	0.981	0.983	3.14035e-29
CCDC88A	1.60141e-33	-0.535495	0.372	0.738	3.27536e-29
EIF4A2	1.74583e-33	-0.403527	0.893	0.967	3.57074e-29
FBLN1	2.39489e-33	0.611393	0.663	0.375	4.89828e-29
CDC25B	2.58931e-33	0.307781	0.314	0.083	5.29591e-29
ZFHX3	2.61469e-33	-0.645688	0.364	0.72	5.34783e-29
TCP1	2.80565e-33	-0.507346	0.686	0.892	5.73839e-29
RACK1	3.54484e-33	0.327451	0.981	0.981	7.25027e-29
AP1S2	3.88661e-33	0.661161	0.824	0.672	7.94929e-29
TUBB3	4.34917e-33	-0.47664	0.923	0.986	8.89536e-29
PMEPA1	4.66118e-33	0.666011	0.801	0.59	9.53352e-29
TPI1	5.24279e-33	0.424478	0.943	0.97	1.07231e-28
PKIA	7.28399e-33	-0.576359	0.441	0.773	1.4898e-28
S100A16	8.10819e-33	0.23479	0.165	0.023	1.65837e-28
CTSZ	8.24875e-33	0.190876	0.18	0.027	1.68712e-28
FOXP1	9.39474e-33	-1.10525	0.28	0.623	1.92151e-28
SEZ6L2	9.84467e-33	-0.581483	0.238	0.644	2.01353e-28
RGS16	1.3306e-32	0.637335	0.356	0.107	2.72147e-28
ACTG2	1.33129e-32	0.632869	0.318	0.087	2.72289e-28
SOX1	1.4158e-32	0.330943	0.291	0.07	2.89573e-28
PIPOX	1.44732e-32	0.180779	0.199	0.034	2.9602e-28
CELF4	1.6251e-32	-0.669552	0.165	0.578	3.32383e-28
MFNG	1.63493e-32	0.134297	0.119	0.011	3.34393e-28
TUBB6	1.69981e-32	0.254342	0.218	0.042	3.47662e-28
EZR	2.96105e-32	0.492331	0.552	0.232	6.05623e-28
NEFM	3.01878e-32	-0.850161	0.111	0.513	6.17431e-28
RRAS	3.13073e-32	0.135797	0.165	0.023	6.40329e-28
LINC01578	3.20054e-32	-0.519973	0.766	0.913	6.54607e-28
ARHGAP29	3.27132e-32	0.224223	0.146	0.017	6.69084e-28
CTSV	3.34402e-32	0.142191	0.107	0.008	6.83953e-28
MIR100HG	3.52931e-32	-0.569023	0.559	0.82	7.21849e-28
CRABP1	3.53833e-32	-1.26949	0.13	0.542	7.23694e-28
ZFHX4	4.04476e-32	-0.759137	0.207	0.595	8.27275e-28
ANKRD12	5.06398e-32	-0.518274	0.59	0.819	1.03574e-27
RPS3A	5.12227e-32	0.272407	0.989	0.989	1.04766e-27
RPS19	5.52089e-32	0.308529	1	0.995	1.12919e-27
ATP6V0E1	5.73104e-32	0.562994	0.655	0.384	1.17217e-27
CHD7	7.41026e-32	0.476762	0.625	0.301	1.51562e-27
GAD2	8.9248e-32	-0.553581	0.046	0.441	1.82539e-27
TUBB2A	1.14607e-31	-0.436795	0.64	0.914	2.34406e-27
C4orf3	1.99913e-31	0.614361	0.774	0.583	4.08882e-27
XPR1	2.44052e-31	-0.542416	0.161	0.556	4.9916e-27
NEFL	2.75607e-31	-1.04402	0.23	0.58	5.63698e-27
PPP1R14C	2.81177e-31	0.476783	0.31	0.088	5.75091e-27
KLHL4	2.86259e-31	0.137513	0.115	0.01	5.85486e-27
SPINT2	3.30818e-31	-0.591758	0.142	0.519	6.76623e-27
C11orf96	3.57691e-31	-0.967937	0.084	0.461	7.31585e-27
SP9	3.58104e-31	-0.696642	0	0.364	7.32429e-27
MYL12A	3.94022e-31	0.569509	0.705	0.45	8.05893e-27
LTBP1	4.36591e-31	0.219754	0.203	0.037	8.92959e-27
CST3	5.63491e-31	0.613107	0.728	0.501	1.15251e-26
LRP10	6.19594e-31	0.192586	0.192	0.033	1.26726e-26
RPL7A	6.21716e-31	0.285069	0.992	0.992	1.2716e-26
SLC16A3	7.13871e-31	0.477527	0.51	0.221	1.46008e-26
FBLN5	7.77466e-31	0.0712012	0.103	0.008	1.59015e-26
IGFBP2	8.24924e-31	0.566118	0.981	0.965	1.68722e-26
THRA	8.30156e-31	-0.575599	0.257	0.611	1.69792e-26
DCLK1	1.05924e-30	-0.426648	0.222	0.608	2.16646e-26
CXADR	1.06888e-30	-0.578466	0.506	0.78	2.18619e-26
TSHZ2	1.09946e-30	-0.878033	0.034	0.403	2.24873e-26
PREX1	1.13986e-30	0.381739	0.333	0.097	2.33136e-26
DKKL1	1.22283e-30	0.155343	0.161	0.023	2.50105e-26
SERPINE2	2.29014e-30	0.675679	0.544	0.263	4.68402e-26
HDGFL3	2.77375e-30	-0.415918	0.529	0.787	5.67314e-26
TSPAN11	3.21863e-30	0.164265	0.218	0.044	6.58307e-26
TJP1	3.59429e-30	0.402897	0.391	0.132	7.35139e-26
RPS3	4.3168e-30	0.310084	0.989	0.987	8.82915e-26
PLAGL1	5.8191e-30	0.212451	0.249	0.057	1.19018e-25
ZNF292	8.19912e-30	-0.482706	0.632	0.832	1.67697e-25
KMT2A	8.99389e-30	-0.479064	0.498	0.776	1.83952e-25
AC069277.1	9.38481e-30	-0.527099	0.004	0.356	1.91948e-25
SCX	1.19384e-29	0.376933	0.215	0.044	2.44175e-25
H3F3B	1.40188e-29	-0.399748	0.958	0.997	2.86727e-25
TCF12	1.53048e-29	0.617183	0.594	0.321	3.13029e-25
TSPAN7	1.69333e-29	-0.515944	0.13	0.516	3.46336e-25
SMS	2.00524e-29	-0.52395	0.586	0.822	4.10133e-25
DLX6	2.08392e-29	-0.519803	0	0.348	4.26223e-25
TTC3	2.5046e-29	-0.414373	0.889	0.97	5.12267e-25
ZEB1	3.47407e-29	0.604152	0.632	0.351	7.10551e-25
SNAP25	3.99944e-29	-0.507479	0.111	0.486	8.18006e-25
KIFAP3	5.2105e-29	-0.528698	0.383	0.714	1.0657e-24
PLS3	5.34491e-29	0.221924	0.28	0.072	1.09319e-24
RPS15	6.01795e-29	0.290493	0.996	0.991	1.23085e-24
DPF1	6.0566e-29	-0.496583	0.111	0.478	1.23876e-24
SOX11	8.16413e-29	-0.565195	0.824	0.932	1.66981e-24
LITAF	1.10301e-28	0.313008	0.31	0.091	2.25598e-24
WASF1	1.33733e-28	-0.493302	0.253	0.589	2.73524e-24
HOXB5	1.59372e-28	-1.04867	0	0.34	3.25963e-24
GAD1	1.89023e-28	-0.495439	0.065	0.437	3.86609e-24
S100A13	1.93963e-28	0.300911	0.276	0.074	3.96712e-24
SNHG16	2.59028e-28	0.532042	0.674	0.42	5.2979e-24
LHX1-DT	2.62181e-28	0.283931	0.119	0.013	5.36238e-24
ANKRD9	2.85006e-28	0.19794	0.195	0.038	5.82923e-24
COL3A1	2.94358e-28	0.277969	0.195	0.038	6.0205e-24
CYBA	3.01891e-28	0.306318	0.349	0.113	6.17459e-24
NKD1	4.43617e-28	0.139066	0.123	0.014	9.0733e-24
DNAJB6	4.70629e-28	-0.465138	0.778	0.892	9.62577e-24
LY6H	5.04492e-28	-0.499324	0.314	0.679	1.03184e-23
BTBD17	5.30125e-28	0.23744	0.184	0.034	1.08427e-23
UPK3BL1	5.44367e-28	-0.46386	0.157	0.507	1.11339e-23
RPS29	7.8561e-28	-0.250627	0.989	0.995	1.60681e-23
PDGFB	8.97417e-28	0.0950915	0.111	0.011	1.83549e-23
NFIA	9.22885e-28	0.512857	0.602	0.283	1.88758e-23
RPS12	9.68264e-28	0.296179	1	0.992	1.98039e-23
NCAM1	1.13155e-27	-0.471903	0.31	0.679	2.31437e-23
TANC2	1.21154e-27	-0.478201	0.142	0.495	2.47795e-23
SYT5	1.30667e-27	-0.496312	0.142	0.524	2.67252e-23
BNIP3	1.3385e-27	0.513695	0.916	0.878	2.73764e-23
VKORC1	1.77196e-27	0.585357	0.766	0.588	3.62418e-23
LRRC61	1.87299e-27	-0.388129	0.004	0.335	3.83083e-23
DUSP8	2.15809e-27	-0.565702	0.157	0.528	4.41393e-23
RPLP0	3.02384e-27	0.312851	0.962	0.968	6.18467e-23
ZDHHC22	3.26395e-27	0.154474	0.138	0.019	6.67576e-23
PXDC1	3.85238e-27	0.143983	0.142	0.02	7.87926e-23
NRXN1	4.29413e-27	-0.512606	0.207	0.591	8.78279e-23
NREP	4.52362e-27	-0.444817	0.828	0.913	9.25216e-23
GABRB3	6.24375e-27	-0.399971	0.119	0.504	1.27704e-22
PREX2	6.72534e-27	0.125746	0.115	0.013	1.37553e-22
KAT6B	9.21009e-27	-0.550479	0.307	0.641	1.88374e-22
SPTAN1	1.02022e-26	-0.488853	0.429	0.718	2.08665e-22
PRDX1	1.09838e-26	0.533625	0.851	0.765	2.24652e-22
PBX1	1.22641e-26	-0.493339	0.552	0.799	2.50839e-22
ISLR2	1.53248e-26	-0.43405	0.065	0.41	3.13439e-22
P4HB	1.61834e-26	0.50692	0.678	0.457	3.31e-22
TRIM5	1.69711e-26	0.181231	0.184	0.036	3.47111e-22
RPL27A	1.70441e-26	0.376229	0.966	0.971	3.48603e-22
REEP3	2.31129e-26	0.318166	0.448	0.181	4.72728e-22
NEDD4L	2.43122e-26	-0.392436	0.349	0.657	4.97258e-22
CACYBP	2.92929e-26	-0.543577	0.582	0.796	5.99127e-22
APOE	4.01654e-26	0.344901	0.31	0.097	8.21504e-22
SCG2	4.34488e-26	-0.765278	0.149	0.508	8.88657e-22
CCNI	4.70051e-26	-0.351525	0.927	0.97	9.61396e-22
FN1	5.9338e-26	0.611084	0.475	0.213	1.21364e-21
ZNF37A	5.97577e-26	-0.387021	0	0.315	1.22222e-21
COL5A2	6.02679e-26	0.266427	0.299	0.089	1.23266e-21
GLIS3	6.16282e-26	0.16848	0.134	0.019	1.26048e-21
PHGDH	6.2037e-26	0.542655	0.632	0.357	1.26884e-21
SPTSSA	6.41452e-26	0.311609	0.395	0.149	1.31196e-21
CERS6	9.6673e-26	-0.415542	0.199	0.545	1.97725e-21
LINC02334	1.28226e-25	0.467202	0.364	0.128	2.6226e-21
LDHA	1.60834e-25	0.443435	0.916	0.933	3.28954e-21
SEMA6A	1.85614e-25	0.366914	0.456	0.189	3.79636e-21
ANK3	1.87934e-25	-0.414663	0.172	0.559	3.84382e-21
ATP1A3	2.03693e-25	-0.405196	0.119	0.487	4.16613e-21
RHOC	2.12416e-25	0.452984	0.475	0.219	4.34454e-21
TOX3	2.1605e-25	0.406536	0.51	0.227	4.41887e-21
DUSP4	2.66924e-25	-0.521079	0.241	0.581	5.45939e-21
CDYL	2.82058e-25	0.276153	0.372	0.133	5.76893e-21
POU3F2	2.94516e-25	0.504513	0.567	0.295	6.02374e-21
RPL35	3.05089e-25	0.271622	0.973	0.978	6.23998e-21
MYT1L	3.61635e-25	-0.536011	0.146	0.499	7.39653e-21
SHTN1	3.82874e-25	-0.405851	0.092	0.447	7.83093e-21
SERPINH1	4.0779e-25	0.320494	0.375	0.14	8.34053e-21
LIFR	4.21352e-25	0.371899	0.318	0.102	8.6179e-21
AGTRAP	4.22298e-25	0.140503	0.172	0.033	8.63725e-21
DPYSL3	4.48478e-25	-0.467022	0.739	0.883	9.17273e-21
RPL23	4.85225e-25	0.344801	0.969	0.974	9.9243e-21
EPHB4	5.06394e-25	0.0841508	0.123	0.016	1.03573e-20
PHACTR2	6.36536e-25	0.265255	0.165	0.03	1.30191e-20
RPSA	7.34275e-25	0.288195	0.962	0.983	1.50181e-20
DKK2	7.42649e-25	0.171522	0.111	0.013	1.51894e-20
ELAVL3	7.64981e-25	-0.440829	0.594	0.824	1.56462e-20
PDIA6	8.24353e-25	0.504329	0.782	0.685	1.68605e-20
GNG3	9.04604e-25	-0.3649	0.433	0.773	1.85019e-20
KIF21B	1.07108e-24	-0.402457	0.126	0.478	2.19068e-20
TSPAN12	1.22931e-24	0.156228	0.161	0.029	2.51431e-20
ANK2	1.25355e-24	-0.425582	0.126	0.474	2.56389e-20
MT-ND5	1.31393e-24	-0.585723	0.916	0.98	2.68738e-20
STK33	1.53525e-24	0.209656	0.234	0.06	3.14005e-20
RAB13	1.59095e-24	0.443867	0.536	0.274	3.25398e-20
TYMS	1.60396e-24	0.351475	0.41	0.166	3.28058e-20
TMEM158	1.82817e-24	0.79356	0.521	0.275	3.73916e-20
MT-CYB	2.0263e-24	0.37642	0.966	0.987	4.14439e-20
NAP1L1	2.15014e-24	-0.534579	0.828	0.916	4.39767e-20
IAH1	2.15022e-24	-0.248052	0.069	0.398	4.39786e-20
TEAD2	2.20192e-24	0.271846	0.31	0.1	4.50359e-20
UQCC2	2.22491e-24	0.473987	0.747	0.532	4.55061e-20
SHMT2	2.2782e-24	0.498453	0.613	0.351	4.65961e-20
YWHAQ	2.48078e-24	-0.353338	0.847	0.953	5.07393e-20
YWHAG	2.52228e-24	-0.429293	0.567	0.785	5.15881e-20
TERF2IP	2.56548e-24	-0.372388	0.743	0.91	5.24718e-20
FGFRL1	2.62816e-24	0.127434	0.146	0.024	5.37537e-20
SYPL1	3.19452e-24	0.269591	0.318	0.107	6.53375e-20
SBK1	3.3489e-24	-0.440753	0.444	0.713	6.8495e-20
CDK4	3.42539e-24	0.425652	0.621	0.388	7.00595e-20
LINC00599	3.8492e-24	-0.427213	0.1	0.442	7.87276e-20
DBI	4.65661e-24	0.674189	0.659	0.419	9.52416e-20
SCAMP1	4.7266e-24	-0.409642	0.184	0.514	9.66732e-20
CALU	4.92158e-24	0.41896	0.609	0.37	1.00661e-19
MTRNR2L12	5.19504e-24	-0.524615	0.67	0.844	1.06254e-19
SLC25A3	5.52762e-24	0.355693	0.912	0.899	1.13057e-19
ZDHHC12	6.15271e-24	0.125102	0.192	0.042	1.25841e-19
MAGT1	7.23034e-24	0.110493	0.192	0.041	1.47882e-19
FAM49B	8.55963e-24	-0.463389	0.341	0.623	1.7507e-19
TFDP2	9.05277e-24	0.484628	0.632	0.37	1.85156e-19
HEG1	1.01099e-23	0.118335	0.149	0.026	2.06778e-19
OSTC	1.01128e-23	0.466198	0.713	0.524	2.06837e-19
MT-CO2	1.09587e-23	0.382188	0.958	0.996	2.24138e-19
CTNNAL1	1.21785e-23	0.22422	0.295	0.094	2.49088e-19
MTRNR2L8	1.28142e-23	-0.534807	0.261	0.563	2.62089e-19
ATOH8	1.48844e-23	0.164959	0.161	0.031	3.0443e-19
CSRP2	1.83773e-23	0.509273	0.759	0.54	3.75871e-19
RPL3	2.14766e-23	0.265663	0.985	0.99	4.3926e-19
DSEL	2.22279e-23	0.329584	0.395	0.152	4.54628e-19
EEF1D	2.42275e-23	0.400052	0.874	0.883	4.95524e-19
CSRNP3	2.4865e-23	-0.412195	0.115	0.444	5.08563e-19
RTN3	2.5092e-23	-0.330491	0.797	0.924	5.13207e-19
OST4	3.06333e-23	0.365154	0.908	0.878	6.26543e-19
ARPP21	3.41568e-23	-0.593453	0.05	0.354	6.9861e-19
PRXL2A	3.44139e-23	0.475856	0.755	0.555	7.03868e-19
CIB1	3.54717e-23	0.291082	0.295	0.096	7.25502e-19
TYMSOS	3.67345e-23	0.199612	0.234	0.063	7.51331e-19
RPS15A	3.90715e-23	0.24833	1	0.991	7.99129e-19
PCSK1N	4.03158e-23	-0.305984	0.586	0.866	8.24578e-19
CRB2	4.93352e-23	0.164818	0.188	0.042	1.00905e-18
SPIN1	5.25365e-23	-0.418055	0.36	0.658	1.07453e-18
BCL2L12	6.13408e-23	0.136628	0.161	0.032	1.2546e-18
HSP90AB1	6.465e-23	-0.337995	0.939	0.991	1.32229e-18
ATL1	7.28567e-23	-0.352353	0.142	0.478	1.49014e-18
CELF2	7.75259e-23	-0.455289	0.383	0.668	1.58564e-18
RORA	8.38908e-23	0.173789	0.211	0.052	1.71582e-18
PLOD2	8.87812e-23	0.317781	0.456	0.198	1.81584e-18
FST	8.90972e-23	0.399616	0.375	0.141	1.8223e-18
ECI2	9.67341e-23	0.36458	0.421	0.183	1.9785e-18
QKI	1.22809e-22	0.616079	0.755	0.578	2.5118e-18
TP53I13	1.36779e-22	0.163712	0.238	0.066	2.79753e-18
OLFM2	1.43608e-22	-0.42393	0.452	0.724	2.93722e-18
BHLHE40	1.46481e-22	0.287723	0.226	0.061	2.99598e-18
RPS23	1.48351e-22	0.245112	0.996	0.992	3.03423e-18
YAP1	1.62141e-22	0.152341	0.203	0.049	3.31628e-18
MFGE8	1.66911e-22	0.2167	0.299	0.099	3.41383e-18
GNRH1	1.76797e-22	-2.31835	0.004	0.285	3.61602e-18
CDKN2D	1.78222e-22	-0.351402	0.333	0.662	3.64517e-18
ATAT1	1.8866e-22	-0.380325	0.337	0.632	3.85867e-18
TIMP1	1.95684e-22	0.508397	0.494	0.251	4.00233e-18
PERP	2.01667e-22	0.118428	0.111	0.015	4.1247e-18
COL1A1	2.57758e-22	0.800012	0.513	0.262	5.27192e-18
FAM43A	2.6294e-22	0.186626	0.172	0.037	5.37791e-18
NSD3	2.71531e-22	-0.347819	0.69	0.859	5.55363e-18
SOX8	3.23035e-22	0.226588	0.272	0.084	6.60703e-18
YES1	3.60446e-22	0.226037	0.322	0.113	7.3722e-18
LHX1	4.92548e-22	0.405748	0.119	0.018	1.00741e-17
FABP7	5.11124e-22	0.668516	0.663	0.453	1.0454e-17
DSP	5.26944e-22	0.135627	0.111	0.015	1.07776e-17
RPL13	6.75583e-22	0.22402	1	0.995	1.38177e-17
KIAA0408	7.62683e-22	-0.394691	0.253	0.556	1.55992e-17
SEPTIN6	7.9964e-22	-0.424832	0.299	0.598	1.6355e-17
RPL10	8.49832e-22	0.225382	0.996	0.998	1.73816e-17
KLC1	8.62757e-22	-0.307362	0.533	0.814	1.7646e-17
MKRN1	9.68379e-22	-0.392639	0.471	0.725	1.98063e-17
SUCLG2	1.19399e-21	0.0982898	0.134	0.023	2.44207e-17
TLE5	1.4013e-21	-0.443239	0.759	0.879	2.86607e-17
UACA	1.43809e-21	0.104912	0.142	0.026	2.94132e-17
AC109466.1	1.53544e-21	0.104725	0.115	0.017	3.14044e-17
RND3	1.65414e-21	0.565236	0.72	0.518	3.38321e-17
PIFO	1.6892e-21	0.155929	0.153	0.03	3.45492e-17
HLA-E	1.889e-21	0.15623	0.134	0.023	3.86358e-17
CELF3	2.05143e-21	-0.329862	0.146	0.477	4.19578e-17
TNRC6C	2.09878e-21	-0.320641	0.192	0.502	4.29264e-17
RPS28	2.79717e-21	0.228048	0.989	0.993	5.72105e-17
MAF	3.1336e-21	0.225497	0.287	0.096	6.40915e-17
DAB2	3.59281e-21	0.0940801	0.115	0.017	7.34837e-17
SLC2A1	3.75035e-21	0.490388	0.536	0.307	7.67058e-17
FAM114A1	4.0881e-21	0.0842113	0.103	0.014	8.36139e-17
RBMS1	4.24865e-21	0.152689	0.199	0.05	8.68977e-17
APLP1	4.4381e-21	-0.399949	0.582	0.801	9.07724e-17
CAMK2N1	5.00946e-21	-0.539201	0.444	0.701	1.02459e-16
PLCG2	5.32733e-21	-0.726681	0.372	0.64	1.0896e-16
VEGFB	5.46133e-21	0.476672	0.709	0.53	1.11701e-16
TRIM22	5.90196e-21	0.146264	0.153	0.031	1.20713e-16
ILDR2	6.08222e-21	0.154959	0.169	0.038	1.244e-16
MORF4L1	6.31309e-21	-0.308467	0.881	0.962	1.29122e-16
CNN3	7.59817e-21	0.429074	0.732	0.547	1.55405e-16
PAK5	7.61953e-21	-0.364519	0.103	0.42	1.55842e-16
NRXN2	8.09892e-21	-0.326747	0.18	0.476	1.65647e-16
OLIG1	8.94941e-21	0.280529	0.111	0.017	1.83042e-16
REEP1	9.20071e-21	-0.314707	0.103	0.422	1.88182e-16
TNFRSF12A	9.34347e-21	0.310914	0.287	0.099	1.91102e-16
PLIN3	9.82986e-21	0.269641	0.307	0.11	2.0105e-16
PDLIM4	1.00288e-20	0.324234	0.379	0.16	2.05119e-16
SLC32A1	1.31215e-20	-0.351086	0	0.26	2.68374e-16
ELAVL4	1.40493e-20	-0.393832	0.161	0.481	2.8735e-16
TLCD3B	1.43557e-20	-0.316965	0.375	0.697	2.93617e-16
MSN	1.6014e-20	0.36822	0.437	0.199	3.27535e-16
LSM2	1.70012e-20	0.412452	0.728	0.574	3.47726e-16
LINC01122	1.75842e-20	-0.396732	0.027	0.296	3.59651e-16
HMGA2	1.93333e-20	0.183161	0.238	0.07	3.95423e-16
APC2	1.95899e-20	-0.436369	0.222	0.517	4.00672e-16
SLC6A8	2.14844e-20	0.422616	0.429	0.205	4.3942e-16
HYMAI	2.36535e-20	0.180041	0.188	0.047	4.83786e-16
AL590617.2	2.36952e-20	0.120181	0.123	0.021	4.84639e-16
PMAIP1	2.48615e-20	0.167601	0.207	0.055	5.08493e-16
COL6A2	3.05228e-20	0.420526	0.257	0.084	6.24284e-16
KIF3C	3.20413e-20	-0.265598	0.111	0.412	6.55341e-16
HSPA5	3.22355e-20	0.483942	0.828	0.726	6.59312e-16
ZNF248	3.39952e-20	-0.326877	0	0.255	6.95304e-16
SEPTIN3	3.66296e-20	-0.264347	0.287	0.573	7.49185e-16
PDZD4	3.85185e-20	-0.358629	0.138	0.426	7.87819e-16
AASS	3.87817e-20	0.193981	0.176	0.043	7.93201e-16
STXBP1	3.92439e-20	-0.306837	0.188	0.477	8.02655e-16
PGK1	4.00551e-20	0.384279	0.9	0.932	8.19246e-16
NME2	4.1291e-20	0.399491	0.9	0.896	8.44524e-16
PABPC1	5.07356e-20	0.434514	0.862	0.843	1.0377e-15
TM2D3	5.15167e-20	-0.439673	0.268	0.537	1.05367e-15
PFN1	5.75913e-20	0.447344	0.881	0.811	1.17791e-15
BRI3	5.7612e-20	0.370686	0.897	0.877	1.17834e-15
ARID4A	6.43363e-20	-0.361817	0.375	0.654	1.31587e-15
SMARCD3	6.45864e-20	-0.358718	0.238	0.522	1.32099e-15
PGAP1	6.614e-20	-0.417571	0.199	0.479	1.35276e-15
BCLAF1	8.07873e-20	-0.342797	0.502	0.735	1.65234e-15
NEK6	8.37226e-20	0.202537	0.226	0.067	1.71238e-15
PABPC5	8.52298e-20	0.159004	0.169	0.04	1.74321e-15
ENO2	8.63875e-20	-0.375327	0.686	0.836	1.76688e-15
AC004158.1	1.00728e-19	-0.733534	0.257	0.51	2.06019e-15
BACH2	1.09362e-19	-0.378258	0.054	0.326	2.23678e-15
FAM210B	1.10034e-19	0.332694	0.46	0.225	2.25052e-15
MIR1915HG	1.12434e-19	0.120178	0.142	0.029	2.29961e-15
BACE2	1.13412e-19	0.0636138	0.103	0.015	2.31962e-15
C12orf57	1.15512e-19	-0.314189	0.854	0.92	2.36256e-15
ACTL6B	1.36375e-19	-0.296541	0.115	0.423	2.78927e-15
AAK1	1.42707e-19	-0.360276	0.398	0.65	2.9188e-15
TUBB4A	1.44669e-19	-0.300265	0.107	0.41	2.95892e-15
NUDT3	1.49301e-19	-0.359486	0.349	0.603	3.05365e-15
KHDRBS1	1.49656e-19	-0.344591	0.801	0.909	3.06092e-15
TUSC1	1.51125e-19	-0.280907	0	0.248	3.09096e-15
VEZT	1.87001e-19	-0.378511	0.352	0.612	3.82472e-15
CASZ1	1.93551e-19	0.135238	0.161	0.036	3.9587e-15
TRIM2	2.04619e-19	-0.334805	0.356	0.622	4.18506e-15
MAPRE3	2.08064e-19	-0.32364	0.192	0.494	4.25553e-15
LINC00632	2.11208e-19	-0.414208	0.41	0.679	4.31985e-15
HSP90B1	2.12217e-19	0.541909	0.824	0.785	4.34047e-15
NKAIN3	2.20828e-19	0.519096	0.636	0.416	4.51659e-15
PGM1	2.36723e-19	0.264351	0.341	0.136	4.84169e-15
BOD1L1	2.67081e-19	-0.363137	0.598	0.78	5.46261e-15
EPB41L4A-AS1	2.74134e-19	-0.358766	0.732	0.878	5.60687e-15
TMSB10	2.76179e-19	-0.278264	0.996	0.999	5.64869e-15
ACAA2	3.10382e-19	0.250764	0.379	0.164	6.34824e-15
SDF2L1	3.70929e-19	0.290641	0.356	0.149	7.58661e-15
ARL2	3.79493e-19	0.417017	0.651	0.441	7.76177e-15
POLR2L	3.93986e-19	0.395196	0.805	0.659	8.0582e-15
DLX2	4.49262e-19	-0.417082	0.061	0.343	9.18875e-15
S100A4	5.15226e-19	0.133618	0.119	0.021	1.05379e-14
RPL15	5.67145e-19	0.189665	0.989	0.994	1.15998e-14
P4HA1	5.86643e-19	0.509254	0.693	0.533	1.19986e-14
NRIP1	5.88568e-19	-0.366729	0.146	0.426	1.2038e-14
ATP1B1	8.18093e-19	-0.436066	0.406	0.655	1.67325e-14
SLC12A5	8.28829e-19	-0.345901	0.1	0.37	1.6952e-14
NINJ1	9.00281e-19	0.229479	0.234	0.074	1.84135e-14
GNB1	9.0676e-19	-0.302236	0.743	0.861	1.8546e-14
IER3	9.31262e-19	0.634109	0.483	0.255	1.90471e-14
LINC02506	9.68732e-19	-0.350403	0	0.239	1.98135e-14
NAV1	1.05709e-18	-0.344261	0.176	0.46	2.16206e-14
SSBP2	1.06331e-18	-0.464535	0.471	0.673	2.17478e-14
MIR99AHG	1.1647e-18	0.364282	0.728	0.456	2.38216e-14
MPST	1.41364e-18	0.410207	0.598	0.398	2.89131e-14
FARP1	1.48823e-18	-0.40084	0.337	0.605	3.04387e-14
INPPL1	1.79871e-18	0.142081	0.195	0.053	3.6789e-14
GUCY1A2	1.81175e-18	-0.452778	0.023	0.267	3.70558e-14
EVL	1.86012e-18	-0.322311	0.686	0.837	3.80451e-14
TMA16	1.90569e-18	0.292441	0.364	0.158	3.89771e-14
SEC11A	2.43772e-18	0.396986	0.77	0.651	4.98586e-14
SNHG14	2.45172e-18	-0.466802	0.69	0.837	5.01449e-14
REST	3.11864e-18	0.207659	0.257	0.086	6.37856e-14
COL27A1	3.18869e-18	0.0792517	0.115	0.02	6.52183e-14
MANF	3.25615e-18	0.428809	0.67	0.458	6.6598e-14
LOXL2	3.29225e-18	0.178966	0.149	0.034	6.73364e-14
ARG2	3.35155e-18	-0.349649	0.107	0.382	6.85492e-14
EMP1	3.43651e-18	0.0790525	0.119	0.022	7.02869e-14
BLCAP	3.83946e-18	-0.353545	0.303	0.556	7.85285e-14
PPIC	4.69901e-18	0.0986692	0.103	0.017	9.61088e-14
OLA1	4.81318e-18	-0.348939	0.632	0.787	9.8444e-14
GPR27	5.12872e-18	-0.334044	0.05	0.3	1.04898e-13
POLR3K	5.14503e-18	0.23482	0.372	0.161	1.05231e-13
AC002454.1	5.16062e-18	0.133249	0.153	0.035	1.0555e-13
TGIF2	5.44726e-18	0.13903	0.218	0.066	1.11413e-13
REV3L	5.69447e-18	-0.391631	0.18	0.451	1.16469e-13
ATP6V0C	5.77131e-18	-0.360561	0.851	0.921	1.18041e-13
TULP4	5.78786e-18	-0.358794	0.241	0.513	1.18379e-13
FAM241B	5.80506e-18	-0.318342	0.172	0.456	1.18731e-13
B3GAT1	6.29775e-18	0.256824	0.368	0.16	1.28808e-13
CNTFR	6.5563e-18	0.378612	0.594	0.365	1.34096e-13
FIRRE	6.99328e-18	0.0883055	0.13	0.026	1.43033e-13
GABBR1	7.47639e-18	-0.304149	0.092	0.357	1.52915e-13
PGLS	7.53414e-18	0.358452	0.831	0.755	1.54096e-13
VCAN	8.05064e-18	-0.647809	0.49	0.67	1.6466e-13
SDC2	8.24274e-18	0.299924	0.479	0.246	1.68589e-13
MAPRE2	8.37677e-18	-0.30606	0.111	0.384	1.7133e-13
SAMD1	9.27502e-18	-0.3469	0.421	0.646	1.89702e-13
MT-ND4	9.82036e-18	-0.408214	0.939	0.997	2.00856e-13
ZNF493	9.83827e-18	-0.320958	0.042	0.283	2.01222e-13
E2F5	9.84373e-18	0.282108	0.31	0.125	2.01334e-13
AHNAK	1.05834e-17	0.116091	0.123	0.024	2.16463e-13
MASP1	1.06287e-17	0.147441	0.126	0.026	2.17388e-13
BMERB1	1.10186e-17	-0.377563	0.471	0.655	2.25363e-13
RPL29	1.11019e-17	0.220543	0.992	0.99	2.27067e-13
COL18A1	1.15209e-17	0.0974603	0.138	0.03	2.35637e-13
ZNF503	1.1832e-17	-0.615474	0.103	0.351	2.42001e-13
ATP2B4	1.23977e-17	0.273514	0.36	0.16	2.53571e-13
OLIG2	1.29409e-17	0.186983	0.111	0.02	2.6468e-13
LAMB2	1.36298e-17	0.170417	0.157	0.038	2.78771e-13
EIF2S3	1.46349e-17	0.391348	0.659	0.452	2.99328e-13
RPS21	1.4783e-17	-0.219838	0.981	0.992	3.02356e-13
SVBP	1.50428e-17	-0.296624	0.663	0.828	3.0767e-13
FHL1	1.552e-17	-0.343257	0.441	0.691	3.17431e-13
SPTBN1	1.6695e-17	-0.369628	0.341	0.589	3.41464e-13
HDAC2	1.70043e-17	-0.349301	0.755	0.874	3.47788e-13
SOX21	1.73703e-17	0.107415	0.115	0.021	3.55275e-13
CHGB	1.99051e-17	-0.23432	0.111	0.398	4.0712e-13
LRRC24	2.00037e-17	-0.344848	0.13	0.389	4.09136e-13
DAAM1	2.02801e-17	-0.332017	0.506	0.725	4.14789e-13
DUSP26	2.03766e-17	-0.346283	0.134	0.415	4.16763e-13
HYAL2	2.08689e-17	0.307546	0.452	0.23	4.26832e-13
AC090204.1	2.10131e-17	0.245844	0.368	0.161	4.2978e-13
SPSB4	2.18022e-17	0.155012	0.161	0.041	4.4592e-13
PTPN13	2.19975e-17	0.0920889	0.146	0.033	4.49915e-13
KIF21A	2.28178e-17	-0.391434	0.521	0.741	4.66692e-13
FTH1	2.33656e-17	0.33438	0.996	0.991	4.77896e-13
SOGA3	2.6027e-17	-0.31877	0.257	0.533	5.32331e-13
RBM39	2.64947e-17	-0.383841	0.778	0.899	5.41896e-13
CEP170	2.71577e-17	-0.335657	0.556	0.756	5.55456e-13
LMO3	2.92954e-17	-0.336864	0.034	0.277	5.99178e-13
AAMDC	3.05486e-17	0.188904	0.199	0.059	6.2481e-13
CAMLG	3.20024e-17	-0.323508	0.755	0.853	6.54545e-13
RPS18	3.28448e-17	0.202364	1	0.994	6.71774e-13
AGPAT2	3.39041e-17	0.0775359	0.119	0.023	6.9344e-13
DDX6	3.45103e-17	-0.32277	0.395	0.63	7.05839e-13
NFATC4	3.4754e-17	0.151012	0.107	0.019	7.10824e-13
PDIA4	3.78782e-17	0.47842	0.513	0.312	7.74722e-13
SV2A	3.79245e-17	-0.264492	0.18	0.449	7.75669e-13
MACO1	3.82146e-17	-0.347814	0.287	0.552	7.81603e-13
JUND	3.94228e-17	0.336171	0.931	0.91	8.06315e-13
SRRM4	4.10649e-17	-0.303844	0.077	0.342	8.399e-13
MAP1LC3A	4.13737e-17	-0.389324	0.575	0.735	8.46215e-13
PDGFD	4.27176e-17	0.109747	0.111	0.02	8.73704e-13
PHLDA2	4.29399e-17	0.125508	0.119	0.023	8.7825e-13
ATRX	4.33574e-17	-0.324053	0.732	0.834	8.86788e-13
PJA2	4.45425e-17	-0.340464	0.548	0.735	9.11028e-13
NECAP1	4.65254e-17	-0.353764	0.172	0.438	9.51585e-13
EPC1	4.7395e-17	-0.351454	0.433	0.662	9.6937e-13
MXRA7	4.8206e-17	0.331978	0.571	0.357	9.85958e-13
SLC9A3R1	4.88713e-17	0.064892	0.103	0.018	9.99564e-13
L1CAM	4.9098e-17	-0.302944	0.119	0.39	1.0042e-12
BAX	4.92722e-17	0.473665	0.69	0.527	1.00776e-12
KIF5C	5.23564e-17	-0.335588	0.659	0.831	1.07085e-12
AUTS2	5.23907e-17	-0.378056	0.448	0.661	1.07155e-12
CLASP2	5.58706e-17	-0.309882	0.207	0.48	1.14272e-12
SLC1A3	5.95084e-17	0.130584	0.238	0.078	1.21713e-12
ENKUR	6.63348e-17	0.112191	0.13	0.028	1.35674e-12
GCSH	6.69627e-17	0.379508	0.571	0.361	1.36959e-12
WWC2	6.80271e-17	0.18944	0.172	0.047	1.39136e-12
DPYSL2	6.93311e-17	-0.310932	0.778	0.901	1.41803e-12
CALM1	7.14464e-17	-0.329458	0.835	0.914	1.46129e-12
MFAP2	7.27188e-17	0.205213	0.295	0.114	1.48732e-12
SMARCE1	7.4559e-17	-0.336262	0.682	0.817	1.52495e-12
BCAT1	7.53068e-17	0.357975	0.525	0.306	1.54025e-12
TLN1	7.76698e-17	0.271039	0.349	0.154	1.58858e-12
CCSAP	7.78537e-17	-0.331801	0.08	0.326	1.59234e-12
SSR3	7.8421e-17	0.420009	0.644	0.478	1.60394e-12
ZNRF3	8.1165e-17	0.122861	0.161	0.041	1.66007e-12
TRA2A	8.42806e-17	-0.391352	0.261	0.511	1.72379e-12
ERBIN	8.59273e-17	0.230065	0.349	0.152	1.75747e-12
CDKN1C	8.83217e-17	0.819729	0.529	0.312	1.80644e-12
PDIA3	8.83278e-17	0.410167	0.709	0.554	1.80657e-12
NRXN3	9.03913e-17	-0.267601	0.023	0.254	1.84877e-12
KANSL1	1.001e-16	-0.35141	0.471	0.69	2.04734e-12
AEBP1	1.1067e-16	0.141077	0.18	0.051	2.26353e-12
ELN	1.10879e-16	0.200924	0.172	0.047	2.26782e-12
GPM6A	1.16528e-16	-0.358507	0.835	0.918	2.38334e-12
ID1	1.26207e-16	0.646028	0.579	0.37	2.58131e-12
SMO	1.31488e-16	0.0930225	0.123	0.025	2.68932e-12
ENOSF1	1.35338e-16	0.0752316	0.107	0.02	2.76806e-12
APOO	1.48168e-16	0.232031	0.406	0.196	3.03048e-12
RUFY3	1.55369e-16	-0.300492	0.625	0.772	3.17777e-12
RPS14	1.66773e-16	0.198852	0.996	0.994	3.41101e-12
ACTG1	1.68176e-16	0.209538	1	0.999	3.4397e-12
PLAT	1.68244e-16	0.159025	0.142	0.033	3.44109e-12
KMT2E	1.74973e-16	-0.327592	0.64	0.818	3.57872e-12
CAV2	1.75239e-16	0.0997575	0.115	0.023	3.58417e-12
SEM1	1.76671e-16	0.398399	0.812	0.729	3.61344e-12
STMN3	1.92e-16	-0.377428	0.352	0.588	3.92697e-12
PLEKHA4	2.08271e-16	0.0894847	0.138	0.032	4.25978e-12
CLIP3	2.14692e-16	-0.323116	0.418	0.646	4.3911e-12
CCDC167	2.16602e-16	0.429684	0.728	0.556	4.43015e-12
COL4A1	2.42868e-16	0.25785	0.261	0.097	4.96737e-12
ST8SIA1	2.45987e-16	0.267674	0.291	0.116	5.03117e-12
CLK1	2.51778e-16	-0.327035	0.295	0.533	5.14961e-12
SERP2	2.61276e-16	-0.317788	0.176	0.447	5.34388e-12
NEAT1	2.68429e-16	0.555873	0.881	0.766	5.49017e-12
SATB1	2.70151e-16	0.147954	0.215	0.07	5.52539e-12
CHCHD2	2.73147e-16	-0.157486	0.031	0.271	5.58667e-12
CEBPZ	2.84583e-16	-0.383235	0.395	0.616	5.82059e-12
MIR181A2HG	2.95403e-16	0.151707	0.18	0.052	6.04189e-12
CHD5	3.04491e-16	-0.282873	0.073	0.335	6.22775e-12
YWHAB	3.10825e-16	-0.224029	0.778	0.885	6.35729e-12
TPT1	3.22666e-16	0.192829	0.992	0.989	6.59949e-12
2006-03-01	3.3582e-16	-0.243911	0.433	0.661	6.86852e-12
TMEM98	3.41548e-16	0.289316	0.544	0.306	6.98568e-12
BTG3	3.54311e-16	0.411718	0.609	0.404	7.24671e-12
SRI	3.62017e-16	0.396497	0.644	0.472	7.40434e-12
JPT1	3.68751e-16	-0.265972	0.889	0.955	7.54207e-12
FRRS1L	3.83578e-16	-0.315325	0.057	0.295	7.84532e-12
LGALS3BP	4.03123e-16	0.309831	0.379	0.182	8.24507e-12
EIF4G2	4.2794e-16	-0.259591	0.835	0.933	8.75267e-12
PLPP3	4.7554e-16	0.121568	0.169	0.046	9.72622e-12
CMTM6	4.78739e-16	0.219281	0.314	0.131	9.79166e-12
WWC1	4.91551e-16	0.0979586	0.138	0.032	1.00537e-11
MIR7-3HG	4.92824e-16	-0.283258	0.061	0.314	1.00797e-11
PHYHIPL	5.09668e-16	-0.24922	0.146	0.408	1.04242e-11
BIRC5	5.46082e-16	0.248219	0.188	0.056	1.1169e-11
IP6K2	6.15604e-16	-0.285469	0.548	0.778	1.2591e-11
EIF4EBP1	6.16309e-16	0.401392	0.598	0.407	1.26054e-11
PPP2R2B	6.30195e-16	-0.238735	0.138	0.411	1.28894e-11
ZC3H13	6.33942e-16	-0.347107	0.51	0.713	1.2966e-11
ZCCHC12	6.50764e-16	-0.281294	0.069	0.314	1.33101e-11
STK3	6.75575e-16	0.0691539	0.103	0.019	1.38175e-11
FAT1	7.11799e-16	0.356331	0.414	0.209	1.45584e-11
MEF2C	7.31228e-16	-0.491122	0.115	0.353	1.49558e-11
RIC3	7.51407e-16	-0.334017	0.092	0.341	1.53685e-11
NHLH1	7.76575e-16	0.30163	0.103	0.02	1.58833e-11
YWHAH	7.8037e-16	-0.317066	0.69	0.823	1.59609e-11
PPP3CB	7.99691e-16	-0.327374	0.222	0.461	1.63561e-11
RALYL	8.28884e-16	-0.306803	0.092	0.349	1.69532e-11
TTC32	8.30072e-16	0.186778	0.226	0.077	1.69775e-11
RPL10A	8.64826e-16	0.232669	0.95	0.98	1.76883e-11
GAREM2	8.84568e-16	0.22001	0.268	0.105	1.80921e-11
MYCBP2	8.92479e-16	-0.361499	0.341	0.577	1.82539e-11
GPX7	9.10312e-16	0.195904	0.272	0.105	1.86186e-11
PLEKHB1	9.34218e-16	0.0985802	0.146	0.037	1.91076e-11
RUFY2	9.56187e-16	-0.310445	0.13	0.377	1.95569e-11
GNAQ	9.62709e-16	-0.35568	0.272	0.504	1.96903e-11
RPL36	9.69596e-16	0.192601	0.996	0.987	1.98312e-11
PRKAR2B	9.70176e-16	-0.310302	0.36	0.598	1.9843e-11
PPP3CA	9.77643e-16	-0.315525	0.176	0.425	1.99957e-11
SH3BGRL3	1.03697e-15	0.462999	0.835	0.763	2.12092e-11
ATRAID	1.03704e-15	0.362203	0.59	0.397	2.12106e-11
ARMCX1	1.09935e-15	-0.28128	0.195	0.459	2.24851e-11
MCC	1.10527e-15	0.193144	0.192	0.06	2.26061e-11
TWSG1	1.11511e-15	0.0911903	0.184	0.054	2.28074e-11
COL4A2	1.21146e-15	0.305047	0.36	0.167	2.4778e-11
ASH1L	1.21964e-15	-0.318242	0.303	0.547	2.49452e-11
ZNF423	1.24715e-15	0.17642	0.28	0.111	2.5508e-11
USP22	1.24766e-15	-0.273104	0.54	0.725	2.55184e-11
CALD1	1.3273e-15	0.50108	0.805	0.691	2.71473e-11
PRPF6	1.35751e-15	-0.342851	0.586	0.732	2.77652e-11
KIF3A	1.36257e-15	-0.367338	0.402	0.617	2.78686e-11
RPS9	1.37746e-15	0.215948	0.969	0.977	2.81732e-11
LIMS1	1.438e-15	0.226658	0.314	0.136	2.94114e-11
PCLO	1.52194e-15	-0.348061	0.069	0.306	3.11282e-11
TMEM35A	1.66881e-15	-0.321199	0.184	0.44	3.41322e-11
PDLIM7	1.72708e-15	0.408039	0.582	0.379	3.53239e-11
TIMP3	1.73767e-15	0.183834	0.192	0.06	3.55405e-11
PTPRZ1	1.76559e-15	0.465046	0.471	0.263	3.61116e-11
RGS20	1.78008e-15	0.139923	0.123	0.027	3.64081e-11
LOX	1.87923e-15	0.130665	0.138	0.034	3.84359e-11
CDC42EP3	2.05576e-15	-0.382671	0.234	0.469	4.20464e-11
HSPB1	2.1432e-15	0.245376	0.724	0.5	4.38349e-11
PRR11	2.15376e-15	0.0904156	0.115	0.024	4.40508e-11
RBMX	2.16123e-15	0.395799	0.816	0.758	4.42036e-11
TNKS	2.33491e-15	-0.324444	0.218	0.469	4.77559e-11
SLCO5A1	2.41708e-15	-0.27983	0.096	0.339	4.94366e-11
FLNC	2.43173e-15	0.0485786	0.103	0.02	4.97361e-11
ZEB2	2.80074e-15	0.304642	0.398	0.192	5.72835e-11
FNIP2	2.8742e-15	-0.301881	0.096	0.332	5.87861e-11
FGFR1	3.27165e-15	0.2971	0.391	0.191	6.69151e-11
HOXB8	3.35406e-15	-0.481466	0	0.198	6.86006e-11
WASF2	3.48768e-15	0.372297	0.421	0.221	7.13335e-11
SHB	3.5563e-15	-0.354591	0.123	0.35	7.27369e-11
BMP7	3.72307e-15	0.0977285	0.161	0.045	7.6148e-11
METRNL	3.84526e-15	0.229939	0.261	0.101	7.86471e-11
NUP93	3.89411e-15	-0.336248	0.207	0.45	7.96462e-11
VGF	4.04748e-15	-0.318535	0.096	0.344	8.2783e-11
SMC3	4.06729e-15	-0.290751	0.625	0.778	8.31883e-11
CYTOR	4.15186e-15	0.325374	0.33	0.145	8.49179e-11
PODXL2	4.15328e-15	-0.2531	0.441	0.671	8.49469e-11
RPL8	4.33572e-15	0.197268	0.981	0.989	8.86785e-11
STX12	4.34471e-15	-0.345912	0.379	0.599	8.88623e-11
SLC25A13	4.36499e-15	0.123662	0.253	0.093	8.92772e-11
MIR9-3HG	4.36633e-15	0.199469	0.28	0.11	8.93046e-11
DNPH1	5.27808e-15	0.275988	0.368	0.181	1.07953e-10
SCRN1	5.41119e-15	-0.345559	0.287	0.513	1.10675e-10
TPM2	5.63152e-15	0.501646	0.659	0.505	1.15181e-10
E2F1	6.10388e-15	0.107643	0.123	0.028	1.24843e-10
TPBG	6.19763e-15	0.156819	0.188	0.057	1.2676e-10
CLU	6.19937e-15	0.758362	0.51	0.325	1.26796e-10
HNRNPR	6.48961e-15	-0.324446	0.705	0.823	1.32732e-10
RTN4	6.77139e-15	-0.322905	0.87	0.943	1.38495e-10
MT3	7.04328e-15	-0.183135	0.065	0.289	1.44056e-10
RAB3C	7.32163e-15	-0.299036	0.13	0.388	1.49749e-10
ASPHD1	7.44615e-15	-0.278947	0.069	0.298	1.52296e-10
RIPOR2	7.63461e-15	-0.285943	0.084	0.306	1.56151e-10
UCHL1	7.64733e-15	-0.209477	0.831	0.933	1.56411e-10
ISL1	7.87966e-15	-0.347988	0	0.193	1.61163e-10
ARL4A	8.04073e-15	0.195214	0.322	0.142	1.64457e-10
SLC8A1	8.15694e-15	-0.276581	0.115	0.361	1.66834e-10
TSC22D4	8.39491e-15	0.199653	0.195	0.064	1.71701e-10
SCN3B	9.11703e-15	-0.245232	0.084	0.323	1.86471e-10
RAB34	9.50213e-15	0.237329	0.31	0.138	1.94347e-10
DCTN3	9.52187e-15	-0.236628	0.759	0.854	1.94751e-10
SOX2	1.02664e-14	0.283216	0.636	0.379	2.09979e-10
COL9A2	1.07416e-14	0.194689	0.176	0.053	2.19698e-10
IER2	1.19712e-14	0.284671	0.441	0.235	2.44847e-10
GPI	1.20632e-14	-0.272161	0.536	0.72	2.46728e-10
PCCA-DT	1.22487e-14	0.134013	0.161	0.046	2.50523e-10
VAMP5	1.24016e-14	0.0631741	0.126	0.03	2.53651e-10
FNBP1L	1.24673e-14	-0.292177	0.72	0.852	2.54995e-10
C1orf122	1.2984e-14	0.304884	0.766	0.621	2.65562e-10
ATP6V0A1	1.30215e-14	-0.254546	0.245	0.498	2.66329e-10
NDUFS5	1.35745e-14	0.264413	0.889	0.894	2.7764e-10
FAM168A	1.4267e-14	-0.295833	0.103	0.326	2.91803e-10
TSC22D1	1.4984e-14	-0.308795	0.464	0.675	3.06468e-10
IK	1.55531e-14	-0.373733	0.605	0.767	3.18108e-10
PPFIA2	1.62141e-14	-0.245649	0.092	0.332	3.31626e-10
CCDC144NL-AS1	1.65391e-14	0.116803	0.261	0.099	3.38274e-10
SYT14	1.69041e-14	-0.248784	0.092	0.318	3.4574e-10
BAALC	1.72054e-14	0.289319	0.307	0.134	3.51903e-10
TMEM258	1.72846e-14	0.313743	0.893	0.875	3.53522e-10
HNRNPDL	1.81472e-14	-0.282961	0.843	0.932	3.71164e-10
PTPRN2	2.02149e-14	-0.265447	0.149	0.396	4.13455e-10
ACOT7	2.29904e-14	-0.308544	0.287	0.525	4.70222e-10
NUCKS1	2.6161e-14	-0.254951	0.854	0.94	5.35071e-10
SMIM18	2.80237e-14	-0.233343	0	0.186	5.73169e-10
ATAD1	3.0888e-14	-0.314161	0.318	0.543	6.31751e-10
SYT1	3.09692e-14	-0.446535	0.663	0.816	6.33413e-10
SYP	3.10485e-14	-0.329297	0.218	0.479	6.35034e-10
MCUR1	3.13912e-14	0.189553	0.41	0.207	6.42044e-10
BSG	3.19536e-14	0.37395	0.82	0.77	6.53548e-10
TTTY14	3.2237e-14	-0.227503	0	0.186	6.59343e-10
SGIP1	3.25593e-14	-0.249311	0.092	0.324	6.65936e-10
MAP4K4	3.48331e-14	-0.281851	0.69	0.845	7.12441e-10
ERBB4	3.55682e-14	0.123435	0.172	0.052	7.27476e-10
EEF1A1	3.68542e-14	0.180142	0.996	0.999	7.53778e-10
ILF3-DT	3.69212e-14	-0.2987	0.149	0.386	7.55149e-10
RPL5	3.79385e-14	0.196238	0.985	0.989	7.75957e-10
GCAT	4.1285e-14	0.100308	0.115	0.026	8.44402e-10
TMOD2	4.16374e-14	-0.222577	0.088	0.316	8.5161e-10
DHX36	4.39227e-14	-0.284653	0.632	0.783	8.9835e-10
NFE2L2	4.5196e-14	0.184581	0.341	0.152	9.24393e-10
PGAM1	4.74828e-14	0.346821	0.831	0.806	9.71166e-10
SNCA	4.82715e-14	-0.369213	0.119	0.339	9.87298e-10
SUMO2	4.9012e-14	-0.204551	0.92	0.974	1.00244e-09
PITHD1	5.22579e-14	-0.350509	0.337	0.549	1.06883e-09
TMEM200C	5.28953e-14	0.176352	0.176	0.056	1.08187e-09
RPL28	5.88939e-14	0.182096	0.977	0.986	1.20456e-09
ITGB5	5.93989e-14	0.0722607	0.111	0.024	1.21489e-09
MED10	6.31003e-14	-0.290065	0.33	0.549	1.29059e-09
DARS	7.03939e-14	0.350988	0.579	0.382	1.43977e-09
NFIL3	7.09425e-14	-0.283692	0.184	0.424	1.45099e-09
LHX2	7.38608e-14	-0.485621	0.08	0.299	1.51067e-09
CACNA2D1	7.53152e-14	0.262463	0.226	0.083	1.54042e-09
CBX4	7.57753e-14	-0.32452	0.138	0.369	1.54983e-09
MYDGF	8.04486e-14	0.362571	0.636	0.49	1.64542e-09
GNG2	8.44019e-14	-0.246728	0.276	0.528	1.72627e-09
ZNF511	8.75245e-14	0.218047	0.372	0.179	1.79014e-09
NRGN	9.32796e-14	-0.465804	0.038	0.24	1.90785e-09
SNHG15	9.46132e-14	-0.308889	0.287	0.513	1.93512e-09
ZNF506	9.52343e-14	-0.24858	0.019	0.211	1.94783e-09
TANC1	9.59277e-14	0.0967036	0.138	0.037	1.96201e-09
RARRES2	1.002e-13	0.125574	0.188	0.062	2.04938e-09
ZIC3	1.01468e-13	0.166712	0.176	0.057	2.07533e-09
CITED4	1.02835e-13	0.108456	0.157	0.047	2.10329e-09
RSF1	1.05197e-13	-0.28166	0.67	0.821	2.15159e-09
COL5A1	1.06348e-13	0.195789	0.146	0.041	2.17514e-09
HOXB6	1.12796e-13	-0.451318	0	0.179	2.30702e-09
SEC62	1.21316e-13	-0.25101	0.808	0.905	2.48128e-09
C1orf216	1.21516e-13	-0.27576	0.088	0.304	2.48537e-09
TMEM178B	1.2254e-13	-0.265253	0.05	0.259	2.5063e-09
ATCAY	1.23681e-13	-0.138042	0.33	0.583	2.52965e-09
BCHE	1.27284e-13	0.200403	0.157	0.046	2.60333e-09
SYAP1	1.34171e-13	0.312915	0.559	0.371	2.74419e-09
CCDC8	1.45081e-13	0.15366	0.146	0.041	2.96734e-09
PLPPR2	1.59485e-13	-0.23888	0.142	0.366	3.26194e-09
PAWR	1.60035e-13	0.232194	0.349	0.172	3.27319e-09
DNM3	1.65243e-13	-0.220357	0.05	0.257	3.37972e-09
MPV17L2	1.67669e-13	0.10558	0.146	0.041	3.42934e-09
THOC6	1.69896e-13	0.142247	0.211	0.076	3.47489e-09
CRYZ	1.72002e-13	0.0632016	0.111	0.025	3.51795e-09
STAU2	1.761e-13	-0.321251	0.215	0.426	3.60177e-09
CTDSP1	1.89307e-13	0.116491	0.153	0.045	3.87189e-09
TMEM256	1.99352e-13	0.332512	0.724	0.588	4.07735e-09
EPS8	2.09603e-13	0.281983	0.303	0.14	4.28702e-09
C1orf21	2.15264e-13	-0.260467	0.199	0.435	4.40279e-09
CRELD2	2.21342e-13	0.229582	0.398	0.205	4.52711e-09
SNHG17	2.46783e-13	-0.294058	0.291	0.512	5.04745e-09
KIF9	2.48292e-13	0.11586	0.245	0.096	5.07831e-09
DHRSX	2.4912e-13	0.248048	0.441	0.242	5.09524e-09
MLLT11	2.52959e-13	-0.212601	0.866	0.936	5.17378e-09
TRAPPC6A	2.54869e-13	0.145331	0.222	0.082	5.21284e-09
HSPA1A	2.62407e-13	-1.24178	0.513	0.672	5.36701e-09
SLC38A2	2.76982e-13	-0.36241	0.475	0.674	5.66511e-09
ANXA4	2.84159e-13	0.179133	0.123	0.031	5.8119e-09
PRR36	3.1205e-13	-0.277586	0.169	0.39	6.38235e-09
FCGRT	3.22245e-13	0.10154	0.142	0.04	6.59088e-09
CAST	3.38167e-13	0.153751	0.218	0.081	6.91653e-09
PENK	3.4001e-13	0.187229	0.119	0.029	6.95423e-09
AC092958.1	3.44752e-13	0.153306	0.203	0.072	7.05121e-09
UQCRQ	3.4668e-13	0.273333	0.889	0.883	7.09064e-09
LRATD1	3.60453e-13	-0.274595	0.05	0.25	7.37234e-09
SCRT2	3.63297e-13	-0.203644	0	0.172	7.43052e-09
PRR7	3.86153e-13	-0.305439	0.299	0.499	7.89798e-09
MAPK8	3.95009e-13	-0.249815	0.253	0.49	8.07912e-09
TMEM134	4.11959e-13	0.249299	0.395	0.207	8.4258e-09
PKM	4.27801e-13	0.349	0.927	0.922	8.74982e-09
AKAP6	4.4453e-13	-0.242028	0.08	0.293	9.09197e-09
TCEAL6	4.45995e-13	-0.218513	0	0.171	9.12193e-09
BRSK1	4.72128e-13	-0.215206	0.176	0.409	9.65643e-09
VOPP1	4.78163e-13	-0.257909	0.215	0.425	9.77986e-09
CAMK2B	4.84196e-13	-0.186133	0.061	0.277	9.90325e-09
MMP14	4.90949e-13	0.0893528	0.107	0.024	1.00414e-08
FGF13	4.93666e-13	-0.186399	0.08	0.297	1.0097e-08
HEY1	4.96025e-13	0.214457	0.287	0.131	1.01452e-08
CEP57	4.99938e-13	-0.237612	0.368	0.578	1.02252e-08
NCS1	5.04742e-13	-0.293241	0.31	0.533	1.03235e-08
SCD5	5.23725e-13	-0.264411	0.249	0.475	1.07117e-08
DYNC1H1	5.67162e-13	-0.217236	0.713	0.843	1.16002e-08
ALPK2	5.82853e-13	0.113748	0.157	0.047	1.19211e-08
HSD17B10	5.84464e-13	0.241433	0.452	0.256	1.1954e-08
PPFIBP1	6.11098e-13	-0.32748	0.103	0.308	1.24988e-08
PGM2L1	6.16965e-13	-0.305018	0.349	0.572	1.26188e-08
GRN	6.38684e-13	0.206842	0.249	0.1	1.3063e-08
OLFM1	6.74866e-13	-0.144899	0.192	0.457	1.3803e-08
TCF20	6.79322e-13	-0.269552	0.13	0.339	1.38942e-08
AZIN1	6.86793e-13	-0.224041	0.257	0.473	1.4047e-08
DYNC1I1	6.9222e-13	-0.242225	0.038	0.231	1.4158e-08
PAIP2	7.07631e-13	-0.285761	0.72	0.844	1.44732e-08
PSD	7.07657e-13	-0.230141	0.057	0.256	1.44737e-08
MED13L	7.08595e-13	-0.245583	0.295	0.513	1.44929e-08
DYNLL1	7.19294e-13	0.296193	0.87	0.885	1.47117e-08
SCRT1	7.69148e-13	-0.19741	0	0.168	1.57314e-08
TNRC6B	7.72904e-13	-0.243655	0.525	0.721	1.58082e-08
ORC4	7.79296e-13	-0.325971	0.307	0.522	1.59389e-08
DNAJB1	7.82166e-13	-0.910596	0.433	0.603	1.59976e-08
COA4	7.93094e-13	0.297207	0.552	0.364	1.62211e-08
CD200	8.03345e-13	-0.26648	0.322	0.546	1.64308e-08
DRAXIN	8.09566e-13	-0.223807	0.253	0.479	1.6558e-08
NT5DC2	8.1484e-13	0.37056	0.667	0.518	1.66659e-08
ZNF148	8.58042e-13	-0.249425	0.333	0.544	1.75495e-08
ATP9A	8.91958e-13	-0.207046	0.149	0.364	1.82432e-08
LYRM4	9.61803e-13	0.301753	0.529	0.321	1.96718e-08
RAB33A	9.86962e-13	-0.227874	0.103	0.321	2.01863e-08
CDC42	1.0264e-12	-0.203553	0.851	0.91	2.0993e-08
SPATA6	1.15208e-12	0.102436	0.157	0.049	2.35635e-08
TMED1	1.16688e-12	0.214462	0.314	0.15	2.38662e-08
LAPTM4A	1.20687e-12	0.313029	0.766	0.637	2.4684e-08
ZNF737	1.24902e-12	-0.216325	0.004	0.172	2.55463e-08
DIPK2A	1.24977e-12	0.152637	0.218	0.084	2.55616e-08
MYO1E	1.25601e-12	0.0681736	0.119	0.03	2.56891e-08
PRRT2	1.29329e-12	-0.261002	0.142	0.365	2.64517e-08
LY6E	1.30736e-12	-0.216382	0.149	0.368	2.67393e-08
HSPA1B	1.3144e-12	-0.874101	0.169	0.373	2.68835e-08
EPM2AIP1	1.32983e-12	-0.289802	0.241	0.454	2.7199e-08
RNH1	1.40631e-12	0.263271	0.575	0.391	2.87632e-08
FAM13C	1.4118e-12	-0.230532	0.111	0.326	2.88755e-08
LUC7L	1.48918e-12	-0.312693	0.406	0.604	3.04581e-08
PGRMC1	1.4896e-12	-0.239791	0.705	0.828	3.04668e-08
NR2F1	1.54955e-12	-0.401302	0.169	0.379	3.16929e-08
NR1H2	1.6352e-12	0.171167	0.257	0.107	3.34447e-08
RUNDC3A	1.66079e-12	-0.225844	0.1	0.315	3.39682e-08
TNIP1	1.73308e-12	0.295944	0.452	0.271	3.54468e-08
PSMA6	1.92505e-12	-0.300449	0.605	0.767	3.93731e-08
ZNF445	1.94144e-12	-0.266483	0.157	0.371	3.97082e-08
TGFBI	1.94958e-12	0.22248	0.119	0.031	3.98747e-08
NDUFA13	1.95086e-12	0.319117	0.893	0.848	3.99009e-08
TIA1	1.97551e-12	-0.318644	0.261	0.462	4.04051e-08
RGS2	2.00049e-12	-0.357665	0.077	0.27	4.0916e-08
NDUFA5	2.00404e-12	-0.276577	0.621	0.764	4.09886e-08
SYN1	2.04084e-12	-0.214915	0.054	0.25	4.17413e-08
ELOVL4	2.05409e-12	-0.220449	0.073	0.274	4.20123e-08
RCN1	2.11047e-12	0.309288	0.602	0.421	4.31654e-08
ENOX2	2.12824e-12	0.112461	0.188	0.066	4.3529e-08
DPYSL5	2.13363e-12	-0.223252	0.36	0.563	4.36391e-08
LAMTOR5	2.13436e-12	0.256749	0.812	0.715	4.36541e-08
PEG3	2.18192e-12	-0.335443	0.226	0.46	4.46268e-08
ZC3H15	2.3967e-12	-0.295236	0.651	0.785	4.90197e-08
ZNF528-AS1	2.4264e-12	-0.274621	0	0.162	4.96271e-08
CDT1	2.47976e-12	0.158977	0.184	0.065	5.07185e-08
NUCB1	2.6229e-12	0.235805	0.421	0.242	5.36462e-08
DERA	2.6561e-12	0.0953043	0.18	0.062	5.43252e-08
MTFP1	2.68374e-12	0.255236	0.341	0.173	5.48906e-08
ATP5MC2	2.6954e-12	0.238841	0.893	0.907	5.51291e-08
USP11	2.72428e-12	-0.248355	0.379	0.58	5.57197e-08
TLE4	2.72526e-12	-0.475403	0.326	0.513	5.57397e-08
JPX	2.73818e-12	0.30674	0.69	0.53	5.6004e-08
SRSF10	2.76457e-12	-0.301568	0.64	0.767	5.65437e-08
GBE1	2.83726e-12	0.102004	0.157	0.05	5.80305e-08
SLC25A39	2.93115e-12	0.256363	0.494	0.297	5.99508e-08
MT-ND4L	3.08089e-12	-0.426965	0.716	0.803	6.30134e-08
RFPL1S	3.12766e-12	-0.167672	0.034	0.216	6.39701e-08
HMGN3	3.17012e-12	0.421119	0.636	0.422	6.48384e-08
TMEM59L	3.1854e-12	-0.327532	0.31	0.516	6.51509e-08
SORBS2	3.19173e-12	-0.262335	0.199	0.409	6.52804e-08
SCAMP5	3.19783e-12	-0.21744	0.103	0.31	6.54052e-08
PRKACB	3.21062e-12	-0.245777	0.138	0.347	6.56668e-08
RAI1	3.30745e-12	-0.178668	0.08	0.281	6.76472e-08
NTM	3.39764e-12	0.405159	0.483	0.294	6.94919e-08
MFSD2A	3.40715e-12	0.162398	0.211	0.081	6.96865e-08
APBB1	3.4655e-12	-0.2407	0.218	0.432	7.08799e-08
TMED9	3.64359e-12	0.310175	0.625	0.484	7.45223e-08
ATP6V1G2	3.66196e-12	-0.296955	0.111	0.304	7.48981e-08
PBX3	3.74507e-12	-0.53699	0.483	0.653	7.65979e-08
MRFAP1L1	3.77152e-12	-0.300802	0.33	0.524	7.7139e-08
FEZ2	3.85086e-12	0.299171	0.402	0.22	7.87615e-08
TNIK	3.85814e-12	-0.260552	0.115	0.316	7.89106e-08
TRIM24	4.01158e-12	-0.321554	0.391	0.565	8.20489e-08
PAK2	4.11886e-12	-0.275702	0.701	0.826	8.4243e-08
BICD1	4.14334e-12	-0.241961	0.115	0.317	8.47438e-08
CPNE8	4.31122e-12	0.0975572	0.115	0.03	8.81774e-08
HNRNPH1	4.44988e-12	-0.30145	0.525	0.683	9.10134e-08
CLTB	4.56468e-12	-0.270223	0.383	0.598	9.33615e-08
EFS	4.6048e-12	0.224748	0.272	0.122	9.41821e-08
BEND5	4.62383e-12	-0.230057	0.349	0.556	9.45712e-08
PPP1CA	4.69573e-12	0.259905	0.421	0.245	9.60418e-08
XBP1	4.8856e-12	0.322646	0.494	0.317	9.99253e-08
BBX	4.96374e-12	0.29811	0.471	0.274	1.01523e-07
WNK3	5.05352e-12	-0.29583	0.28	0.484	1.0336e-07
CALY	5.07474e-12	-0.319772	0.249	0.472	1.03794e-07
TSPYL4	5.11985e-12	-0.256298	0.368	0.575	1.04716e-07
PRRC2B	5.15645e-12	-0.172332	0.536	0.709	1.05465e-07
FAM110B	6.14982e-12	-0.236304	0.153	0.367	1.25782e-07
PDE4DIP	6.46645e-12	-0.1971	0.092	0.297	1.32258e-07
CNTN1	6.52806e-12	-0.215509	0.008	0.171	1.33518e-07
QPRT	6.83957e-12	0.191261	0.272	0.121	1.3989e-07
PJA1	6.8654e-12	-0.282888	0.287	0.491	1.40418e-07
BARD1	6.96381e-12	0.159385	0.222	0.089	1.42431e-07
GABRA2	7.0894e-12	-0.316156	0.034	0.209	1.44999e-07
LINGO1	7.21755e-12	-0.240686	0.203	0.433	1.47621e-07
TPST2	7.22417e-12	0.155894	0.172	0.059	1.47756e-07
ZNF704	7.42046e-12	-0.301306	0.157	0.361	1.51771e-07
TSHZ3	7.53851e-12	-0.229384	0.057	0.24	1.54185e-07
CENPVL3	7.87068e-12	0.0867463	0.126	0.036	1.60979e-07
ATP2B1	8.05343e-12	-0.358899	0.303	0.489	1.64717e-07
RIMS2	8.26335e-12	-0.312552	0.054	0.239	1.6901e-07
TAF7	8.26528e-12	-0.303722	0.636	0.76	1.6905e-07
TBL1XR1	8.38989e-12	-0.334038	0.314	0.493	1.71598e-07
MEAF6	8.48514e-12	-0.227754	0.605	0.746	1.73547e-07
TRAPPC2L	8.5806e-12	0.244297	0.617	0.432	1.75499e-07
IKBIP	8.8541e-12	0.170954	0.291	0.139	1.81093e-07
EIF1AY	9.22809e-12	-0.176586	0	0.154	1.88742e-07
PPA1	9.47837e-12	-0.222076	0.812	0.892	1.93861e-07
FBXO44	9.63571e-12	-0.251336	0.096	0.288	1.97079e-07
ST5	9.77598e-12	0.181254	0.268	0.117	1.99948e-07
MT-ATP6	9.98972e-12	0.255137	0.939	0.985	2.0432e-07
ISOC2	1.00312e-11	0.226521	0.356	0.188	2.05168e-07
GUCY1A1	1.00705e-11	-0.392651	0.015	0.178	2.05971e-07
SOX2-OT	1.04194e-11	-0.437272	0.13	0.319	2.13108e-07
ZNF439	1.05372e-11	-0.185448	0	0.154	2.15517e-07
PRKY	1.05372e-11	-0.190766	0	0.154	2.15517e-07
GULP1	1.07255e-11	0.123705	0.146	0.046	2.19369e-07
LRRN3	1.07268e-11	-0.307854	0.134	0.328	2.19395e-07
APC	1.07937e-11	-0.278177	0.41	0.609	2.20763e-07
SCN2A	1.13197e-11	-0.249257	0.05	0.233	2.31522e-07
ANP32E	1.16174e-11	0.28859	0.513	0.326	2.3761e-07
NAPB	1.17173e-11	-0.182712	0.08	0.272	2.39654e-07
DLX1	1.18116e-11	-0.241913	0.046	0.234	2.41583e-07
ZFR	1.19361e-11	-0.270115	0.452	0.618	2.4413e-07
KDELR1	1.21784e-11	0.329592	0.828	0.796	2.49086e-07
IRF2BP2	1.23133e-11	-0.234437	0.364	0.564	2.51844e-07
DNASE2	1.25708e-11	0.0763878	0.146	0.045	2.5711e-07
HADHB	1.28832e-11	0.179761	0.36	0.186	2.63501e-07
KRT18	1.29226e-11	0.255074	0.268	0.125	2.64305e-07
IRAK1	1.30602e-11	0.165098	0.268	0.119	2.67121e-07
HSPH1	1.30691e-11	-0.374401	0.552	0.708	2.67303e-07
RNASEH2C	1.35771e-11	0.258506	0.494	0.314	2.77692e-07
PHPT1	1.40519e-11	0.324855	0.874	0.862	2.87403e-07
CIRBP	1.43064e-11	-0.208584	0.916	0.952	2.92609e-07
PPP2R5E	1.45384e-11	-0.21257	0.421	0.591	2.97353e-07
PHACTR3	1.45641e-11	-0.213188	0.061	0.251	2.97879e-07
SLC1A2	1.47449e-11	-0.195571	0.13	0.348	3.01578e-07
CCDC184	1.50501e-11	-0.245186	0.134	0.339	3.0782e-07
GNG12	1.57567e-11	0.180143	0.215	0.086	3.22271e-07
DYNLL2	1.59381e-11	-0.26569	0.249	0.466	3.25981e-07
ZEB1-AS1	1.61416e-11	0.111824	0.146	0.046	3.30143e-07
KLHDC10	1.65278e-11	-0.274004	0.153	0.351	3.38044e-07
CPLX2	1.67417e-11	-0.171898	0	0.151	3.42418e-07
2005-03-01	1.73448e-11	-0.2608	0.372	0.56	3.54754e-07
DNAJA1	1.75879e-11	-0.249854	0.847	0.935	3.59726e-07
DCC	1.82433e-11	0.28703	0.364	0.192	3.7313e-07
RPL13A	1.8393e-11	0.17775	0.973	0.99	3.76192e-07
CLNS1A	1.86422e-11	0.307833	0.701	0.561	3.81289e-07
TRAPPC4	1.90326e-11	-0.220199	0.322	0.512	3.89273e-07
TCEAL2	1.91215e-11	-0.316594	0.337	0.531	3.91093e-07
TST	1.92254e-11	0.0703568	0.134	0.04	3.93217e-07
NAV3	1.96876e-11	-0.263826	0.073	0.261	4.0267e-07
ISYNA1	2.0834e-11	0.356673	0.571	0.411	4.26117e-07
BRAF	2.14392e-11	-0.214672	0.134	0.335	4.38497e-07
HMGN1	2.17151e-11	-0.194276	0.893	0.96	4.44139e-07
GNPTAB	2.24936e-11	-0.270794	0.119	0.316	4.60061e-07
AC067773.1	2.25507e-11	-0.269485	0.042	0.213	4.61229e-07
HK1	2.33012e-11	-0.283474	0.326	0.513	4.76579e-07
PTBP2	2.37467e-11	-0.166541	0.291	0.525	4.85692e-07
SYT4	2.39426e-11	-0.267659	0.073	0.267	4.89697e-07
AKT1	2.41299e-11	0.220427	0.487	0.302	4.9353e-07
GLMP	2.50391e-11	0.141707	0.138	0.042	5.12124e-07
CENPK	2.55932e-11	0.129041	0.149	0.049	5.23458e-07
CAVIN1	2.60446e-11	0.108345	0.146	0.047	5.3269e-07
RBBP7	2.7198e-11	0.250614	0.471	0.292	5.5628e-07
STRBP	2.74463e-11	-0.281584	0.368	0.552	5.61359e-07
RCHY1	2.82715e-11	-0.257103	0.153	0.346	5.78238e-07
CAMK2D	2.9047e-11	-0.33206	0.234	0.416	5.94098e-07
ANKRD46	2.91071e-11	-0.263805	0.195	0.397	5.95328e-07
TOMM7	3.0234e-11	-0.236894	0.839	0.927	6.18377e-07
C3orf14	3.03588e-11	-0.226196	0.299	0.501	6.20928e-07
CCDC186	3.0445e-11	-0.229559	0.169	0.361	6.22691e-07
ZNF793	3.17622e-11	-0.234474	0.092	0.281	6.49633e-07
ZHX1	3.18748e-11	-0.18926	0.115	0.312	6.51936e-07
PYCR1	3.18974e-11	0.22971	0.383	0.219	6.52398e-07
ZC4H2	3.20927e-11	-0.18944	0.115	0.312	6.56391e-07
DLG4	3.342e-11	-0.262118	0.172	0.368	6.8354e-07
DIP2C	3.35926e-11	-0.228657	0.146	0.341	6.8707e-07
COMTD1	3.44141e-11	-0.210067	0.073	0.25	7.03873e-07
PAPOLA	3.53802e-11	-0.224933	0.59	0.747	7.23631e-07
RPL27	3.60859e-11	0.177292	0.939	0.965	7.38065e-07
NEDD1	3.70154e-11	0.102904	0.169	0.06	7.57076e-07
BOLA2	3.76604e-11	-0.2581	0.165	0.35	7.70268e-07
HLA-B	4.03382e-11	0.243299	0.345	0.177	8.25036e-07
SHC3	4.03707e-11	-0.227834	0.054	0.228	8.25702e-07
CYFIP1	4.18504e-11	0.132444	0.23	0.097	8.55967e-07
EIF4B	4.28067e-11	-0.266804	0.728	0.857	8.75526e-07
KIF5A	4.38716e-11	-0.226974	0.195	0.412	8.97305e-07
H2AFX	4.39286e-11	0.23291	0.249	0.11	8.98471e-07
FZD7	4.39787e-11	0.0997948	0.157	0.053	8.99495e-07
NDUFA4L2	4.55082e-11	0.269934	0.284	0.139	9.30779e-07
RPL9	4.68753e-11	0.157781	0.989	0.99	9.5874e-07
MGST1	4.70403e-11	0.210275	0.126	0.038	9.62114e-07
NPB	4.81826e-11	-0.199721	0.023	0.183	9.85479e-07
RUNDC3B	4.97303e-11	-0.190944	0.019	0.179	1.01713e-06
GPRIN1	4.989e-11	-0.202234	0.057	0.238	1.0204e-06
SRPK2	5.13412e-11	-0.261153	0.433	0.638	1.05008e-06
NUPR1	5.22534e-11	0.0913486	0.107	0.028	1.06874e-06
ATP6V0E2	5.61709e-11	-0.194217	0.441	0.617	1.14886e-06
RPL35A	5.65058e-11	0.1603	0.989	0.995	1.15571e-06
PDS5B	5.79975e-11	-0.271672	0.33	0.522	1.18622e-06
MCM3	5.81723e-11	0.136319	0.195	0.078	1.1898e-06
HSDL2	6.06081e-11	0.157624	0.218	0.091	1.23962e-06
LAMP1	6.22635e-11	0.251453	0.483	0.306	1.27348e-06
LONRF2	6.35947e-11	-0.216223	0.073	0.247	1.3007e-06
TCF4	6.56312e-11	0.254061	0.598	0.385	1.34235e-06
PTTG1IP	6.61141e-11	0.276728	0.586	0.429	1.35223e-06
RPL26	6.80435e-11	0.156501	0.985	0.991	1.39169e-06
DCK	6.81967e-11	-0.275934	0.23	0.427	1.39483e-06
HINT2	7.13073e-11	0.240444	0.421	0.241	1.45845e-06
ARL6IP1	7.33138e-11	-0.167986	0.636	0.819	1.49949e-06
CCSER1	7.55612e-11	-0.204746	0	0.142	1.54545e-06
SCNM1	7.59428e-11	-0.302629	0.314	0.489	1.55326e-06
SRGAP1	7.83924e-11	-0.319656	0.241	0.44	1.60336e-06
CSNK2A1	7.91572e-11	-0.221511	0.625	0.76	1.619e-06
LRRN1	8.24585e-11	0.207401	0.425	0.252	1.68652e-06
AMER2	8.25052e-11	-0.163847	0.188	0.412	1.68748e-06
SLC2A4RG	8.39016e-11	0.12365	0.207	0.084	1.71604e-06
TMEM271	8.60537e-11	-0.169457	0	0.142	1.76006e-06
GDI1	8.69509e-11	-0.180041	0.625	0.781	1.77841e-06
PLCD3	8.74032e-11	0.0894854	0.103	0.027	1.78766e-06
MTF2	8.79124e-11	-0.241452	0.276	0.484	1.79807e-06
CDC42EP4	8.98146e-11	0.225437	0.345	0.191	1.83698e-06
GABRB2	9.31128e-11	-0.210266	0.008	0.155	1.90444e-06
TPPP3	9.33572e-11	0.155041	0.115	0.033	1.90944e-06
RCOR3	9.38448e-11	-0.239418	0.192	0.379	1.91941e-06
LAMP2	9.50508e-11	0.351969	0.337	0.175	1.94407e-06
NTRK2	9.94334e-11	0.383022	0.307	0.155	2.03371e-06
SLITRK4	1.02115e-10	-0.196711	0.004	0.147	2.08856e-06
SPATC1L	1.03964e-10	0.204797	0.352	0.194	2.12638e-06
CAMKV	1.04001e-10	-0.193436	0.019	0.173	2.12714e-06
HNRNPC	1.05061e-10	-0.203775	0.874	0.938	2.14881e-06
BCAS2	1.09004e-10	-0.296656	0.456	0.624	2.22946e-06
COPS9	1.1484e-10	0.268782	0.843	0.81	2.34883e-06
CPLX1	1.17581e-10	-0.178087	0.011	0.159	2.40488e-06
CCND2	1.18877e-10	0.400454	0.632	0.479	2.43139e-06
SPATS2L	1.19625e-10	0.353002	0.429	0.257	2.4467e-06
LRATD2	1.23417e-10	0.141068	0.188	0.074	2.52426e-06
LPGAT1	1.25459e-10	-0.278851	0.207	0.397	2.56602e-06
DOK5	1.45819e-10	0.287751	0.487	0.308	2.98243e-06
SNF8	1.47948e-10	0.238945	0.655	0.504	3.02597e-06
SCAMP2	1.48801e-10	0.140576	0.234	0.103	3.04342e-06
CSNK1E	1.52038e-10	-0.217878	0.759	0.852	3.10964e-06
NDRG4	1.52717e-10	-0.244136	0.195	0.389	3.12353e-06
RAN	1.56621e-10	0.279873	0.931	0.916	3.20337e-06
EIF5	1.569e-10	-0.273746	0.782	0.861	3.20907e-06
MDM4	1.59551e-10	-0.260542	0.211	0.397	3.26329e-06
NT5C	1.6024e-10	0.251455	0.494	0.32	3.2774e-06
KMT5B	1.60351e-10	-0.236817	0.284	0.478	3.27966e-06
N4BP2	1.63185e-10	-0.276355	0.211	0.406	3.33762e-06
PAK1	1.63732e-10	-0.252521	0.257	0.446	3.3488e-06
FIGNL1	1.74072e-10	-0.189831	0.019	0.171	3.56029e-06
ACAP3	1.80017e-10	-0.218543	0.123	0.309	3.6819e-06
WDR33	1.80691e-10	-0.247092	0.368	0.556	3.69568e-06
SYT11	1.83139e-10	-0.249394	0.425	0.605	3.74575e-06
RBM38	1.86885e-10	0.122586	0.211	0.087	3.82236e-06
MEIS1	1.89326e-10	-0.165573	0.096	0.285	3.87229e-06
GRIN2B	1.9499e-10	-0.261383	0.111	0.295	3.98813e-06
GDAP1	1.95646e-10	-0.212172	0.287	0.51	4.00154e-06
CHPF	1.97795e-10	0.245893	0.356	0.203	4.0455e-06
FOXP4	1.98851e-10	-0.281053	0.111	0.286	4.06711e-06
TIAM2	2.0539e-10	-0.19114	0.027	0.181	4.20084e-06
SLC25A4	2.07209e-10	-0.242098	0.548	0.703	4.23804e-06
TSHZ1	2.09689e-10	-0.299056	0.061	0.228	4.28877e-06
XKR4	2.12857e-10	-0.198493	0.05	0.219	4.35357e-06
RDX	2.1467e-10	0.310943	0.774	0.725	4.39065e-06
DTX3	2.19754e-10	-0.275084	0.28	0.467	4.49463e-06
AFAP1	2.20602e-10	-0.194485	0.203	0.405	4.51197e-06
WDR48	2.24546e-10	-0.231857	0.211	0.389	4.59264e-06
PLIN2	2.25137e-10	0.224559	0.368	0.207	4.60472e-06
LRRC17	2.2602e-10	0.137553	0.134	0.043	4.6228e-06
HSPA8	2.2809e-10	-0.266599	0.877	0.956	4.66512e-06
RAB14	2.34988e-10	-0.206058	0.575	0.732	4.80622e-06
RABEP1	2.35392e-10	-0.234372	0.421	0.592	4.81448e-06
BAZ1A	2.3574e-10	0.236935	0.425	0.251	4.82159e-06
EIF1B	2.46761e-10	-0.182602	0.839	0.913	5.04701e-06
CCP110	2.50454e-10	-0.229182	0.165	0.36	5.12253e-06
CRISPLD1	2.52119e-10	0.0839021	0.119	0.035	5.1566e-06
CTSD	2.55142e-10	0.324751	0.452	0.298	5.21841e-06
DLGAP4	2.64837e-10	-0.276008	0.494	0.656	5.41672e-06
CCDC28B	2.65654e-10	-0.149927	0.36	0.555	5.43342e-06
SERINC2	2.71219e-10	0.163223	0.349	0.183	5.54724e-06
NEXMIF	2.72823e-10	-0.171216	0.088	0.27	5.58004e-06
COMMD2	2.74313e-10	-0.199046	0.398	0.575	5.61053e-06
PAFAH1B1	2.83229e-10	-0.236301	0.567	0.717	5.79289e-06
ZDHHC17	2.84828e-10	-0.256176	0.157	0.348	5.8256e-06
RPS17	2.97323e-10	0.242118	0.939	0.953	6.08115e-06
AC009041.2	3.10878e-10	0.193449	0.234	0.105	6.35838e-06
PSMD5	3.11114e-10	-0.155523	0.008	0.146	6.36321e-06
FTX	3.12205e-10	-0.320069	0.41	0.571	6.38554e-06
MRPL23	3.18792e-10	0.144812	0.299	0.148	6.52024e-06
MYT1	3.23684e-10	-0.19772	0.05	0.218	6.62031e-06
NELL2	3.24196e-10	-0.277729	0.18	0.378	6.63077e-06
SPART	3.34886e-10	0.207291	0.425	0.25	6.84943e-06
CHCHD5	3.35657e-10	0.255332	0.498	0.324	6.86519e-06
GLO1	3.42543e-10	0.229927	0.586	0.411	7.00602e-06
SUCLG1	3.47218e-10	-0.255127	0.429	0.583	7.10165e-06
PCNX4	3.52626e-10	-0.221253	0.303	0.484	7.21226e-06
FAM204A	3.57515e-10	-0.213508	0.571	0.721	7.31225e-06
FRY	3.7516e-10	-0.214455	0.054	0.215	7.67314e-06
KPNA5	3.79005e-10	-0.251888	0.192	0.373	7.7518e-06
HOXB4	3.79479e-10	-0.258349	0	0.133	7.76148e-06
IDH1	3.86149e-10	0.291467	0.456	0.286	7.8979e-06
MICU3	3.89107e-10	-0.219443	0.115	0.298	7.9584e-06
ZBTB18	3.89727e-10	0.18746	0.333	0.176	7.97109e-06
SCPEP1	3.90743e-10	0.0883282	0.13	0.042	7.99186e-06
RBFOX1	3.98831e-10	-0.289541	0.061	0.224	8.15728e-06
GABRG2	4.04575e-10	-0.183497	0	0.132	8.27478e-06
SET	4.13451e-10	-0.185795	0.912	0.961	8.45631e-06
HECTD4	4.15193e-10	-0.253352	0.207	0.395	8.49194e-06
SOX9-AS1	4.15914e-10	0.084044	0.126	0.04	8.50669e-06
HNRNPAB	4.19859e-10	0.327138	0.766	0.686	8.58737e-06
ARID1B	4.21434e-10	-0.206361	0.387	0.557	8.6196e-06
PPM1K	4.23369e-10	-0.174313	0.088	0.264	8.65917e-06
SNHG12	4.27556e-10	-0.282048	0.222	0.399	8.7448e-06
IGFBP3	4.28116e-10	0.277987	0.188	0.078	8.75625e-06
WEE1	4.30541e-10	0.182971	0.245	0.114	8.80586e-06
INHBA-AS1	4.31315e-10	-0.153286	0	0.132	8.82168e-06
ARHGDIG	4.44513e-10	-0.0845594	0.119	0.319	9.09162e-06
SON	4.49933e-10	-0.196823	0.866	0.933	9.20249e-06
NDUFAF3	4.56378e-10	0.286184	0.617	0.468	9.3343e-06
TIPRL	4.61373e-10	-0.212666	0.398	0.577	9.43646e-06
SRRM3	4.68999e-10	-0.240682	0.08	0.249	9.59243e-06
KAT6A	4.70915e-10	-0.289238	0.352	0.517	9.63162e-06
MTUS1	4.97862e-10	-0.226901	0.115	0.292	1.01828e-05
DHRS4L2	5.01998e-10	0.0768602	0.138	0.046	1.02674e-05
MAST1	5.31615e-10	-0.217881	0.077	0.248	1.08731e-05
STK17A	5.6615e-10	0.124804	0.261	0.122	1.15795e-05
AL353138.1	5.71118e-10	0.0837785	0.107	0.031	1.16811e-05
CD151	5.72472e-10	0.261528	0.429	0.27	1.17088e-05
ST6GALNAC5	5.86353e-10	-0.176637	0.038	0.193	1.19927e-05
AC138649.1	5.93217e-10	-0.157534	0.042	0.203	1.21331e-05
FRMD4A	6.11283e-10	0.294712	0.467	0.309	1.25026e-05
SNHG6	6.19341e-10	-0.21179	0.889	0.95	1.26674e-05
HSPD1	6.26446e-10	0.257912	0.874	0.85	1.28127e-05
C16orf91	6.44958e-10	-0.28608	0.165	0.333	1.31913e-05
MAN1A2	6.47683e-10	-0.188912	0.372	0.541	1.32471e-05
HSPE1	6.57956e-10	0.221431	0.831	0.842	1.34572e-05
MYO10	6.90832e-10	0.164953	0.372	0.198	1.41296e-05
RPS20	6.93715e-10	0.205966	0.943	0.961	1.41886e-05
RASSF4	6.96957e-10	0.156195	0.184	0.073	1.42549e-05
TCAF1	7.04828e-10	-0.227751	0.521	0.659	1.44159e-05
ZNF33B	7.10065e-10	-0.1998	0.073	0.24	1.4523e-05
UPP1	7.12042e-10	0.0991601	0.13	0.043	1.45634e-05
ADGRL1	7.16361e-10	-0.23875	0.165	0.341	1.46517e-05
B4GALNT1	7.17709e-10	-0.208715	0.069	0.236	1.46793e-05
RASA3	7.63986e-10	0.0706882	0.107	0.031	1.56258e-05
PIP4K2B	7.75905e-10	-0.214747	0.161	0.342	1.58696e-05
COL11A1	7.79474e-10	0.198247	0.245	0.114	1.59426e-05
DBNDD2	7.83738e-10	-0.231293	0.215	0.39	1.60298e-05
SNAP91	7.84822e-10	-0.150503	0.008	0.143	1.6052e-05
SNRNP27	8.28078e-10	-0.243941	0.494	0.635	1.69367e-05
MAGI2-AS3	8.50876e-10	0.134167	0.23	0.101	1.7403e-05
KCNC1	8.55434e-10	-0.148972	0.027	0.176	1.74962e-05
SEC61B	8.61659e-10	0.285098	0.828	0.798	1.76235e-05
MTPN	8.65042e-10	-0.176926	0.663	0.767	1.76927e-05
SUPT5H	8.71917e-10	-0.25779	0.345	0.516	1.78333e-05
PLAG1	9.12964e-10	0.0945235	0.13	0.043	1.86729e-05
NOL4	9.17112e-10	-0.166761	0.084	0.262	1.87577e-05
HMBS	9.19254e-10	0.0964165	0.218	0.095	1.88015e-05
HOXB7	9.26856e-10	-0.232942	0	0.128	1.8957e-05
CREBRF	9.46243e-10	-0.228477	0.218	0.402	1.93535e-05
SPAST	9.49408e-10	-0.194784	0.192	0.373	1.94182e-05
KIAA0895L	9.56895e-10	-0.216079	0.119	0.296	1.95714e-05
FBXO25	9.68022e-10	-0.20293	0.088	0.255	1.9799e-05
HIVEP3	9.9446e-10	-0.189652	0.042	0.19	2.03397e-05
CLVS2	1.03139e-09	-0.183304	0.031	0.179	2.1095e-05
VAPA	1.04598e-09	-0.213779	0.705	0.822	2.13935e-05
GATAD2B	1.04793e-09	-0.235145	0.238	0.425	2.14332e-05
SCAPER	1.05992e-09	-0.224582	0.188	0.367	2.16786e-05
SH3GL3	1.06601e-09	-0.157075	0.038	0.187	2.18032e-05
CLCN4	1.06723e-09	-0.178845	0.046	0.202	2.1828e-05
RPL18	1.0964e-09	0.153049	0.989	0.989	2.24247e-05
ARHGEF12	1.12412e-09	-0.249964	0.234	0.424	2.29917e-05
SIAH1	1.2002e-09	-0.23213	0.356	0.531	2.45477e-05
H1F0	1.20775e-09	-0.31178	0.67	0.783	2.47021e-05
KMT2E-AS1	1.24388e-09	-0.251238	0.054	0.212	2.54411e-05
ATP6V1A	1.28028e-09	-0.221467	0.234	0.414	2.61856e-05
SMAP2	1.28219e-09	-0.205606	0.176	0.367	2.62246e-05
NDUFA7	1.30076e-09	0.285025	0.651	0.508	2.66045e-05
AHCY	1.31394e-09	0.191387	0.41	0.245	2.68739e-05
P3H4	1.34267e-09	0.142956	0.222	0.099	2.74617e-05
EIF3G	1.37359e-09	0.262824	0.762	0.696	2.8094e-05
RPRD2	1.38608e-09	-0.186097	0.149	0.318	2.83494e-05
AL589740.1	1.4068e-09	0.18092	0.18	0.073	2.87733e-05
CEBPB	1.41761e-09	0.16233	0.241	0.115	2.89943e-05
GABBR2	1.42519e-09	-0.196175	0.008	0.137	2.91495e-05
ZNF714	1.46628e-09	-0.209939	0.142	0.318	2.99899e-05
ATP6V1H	1.46748e-09	-0.252457	0.272	0.451	3.00145e-05
CLK4	1.47982e-09	-0.239049	0.13	0.299	3.02668e-05
PPP1R9A	1.51868e-09	-0.231575	0.142	0.316	3.10615e-05
MLEC	1.5268e-09	0.323073	0.598	0.449	3.12276e-05
PTOV1	1.53964e-09	-0.178326	0.747	0.837	3.14904e-05
APRT	1.55661e-09	0.313593	0.548	0.405	3.18373e-05
MIR181A1HG	1.57711e-09	-0.232359	0.138	0.316	3.22566e-05
ZNF91	1.58623e-09	-0.27297	0.333	0.5	3.24431e-05
C12orf75	1.61091e-09	0.297229	0.375	0.227	3.29478e-05
APH1B	1.61941e-09	0.0712534	0.123	0.04	3.31218e-05
MEX3B	1.66359e-09	-0.226862	0.169	0.341	3.40253e-05
CCNG1	1.70966e-09	0.285587	0.64	0.506	3.49676e-05
GNB5	1.71548e-09	-0.120284	0.088	0.256	3.50867e-05
KLF13	1.73085e-09	0.169706	0.391	0.229	3.54011e-05
PCM1	1.74008e-09	-0.251961	0.659	0.766	3.55898e-05
NCKAP1	1.75813e-09	-0.240733	0.352	0.521	3.59589e-05
RTRAF	1.79068e-09	0.240025	0.839	0.787	3.66248e-05
WSB2	1.84376e-09	-0.223475	0.406	0.554	3.77105e-05
HIP1R	1.85596e-09	-0.215103	0.107	0.273	3.79599e-05
EMID1	1.87466e-09	0.0816036	0.119	0.038	3.83425e-05
CAPN2	1.89809e-09	0.184295	0.291	0.153	3.88217e-05
KIF1A	1.93066e-09	-0.204134	0.648	0.779	3.94877e-05
DMTN	1.93576e-09	-0.181826	0.054	0.208	3.9592e-05
FOXN3	2.08021e-09	-0.200643	0.345	0.511	4.25464e-05
SDK2	2.14409e-09	0.141644	0.195	0.084	4.38531e-05
TTLL7	2.1786e-09	-0.17617	0.165	0.348	4.45589e-05
RPS16	2.19842e-09	0.142846	0.977	0.982	4.49643e-05
SPEN	2.25677e-09	-0.28853	0.341	0.508	4.61577e-05
HRK	2.28322e-09	0.157949	0.215	0.094	4.66987e-05
RARB	2.35554e-09	-0.22149	0.031	0.168	4.81778e-05
AC233296.1	2.38515e-09	0.179802	0.192	0.081	4.87836e-05
SCAF11	2.38986e-09	0.185401	0.494	0.312	4.88799e-05
ZFY	2.39276e-09	-0.139761	0	0.122	4.89392e-05
METTL9	2.40697e-09	-0.216952	0.759	0.839	4.92298e-05
SUB1	2.42748e-09	-0.19637	0.801	0.882	4.96492e-05
DNM1	2.46815e-09	-0.186724	0.153	0.335	5.04811e-05
RIMKLB	2.49353e-09	-0.210172	0.115	0.289	5.10002e-05
RABAC1	2.55822e-09	0.302064	0.82	0.786	5.23232e-05
LMAN1	2.56418e-09	0.210004	0.536	0.36	5.24451e-05
INTS10	2.65138e-09	-0.203455	0.153	0.327	5.42286e-05
MPHOSPH10	2.70126e-09	-0.24885	0.322	0.485	5.52489e-05
HOXB3	2.73103e-09	-0.23744	0.008	0.134	5.58577e-05
GADD45GIP1	2.74569e-09	0.236902	0.797	0.734	5.61575e-05
PRPF38B	2.76341e-09	-0.258244	0.402	0.556	5.65199e-05
INAVA	2.78663e-09	0.071178	0.111	0.034	5.69949e-05
CMIP	2.7949e-09	-0.283355	0.383	0.534	5.71642e-05
RTF1	2.81271e-09	-0.213027	0.759	0.843	5.75284e-05
POLB	2.83557e-09	-0.165732	0.192	0.378	5.79958e-05
CAMSAP3	2.84701e-09	-0.192139	0.054	0.207	5.82299e-05
KIF2A	2.84995e-09	-0.201985	0.51	0.663	5.829e-05
TMEM151B	2.85853e-09	-0.114817	0.088	0.264	5.84655e-05
OSBPL8	2.86973e-09	-0.191181	0.437	0.581	5.86945e-05
GOLIM4	2.97205e-09	0.198099	0.352	0.2	6.07873e-05
RNF38	3.02066e-09	-0.194535	0.146	0.318	6.17816e-05
PPP1R2	3.114e-09	-0.1862	0.341	0.527	6.36907e-05
GRB2	3.14846e-09	-0.244882	0.429	0.595	6.43954e-05
VPS26B	3.36432e-09	-0.228328	0.226	0.397	6.88104e-05
RHOT1	3.39008e-09	-0.235377	0.28	0.447	6.93374e-05
MAP2K2	3.41473e-09	0.28138	0.732	0.664	6.98416e-05
ZC3H8	3.45846e-09	-0.250866	0.33	0.502	7.07359e-05
ATXN10	3.4598e-09	-0.211924	0.625	0.732	7.07633e-05
GABARAP	3.46323e-09	0.184868	0.935	0.951	7.08335e-05
PPP2R2C	3.48833e-09	-0.139525	0	0.12	7.13468e-05
RSRC2	3.52685e-09	-0.319022	0.659	0.782	7.21347e-05
TSPYL1	3.5637e-09	-0.212455	0.138	0.307	7.28884e-05
KIAA2026	3.60298e-09	-0.251777	0.215	0.395	7.36917e-05
PID1	3.98058e-09	0.155572	0.307	0.164	8.14148e-05
MRPL54	4.07959e-09	0.213278	0.552	0.39	8.34398e-05
PNMA8A	4.10529e-09	-0.19604	0.084	0.242	8.39656e-05
KCTD13	4.14274e-09	-0.203952	0.134	0.299	8.47314e-05
PBXIP1	4.15136e-09	0.0723752	0.103	0.031	8.49078e-05
PNMA1	4.2735e-09	-0.227839	0.471	0.641	8.74059e-05
MACF1	4.38704e-09	-0.19866	0.494	0.664	8.97282e-05
RRBP1	4.53912e-09	0.10908	0.203	0.089	9.28387e-05
FGD4	4.57909e-09	-0.14923	0.153	0.327	9.3656e-05
STX7	4.60986e-09	-0.275417	0.341	0.498	9.42855e-05
GADD45G	4.7077e-09	0.541427	0.464	0.336	9.62866e-05
SH3BP4	4.74614e-09	0.153146	0.41	0.244	9.70728e-05
HSPA6	4.77091e-09	-0.725693	0	0.118	9.75795e-05
DDIT4	4.79501e-09	0.403505	0.759	0.734	9.80723e-05
TSPAN4	4.96195e-09	0.203811	0.395	0.247	0.000101487
KDM5B	4.96952e-09	-0.230826	0.736	0.858	0.000101642
LCOR	5.00613e-09	-0.247679	0.249	0.424	0.00010239
RETREG2	5.11823e-09	-0.199267	0.314	0.481	0.000104683
SRSF1	5.5126e-09	-0.260074	0.299	0.477	0.000112749
SMPD3	5.68612e-09	-0.11579	0.015	0.146	0.000116298
NKTR	6.0248e-09	-0.246252	0.536	0.684	0.000123225
SOBP	6.09072e-09	-0.184859	0.203	0.379	0.000124573
TIMM8B	6.13724e-09	0.303443	0.805	0.756	0.000125525
ANKH	6.15758e-09	-0.175033	0.031	0.165	0.000125941
SEMA5B	6.19021e-09	0.123384	0.169	0.067	0.000126608
UNC5D	6.22524e-09	-0.171715	0.015	0.145	0.000127325
TP53I11	6.39652e-09	-0.192634	0.115	0.285	0.000130828
SRSF4	6.55378e-09	-0.254551	0.559	0.687	0.000134045
CTNNA2	6.5746e-09	-0.174624	0.222	0.408	0.00013447
EIF3F	6.73216e-09	0.216814	0.87	0.901	0.000137693
NPDC1	6.78378e-09	-0.175141	0.498	0.632	0.000138749
HMGA1	6.79812e-09	-0.242285	0.613	0.738	0.000139042
CLN3	6.96713e-09	0.116138	0.261	0.128	0.000142499
CADM3	7.02836e-09	-0.219427	0.111	0.275	0.000143751
CNOT7	7.10278e-09	-0.20699	0.525	0.67	0.000145273
TEAD3	7.15928e-09	0.100691	0.103	0.032	0.000146429
PCDHB5	7.38418e-09	-0.135126	0	0.115	0.000151029
N4BP2L2	7.60557e-09	-0.216791	0.621	0.759	0.000155557
RICTOR	7.65963e-09	-0.213865	0.092	0.247	0.000156662
ZNF667-AS1	8.01429e-09	-0.23432	0.253	0.413	0.000163916
RNF165	8.01495e-09	-0.271777	0.421	0.588	0.00016393
ARPC1B	8.0276e-09	0.232975	0.238	0.116	0.000164189
CUTA	8.219e-09	0.281363	0.851	0.801	0.000168103
EPB41L3	8.26004e-09	0.205619	0.291	0.153	0.000168943
PRR13	8.39472e-09	0.224134	0.337	0.193	0.000171697
PSMC6	8.51857e-09	-0.261167	0.498	0.629	0.00017423
PPIG	8.55543e-09	-0.206384	0.59	0.714	0.000174984
MRAS	8.5564e-09	-0.160658	0.119	0.279	0.000175004
RELB	8.57006e-09	0.0687978	0.107	0.033	0.000175283
RNF213	9.10091e-09	0.0885573	0.157	0.062	0.000186141
SPECC1	9.15916e-09	0.22574	0.28	0.146	0.000187332
GAB1	9.4507e-09	0.0794032	0.146	0.055	0.000193295
FKBP2	9.66515e-09	0.0914865	0.18	0.075	0.000197681
UBXN2B	9.74988e-09	-0.209257	0.107	0.257	0.000199414
USP33	9.84896e-09	-0.224347	0.23	0.395	0.000201441
LRRC7	9.89812e-09	-0.222353	0.115	0.275	0.000202446
LUC7L3	1.00068e-08	-0.232161	0.732	0.847	0.000204669
UTY	1.00768e-08	-0.141234	0	0.113	0.000206101
WLS	1.00789e-08	0.197238	0.421	0.26	0.000206144
PLXNA4	1.00939e-08	-0.215591	0.038	0.174	0.00020645
SMARCA2	1.01109e-08	-0.194168	0.111	0.268	0.000206799
IGSF3	1.01283e-08	-0.11808	0.08	0.233	0.000207154
JAKMIP2	1.01432e-08	-0.237561	0.287	0.469	0.000207459
ANAPC11	1.02139e-08	0.283273	0.835	0.785	0.000208904
LRRTM2	1.02186e-08	-0.21273	0.073	0.224	0.000209001
COPS3	1.0427e-08	-0.184562	0.418	0.573	0.000213263
TMEM30A	1.04614e-08	-0.239941	0.195	0.36	0.000213967
SEC61G	1.04772e-08	0.201235	0.877	0.882	0.00021429
NCOA7	1.05895e-08	-0.1581	0.134	0.295	0.000216586
TCF7L2	1.07008e-08	0.119881	0.157	0.062	0.000218864
ARSA	1.07624e-08	0.0663726	0.123	0.042	0.000220123
PFDN2	1.08538e-08	-0.18245	0.793	0.867	0.000221992
RB1CC1	1.12877e-08	-0.223792	0.448	0.604	0.000230867
2001-03-01	1.14632e-08	-0.216812	0.073	0.219	0.000234457
RUSC1	1.16604e-08	-0.206404	0.172	0.335	0.00023849
EIF3H	1.16673e-08	-0.201635	0.82	0.896	0.000238632
ZC2HC1A	1.17831e-08	-0.174825	0.314	0.49	0.000240999
NDUFS6	1.18106e-08	0.272039	0.774	0.704	0.000241562
ZRANB1	1.22162e-08	-0.193034	0.215	0.378	0.000249859
ADI1	1.23242e-08	0.199278	0.356	0.211	0.000252067
MCM6	1.23719e-08	0.0710596	0.119	0.041	0.000253043
ZNRF1	1.25031e-08	-0.226379	0.506	0.635	0.000255726
LGALSL	1.25967e-08	-0.179038	0.077	0.226	0.00025764
DGUOK	1.26381e-08	-0.234134	0.663	0.762	0.000258486
GRIA1	1.26483e-08	-0.225782	0.138	0.299	0.000258696
COX20	1.27487e-08	-0.196348	0.605	0.72	0.000260749
PLOD3	1.29625e-08	0.157668	0.195	0.085	0.000265122
GSTA4	1.30712e-08	-0.214762	0.483	0.61	0.000267345
MAP4	1.3117e-08	-0.221019	0.391	0.546	0.000268282
CUX1	1.32321e-08	-0.270945	0.375	0.518	0.000270636
APP	1.32844e-08	-0.235006	0.743	0.817	0.000271706
PLCL2	1.3327e-08	-0.140518	0.015	0.141	0.000272576
ARHGEF7	1.34902e-08	-0.175659	0.272	0.446	0.000275916
CADPS	1.35345e-08	-0.148172	0.107	0.271	0.000276821
PHF3	1.3537e-08	-0.28327	0.414	0.552	0.000276873
EPB41L1	1.3627e-08	-0.131431	0.103	0.262	0.000278712
RPS27A	1.36455e-08	0.126047	0.992	0.993	0.000279092
ABRACL	1.37006e-08	-0.172826	0.425	0.581	0.000280219
TAGLN2	1.39285e-08	0.307916	0.268	0.145	0.00028488
CACNB4	1.40477e-08	-0.137614	0.077	0.229	0.000287317
STXBP6	1.41277e-08	-0.190017	0.011	0.129	0.000288954
RAB11FIP4	1.42406e-08	-0.131707	0.038	0.176	0.000291264
CDK5R2	1.42823e-08	-0.078693	0.08	0.244	0.000292117
RPL19	1.42891e-08	0.140801	0.985	0.991	0.000292255
C19orf53	1.49353e-08	0.216983	0.835	0.801	0.000305473
SMAD2	1.49409e-08	-0.214478	0.295	0.463	0.000305587
CMC4	1.49838e-08	0.131382	0.184	0.079	0.000306463
LSAMP	1.50791e-08	-0.267743	0.142	0.297	0.000308413
RAB9A	1.54128e-08	0.271799	0.345	0.199	0.000315239
DBN1	1.54844e-08	-0.198254	0.69	0.795	0.000316703
NUP160	1.56168e-08	-0.232819	0.115	0.265	0.00031941
HS1BP3	1.58116e-08	0.124564	0.142	0.054	0.000323396
MGAT5	1.59482e-08	-0.143061	0.065	0.208	0.000326188
ATXN7L3B	1.59566e-08	-0.18191	0.525	0.696	0.000326361
AUXG01000058.1	1.60408e-08	0.000245019	0.333	0.53	0.000328082
SULT4A1	1.61384e-08	-0.13289	0.057	0.201	0.000330078
STXBP3	1.6348e-08	0.099103	0.199	0.09	0.000334365
RBM6	1.65738e-08	-0.278731	0.525	0.65	0.000338985
BRD3	1.72731e-08	-0.214841	0.556	0.677	0.000353287
MIR124-2HG	1.72912e-08	-0.20692	0.123	0.288	0.000353657
BZW2	1.73594e-08	-0.259758	0.437	0.59	0.000355052
WSB1	1.77625e-08	-0.267951	0.759	0.862	0.000363296
CTIF	1.78133e-08	-0.135371	0.111	0.268	0.000364335
SYT13	1.79084e-08	-0.170066	0.042	0.18	0.00036628
FZD2	1.80246e-08	0.11379	0.211	0.096	0.000368657
NUTF2	1.83778e-08	0.297314	0.602	0.478	0.000375881
RPS8	1.88048e-08	0.136238	0.989	0.991	0.000384615
CERS2	1.88959e-08	0.116452	0.264	0.131	0.000386479
CHMP5	1.89114e-08	-0.211291	0.64	0.757	0.000386794
CLASP1	1.92414e-08	-0.18854	0.138	0.303	0.000393545
UBE2H	1.96089e-08	-0.221818	0.33	0.494	0.000401061
EMC6	1.96349e-08	0.234236	0.648	0.529	0.000401592
CDK17	1.98375e-08	-0.210106	0.092	0.244	0.000405736
CPEB4	1.99068e-08	-0.213898	0.13	0.285	0.000407153
DCTD	2.01426e-08	0.12438	0.199	0.09	0.000411976
RPL23A	2.02592e-08	0.132364	0.981	0.981	0.000414362
MAN2B1	2.04285e-08	0.112181	0.211	0.098	0.000417825
MRPL14	2.07522e-08	0.20535	0.621	0.482	0.000424446
SNHG5	2.09812e-08	-0.248917	0.594	0.708	0.000429129
INSR	2.10213e-08	-0.169982	0.038	0.171	0.000429949
PARVA	2.10229e-08	0.0805892	0.165	0.068	0.000429981
PRKCZ	2.10346e-08	-0.173151	0.107	0.266	0.000430221
PARP2	2.13606e-08	-0.236912	0.157	0.311	0.000436888
MB21D2	2.14916e-08	-0.146621	0.008	0.122	0.000439567
RPL6	2.17451e-08	0.133358	0.992	0.995	0.000444752
FABP5	2.17623e-08	0.0539481	0.579	0.75	0.000445105
CNPY4	2.18067e-08	0.160459	0.157	0.063	0.000446012
SH2D3C	2.19528e-08	-0.18845	0.031	0.158	0.000449
LRRC75B	2.23128e-08	0.154997	0.241	0.12	0.000456363
ID2	2.23845e-08	0.33432	0.705	0.589	0.00045783
PTGR1	2.26268e-08	0.0935013	0.215	0.099	0.000462786
CSDE1	2.2949e-08	-0.146024	0.785	0.868	0.000469375
PABPC4	2.30158e-08	0.281024	0.51	0.367	0.000470743
PNMA2	2.33196e-08	-0.165302	0.215	0.381	0.000476955
PAX6	2.33683e-08	-0.310473	0.123	0.279	0.000477952
TNRC18	2.35093e-08	-0.184529	0.169	0.331	0.000480836
SLC39A1	2.36343e-08	0.145078	0.341	0.196	0.000483393
PDE5A	2.3957e-08	-0.217103	0.019	0.137	0.000489993
SPAG7	2.4274e-08	0.206914	0.628	0.489	0.000496476
EIF5A	2.47765e-08	0.259898	0.651	0.528	0.000506755
GEMIN7	2.48708e-08	0.111138	0.253	0.129	0.000508682
USP49	2.55958e-08	-0.143848	0.042	0.176	0.000523512
KRR1	2.58029e-08	-0.200733	0.341	0.5	0.000527747
PPP2R3A	2.58442e-08	-0.192378	0.084	0.23	0.000528592
HMG20B	2.59591e-08	0.141391	0.356	0.212	0.000530942
FIP1L1	2.67304e-08	-0.195541	0.314	0.484	0.000546716
VASH2	2.70692e-08	-0.158744	0.042	0.177	0.000553647
RTN2	2.73895e-08	-0.138709	0.153	0.324	0.000560197
ZSWIM6	2.75803e-08	-0.199641	0.161	0.317	0.0005641
TNRC6A	2.80255e-08	-0.196737	0.402	0.561	0.000573205
SCAI	2.83702e-08	-0.175914	0.111	0.268	0.000580256
TMEM179B	2.84419e-08	0.167539	0.383	0.233	0.000581723
MFF	2.8658e-08	-0.181088	0.479	0.618	0.000586143
CENPF	2.88407e-08	0.460924	0.268	0.14	0.000589879
UTP18	2.88495e-08	0.123941	0.28	0.146	0.000590059
OTUD6B-AS1	2.89681e-08	-0.256089	0.375	0.526	0.000592484
ZNF33A	3.00818e-08	-0.158415	0.165	0.332	0.000615264
CFI	3.07157e-08	-0.123178	0.011	0.126	0.000628227
C19orf81	3.09119e-08	0.0955857	0.226	0.11	0.000632242
MAPK8IP2	3.09426e-08	-0.195399	0.165	0.332	0.000632869
GOLGA7B	3.15572e-08	-0.134271	0.015	0.132	0.00064544
FAM222A	3.16179e-08	-0.165149	0.057	0.196	0.000646681
FCHSD2	3.22035e-08	-0.178047	0.069	0.209	0.000658658
CRYBB2	3.23342e-08	-0.140333	0.019	0.141	0.000661331
ABHD5	3.26204e-08	-0.191791	0.107	0.26	0.000667184
C14orf119	3.32413e-08	0.146506	0.383	0.227	0.000679884
POGZ	3.34038e-08	-0.258888	0.31	0.461	0.000683209
XPA	3.3664e-08	-0.23583	0.303	0.464	0.000688529
SYT10	3.38384e-08	-0.343877	0.034	0.159	0.000692098
YPEL3	3.38983e-08	-0.209015	0.372	0.505	0.000693322
SRCIN1	3.39608e-08	-0.140778	0.115	0.275	0.000694601
YTHDC1	3.3967e-08	-0.201628	0.552	0.694	0.000694727
MTMR9	3.4207e-08	-0.203562	0.161	0.318	0.000699636
CCDC115	3.49884e-08	-0.177958	0.272	0.412	0.000715618
SOX15	3.54248e-08	-0.140753	0.023	0.145	0.000724542
PNCK	3.60987e-08	-0.217572	0.084	0.227	0.000738327
AIMP1	3.61698e-08	-0.196452	0.414	0.579	0.000739781
SLC1A5	3.65792e-08	0.0894287	0.146	0.057	0.000748154
TENT5A	3.79034e-08	0.0895786	0.149	0.058	0.000775238
RHOG	3.83078e-08	0.197629	0.207	0.1	0.000783509
FAM229B	3.8983e-08	-0.159616	0.341	0.496	0.000797319
AP1S1	3.91677e-08	-0.145147	0.552	0.681	0.000801097
RAB11A	4.01199e-08	-0.200373	0.533	0.675	0.000820573
BLOC1S2	4.10737e-08	-0.188113	0.425	0.579	0.00084008
COX7A2L	4.12443e-08	-0.198023	0.812	0.871	0.00084357
ZIC5	4.15115e-08	0.088643	0.13	0.048	0.000849035
PBRM1	4.17114e-08	-0.2453	0.464	0.597	0.000853123
POLR2B	4.21947e-08	-0.231785	0.322	0.493	0.000863008
SAMD14	4.21954e-08	-0.130149	0.119	0.275	0.000863022
POMT2	4.25019e-08	0.0861317	0.111	0.038	0.000869292
CELSR3	4.35968e-08	-0.172045	0.057	0.195	0.000891685
INO80C	4.42073e-08	0.120126	0.234	0.114	0.000904172
TOX4	4.42513e-08	-0.150872	0.318	0.48	0.000905072
NEUROD6	4.4256e-08	-0.470613	0	0.104	0.000905169
SYNPR	4.4256e-08	-0.177553	0	0.104	0.000905169
RCN2	4.4516e-08	0.262091	0.851	0.783	0.000910486
SLC6A1	4.46284e-08	-0.147814	0.004	0.112	0.000912784
CD27-AS1	4.53048e-08	-0.157245	0.08	0.231	0.000926619
ELF1	4.54782e-08	0.0470282	0.107	0.035	0.000930166
GIT1	4.5639e-08	-0.180649	0.195	0.352	0.000933455
AL627171.2	4.6242e-08	-0.303958	0.169	0.325	0.000945788
MIRLET7BHG	4.64905e-08	0.0790009	0.115	0.04	0.00095087
CAMK1	4.68396e-08	-0.191617	0.077	0.212	0.00095801
F8A1	4.69857e-08	-0.0557978	0.034	0.161	0.000960998
PTBP1	4.80206e-08	0.181364	0.395	0.249	0.000982166
SLBP	4.8505e-08	-0.224381	0.261	0.42	0.000992072
ECT2	4.89515e-08	0.0856872	0.111	0.038	0.00100121
WIPF3	4.93205e-08	-0.131629	0.015	0.131	0.00100875
SLC38A1	4.98716e-08	-0.20514	0.441	0.593	0.00102002
SPSB3	5.05018e-08	-0.215241	0.36	0.526	0.00103291
NKAIN3-IT1	5.08373e-08	0.221176	0.418	0.275	0.00103977
FBXO11	5.2447e-08	-0.225543	0.31	0.457	0.0010727
LPIN1	5.27113e-08	-0.207514	0.096	0.238	0.0010781
HMGB1	5.27241e-08	0.183172	0.946	0.971	0.00107837
SNX17	5.32635e-08	0.263041	0.425	0.272	0.0010894
LOXL1	5.37716e-08	0.108011	0.161	0.068	0.00109979
CYTH2	5.52106e-08	-0.224829	0.464	0.61	0.00112922
RABGAP1L	5.5822e-08	-0.152138	0.077	0.225	0.00114173
SMARCA4	5.59578e-08	-0.227817	0.582	0.7	0.0011445
AC233280.1	5.59781e-08	-0.161892	0.015	0.13	0.00114492
CLTC	5.71965e-08	-0.210393	0.398	0.546	0.00116984
DISP2	5.74121e-08	-0.128554	0.031	0.156	0.00117425
GLRX2	5.98684e-08	0.100896	0.142	0.056	0.00122449
RPS6KL1	6.0438e-08	-0.159195	0.034	0.161	0.00123614
SIPA1L2	6.12222e-08	0.181196	0.349	0.21	0.00125218
TUBB	6.15501e-08	-0.176171	0.954	0.986	0.00125888
BTBD10	6.2869e-08	-0.180241	0.314	0.465	0.00128586
GYG1	6.32165e-08	0.0990592	0.13	0.049	0.00129297
DNMT3A	6.32826e-08	-0.228166	0.238	0.387	0.00129432
NLGN4Y	6.38636e-08	-0.111993	0	0.102	0.0013062
TRIM46	6.44599e-08	-0.0999882	0.027	0.151	0.0013184
GABARAPL2	6.46165e-08	-0.172398	0.762	0.837	0.0013216
PSAT1	6.48531e-08	0.207342	0.391	0.244	0.00132644
SASH1	6.50841e-08	0.0867219	0.13	0.049	0.00133116
ACTR3	6.61529e-08	-0.175668	0.54	0.691	0.00135303
MYO5A	6.62065e-08	-0.175747	0.111	0.258	0.00135412
HP1BP3	6.69131e-08	-0.181638	0.617	0.77	0.00136857
CALM3	6.75298e-08	-0.134988	0.759	0.824	0.00138119
ANO6	6.86396e-08	0.0989852	0.119	0.042	0.00140389
NIBAN2	6.94788e-08	0.108229	0.103	0.034	0.00142105
SEPTIN10	6.96591e-08	0.0891856	0.184	0.082	0.00142474
KHDC4	7.15716e-08	-0.205822	0.111	0.256	0.00146385
IER5	7.16839e-08	0.207656	0.356	0.215	0.00146615
PCAT7	7.18782e-08	0.119105	0.161	0.068	0.00147013
PLPP5	7.21976e-08	-0.210221	0.192	0.349	0.00147666
NIPSNAP2	7.23079e-08	0.167795	0.46	0.303	0.00147891
UBC	7.28263e-08	-0.274093	0.904	0.974	0.00148952
KIAA0232	7.30295e-08	-0.23636	0.333	0.487	0.00149367
SYT16	7.45633e-08	-0.147102	0.015	0.128	0.00152504
CNPY3	7.6325e-08	0.130558	0.33	0.19	0.00156107
TLE2	7.65838e-08	-0.165865	0.1	0.247	0.00156637
MID1	7.72964e-08	0.0980786	0.169	0.073	0.00158094
MED11	7.7996e-08	0.12149	0.295	0.162	0.00159525
KCMF1	7.97839e-08	-0.178835	0.41	0.577	0.00163182
ELOVL6	8.13294e-08	-0.11831	0.05	0.179	0.00166343
GABPB1-AS1	8.2034e-08	-0.227057	0.49	0.62	0.00167784
CAAP1	8.38682e-08	0.150242	0.23	0.117	0.00171536
ARHGAP33	8.43643e-08	-0.150768	0.126	0.285	0.0017255
NCOA6	8.55407e-08	-0.210895	0.226	0.372	0.00174956
CCN2	8.61924e-08	0.296563	0.479	0.336	0.00176289
BTBD8	8.68891e-08	-0.19224	0.061	0.197	0.00177714
AF106564.1	8.81698e-08	-0.142109	0.034	0.158	0.00180334
TIAM1	8.89504e-08	-0.165231	0.065	0.202	0.0018193
AIMP2	8.9156e-08	0.178709	0.272	0.145	0.00182351
ERCC1	8.92856e-08	0.212111	0.605	0.471	0.00182616
EID2B	8.92932e-08	-0.114886	0.123	0.279	0.00182631
DNPEP	8.98652e-08	0.0596302	0.172	0.075	0.00183801
AKAP1	9.1156e-08	-0.173156	0.077	0.218	0.00186441
VAT1	9.12768e-08	0.207189	0.502	0.36	0.00186688
AC240274.1	9.16845e-08	-0.14966	0.061	0.197	0.00187522
MYL6B	9.38237e-08	-0.173424	0.839	0.905	0.00191898
PHACTR1	9.60052e-08	-0.173801	0.111	0.258	0.00196359
NFIB	9.60386e-08	0.176823	0.536	0.355	0.00196428
ROBO2	9.67122e-08	-0.159044	0.096	0.242	0.00197805
MCF2L	9.6888e-08	-0.160906	0.057	0.19	0.00198165
TAOK1	9.80827e-08	-0.126561	0.303	0.466	0.00200609
KLHL42	9.83518e-08	-0.211898	0.165	0.315	0.00201159
ACOT9	9.96346e-08	0.115907	0.172	0.076	0.00203783
ELFN1	1.00685e-07	0.0696142	0.13	0.05	0.00205932
CD24	1.02045e-07	-0.173479	0.874	0.921	0.00208713
ZNF397	1.03902e-07	-0.149211	0.299	0.45	0.00212512
GSTZ1	1.05117e-07	0.0970056	0.234	0.118	0.00214995
DYNC1LI1	1.05147e-07	-0.193309	0.475	0.624	0.00215056
RPL18A	1.05903e-07	0.122438	0.989	0.991	0.00216603
GINM1	1.06333e-07	0.174443	0.421	0.279	0.00217483
AK4	1.0681e-07	0.197721	0.326	0.19	0.00218459
ANKRD36	1.08154e-07	-0.17015	0.069	0.206	0.00221207
TMEM147	1.0823e-07	0.257065	0.686	0.58	0.00221363
UBE2V2	1.09653e-07	-0.220336	0.586	0.702	0.00224273
GADD45B	1.11485e-07	0.034237	0.13	0.049	0.0022802
ARL6IP6	1.12498e-07	0.195422	0.352	0.215	0.00230091
UBE2E2	1.14544e-07	0.251491	0.337	0.201	0.00234277
CHEK1	1.15526e-07	0.131706	0.199	0.096	0.00236286
MECP2	1.16578e-07	-0.245584	0.333	0.482	0.00238437
NCOA4	1.17117e-07	-0.180956	0.264	0.42	0.00239539
ZNF830	1.18124e-07	-0.239402	0.226	0.391	0.002416
FAXC	1.18186e-07	-0.157148	0.107	0.258	0.00241725
KCNK12	1.22363e-07	-0.184122	0.042	0.169	0.0025027
VDAC2	1.23724e-07	-0.157838	0.843	0.921	0.00253053
AFTPH	1.24006e-07	-0.199323	0.153	0.297	0.00253629
COL9A3	1.24785e-07	0.173746	0.268	0.145	0.00255223
ZNF791	1.26998e-07	-0.192787	0.165	0.317	0.00259749
NPM1	1.2717e-07	0.136347	0.927	0.973	0.00260102
TMEFF2	1.27383e-07	-0.164293	0.054	0.187	0.00260537
GPR162	1.29033e-07	-0.107021	0.126	0.28	0.00263911
PRKCA	1.31831e-07	-0.164653	0.092	0.231	0.00269635
SUGT1	1.33775e-07	-0.206215	0.521	0.655	0.00273611
TEX9	1.35792e-07	0.151589	0.226	0.111	0.00277736
CDK11A	1.3686e-07	-0.175576	0.08	0.221	0.00279919
ECEL1	1.38151e-07	-0.0817792	0.05	0.186	0.0028256
TMEM14A	1.42142e-07	-0.218815	0.276	0.432	0.00290723
METTL26	1.4326e-07	0.227148	0.751	0.686	0.0029301
REPIN1	1.43723e-07	0.199456	0.406	0.253	0.00293956
TRIP10	1.43825e-07	0.0611364	0.115	0.042	0.00294166
TNFRSF1A	1.45771e-07	0.127131	0.23	0.116	0.00298145
ABI2	1.46367e-07	-0.20567	0.602	0.688	0.00299365
MCTS1	1.46611e-07	-0.248867	0.41	0.546	0.00299864
FAM133B	1.50015e-07	-0.27108	0.582	0.695	0.00306825
IRF2	1.56752e-07	0.10578	0.165	0.074	0.00320605
AGTPBP1	1.57447e-07	-0.204046	0.188	0.342	0.00322027
ZBTB8A	1.57593e-07	-0.181121	0.149	0.3	0.00322325
EIF3K	1.57931e-07	0.252403	0.824	0.778	0.00323015
NDUFAF5	1.62166e-07	-0.195672	0.192	0.341	0.00331679
SAC3D1	1.63855e-07	0.188028	0.433	0.29	0.00335133
SOX5	1.64239e-07	0.0724966	0.234	0.115	0.00335918
CHD9	1.64927e-07	-0.215336	0.567	0.681	0.00337325
CCDC86	1.65336e-07	0.0515897	0.134	0.052	0.00338163
CWF19L2	1.65667e-07	-0.251357	0.257	0.391	0.00338839
MAP2K5	1.66622e-07	0.173786	0.245	0.134	0.00340792
METTL17	1.69787e-07	-0.201786	0.138	0.281	0.00347265
RCAN2	1.70969e-07	-0.224475	0.126	0.274	0.00349682
ADAR	1.72852e-07	-0.232114	0.356	0.49	0.00353534
RAPGEF6	1.73748e-07	-0.247989	0.138	0.279	0.00355366
RIMKLA	1.74656e-07	-0.153012	0.065	0.194	0.00357223
EPS15L1	1.75213e-07	-0.157163	0.126	0.272	0.00358364
UNC13A	1.77723e-07	-0.132873	0.019	0.128	0.00363496
CTSC	1.79902e-07	0.0779565	0.161	0.07	0.00367953
RNF19A	1.80755e-07	-0.19952	0.245	0.396	0.00369699
LHFPL6	1.81655e-07	0.235169	0.452	0.305	0.0037154
HSF2	1.82765e-07	-0.208956	0.287	0.436	0.00373809
ZNF720	1.83885e-07	0.101306	0.203	0.098	0.00376099
STK38L	1.85161e-07	0.123481	0.226	0.117	0.00378711
SNRPB	1.86812e-07	0.245778	0.701	0.621	0.00382087
SYNRG	1.88151e-07	-0.18502	0.314	0.478	0.00384825
BCKDHB	1.9076e-07	0.104403	0.13	0.051	0.00390161
FBXL16	1.92475e-07	-0.110622	0.054	0.184	0.00393668
EFNA3	1.92533e-07	-0.184531	0.142	0.289	0.00393788
AC004816.1	1.93655e-07	-0.131572	0.054	0.18	0.00396082
PPP2CA	1.9494e-07	-0.182194	0.487	0.623	0.0039871
SUCLA2	1.95073e-07	-0.221798	0.345	0.481	0.00398982
CAPRIN1	1.95941e-07	-0.206345	0.625	0.745	0.00400759
UNC79	1.96659e-07	-0.126901	0.019	0.129	0.00402227
ACBD3	1.99138e-07	-0.219526	0.379	0.524	0.00407297
ARHGEF9	2.02978e-07	-0.199403	0.276	0.432	0.00415151
GOLGA8A	2.03351e-07	-0.269754	0.134	0.275	0.00415913
RYBP	2.07127e-07	-0.181587	0.295	0.444	0.00423637
DDX25	2.07953e-07	-0.114259	0.027	0.143	0.00425326
ITGB8	2.08321e-07	0.142558	0.234	0.117	0.00426079
RPL36AL	2.09289e-07	0.221864	0.889	0.887	0.00428059
RAPGEF5	2.0961e-07	-0.132337	0.019	0.129	0.00428716
ARIH1	2.10865e-07	-0.228761	0.272	0.419	0.00431282
MDH1	2.1377e-07	-0.149514	0.598	0.724	0.00437223
DPF2	2.14447e-07	-0.203383	0.287	0.433	0.00438609
MAZ	2.15585e-07	-0.178183	0.72	0.812	0.00440937
TSPAN18	2.18679e-07	0.0838189	0.13	0.052	0.00447264
KLF7	2.22147e-07	-0.225382	0.253	0.408	0.00454357
GTF2F1	2.22652e-07	-0.197346	0.51	0.637	0.00455391
TCF3	2.23249e-07	0.183927	0.441	0.292	0.00456611
IDS	2.25255e-07	-0.158999	0.379	0.519	0.00460714
HIGD2A	2.2616e-07	0.240746	0.747	0.681	0.00462566
SEPTIN7	2.31364e-07	-0.121413	0.858	0.914	0.0047321
COMMD10	2.33012e-07	0.088092	0.261	0.137	0.00476579
JPH3	2.37307e-07	-0.110813	0.011	0.115	0.00485363
CAP1	2.42569e-07	-0.101005	0.391	0.547	0.00496126
MYO1B	2.46263e-07	-0.191108	0.126	0.269	0.00503682
FOS	2.51289e-07	0.157659	0.276	0.151	0.00513961
RUSC2	2.56523e-07	-0.106241	0.088	0.224	0.00524666
RPA1	2.58925e-07	0.0838689	0.222	0.111	0.0052958
CDC37L1	2.59777e-07	-0.167671	0.203	0.344	0.00531321
COMMD3	2.60359e-07	-0.148306	0.398	0.537	0.00532512
SLC4A8	2.6073e-07	-0.13246	0.161	0.323	0.00533272
CNIH4	2.6161e-07	0.245212	0.456	0.327	0.00535071
OAZ1	2.62126e-07	-0.178113	0.927	0.945	0.00536127
FLRT2	2.62944e-07	-0.121035	0.023	0.132	0.005378
ATP5F1B	2.65328e-07	-0.176694	0.793	0.877	0.00542675
TARDBP	2.68482e-07	-0.187738	0.333	0.492	0.00549127
JPH4	2.70251e-07	-0.159891	0.291	0.453	0.00552744
ETFB	2.71002e-07	-0.152819	0.632	0.734	0.00554281
EFNB3	2.71531e-07	-0.130849	0.161	0.326	0.00555363
PELI1	2.73111e-07	0.172665	0.287	0.165	0.00558593
CENPM	2.74308e-07	0.0829099	0.111	0.041	0.00561041
MAPKAPK3	2.76423e-07	0.0613629	0.107	0.038	0.00565368
TPP1	2.78266e-07	0.070135	0.169	0.075	0.00569138
SMC2	2.79577e-07	0.175754	0.268	0.148	0.00571819
GLB1	2.82064e-07	0.0888231	0.165	0.073	0.00576905
NPEPPS	2.82875e-07	-0.205206	0.379	0.516	0.00578564
NCOA1	2.8337e-07	-0.174674	0.165	0.312	0.00579576
NRG1	2.84417e-07	-0.197357	0.092	0.221	0.00581718
ZNF608	2.92976e-07	-0.174831	0.264	0.426	0.00599224
ANKRD11	2.93732e-07	-0.166918	0.667	0.751	0.0060077
TRIM23	3.03485e-07	-0.161104	0.138	0.286	0.00620717
GPATCH2L	3.0525e-07	-0.257678	0.31	0.444	0.00624327
STRN4	3.07439e-07	-0.21289	0.268	0.426	0.00628805
GLI3	3.08573e-07	0.10787	0.203	0.097	0.00631124
CANX	3.12038e-07	0.272586	0.774	0.742	0.0063821
LINC00665	3.12207e-07	-0.211181	0.207	0.35	0.00638558
KCNQ2	3.14462e-07	0.296553	0.59	0.47	0.00643168
DYNC1LI2	3.16449e-07	-0.148817	0.586	0.711	0.00647233
POLR2A	3.21553e-07	-0.218542	0.31	0.451	0.00657672
E2F3	3.26701e-07	0.0957916	0.203	0.1	0.00668203
PUM1	3.26922e-07	-0.212327	0.517	0.639	0.00668653
LRRC26	3.30997e-07	-0.131532	0.061	0.193	0.00676988
VHL	3.33965e-07	-0.185507	0.149	0.293	0.00683059
HYI	3.36825e-07	-0.170757	0.222	0.362	0.00688907
MRPL12	3.38685e-07	0.194444	0.525	0.401	0.00692712
SLC25A6	3.4106e-07	0.174945	0.908	0.94	0.00697569
LEO1	3.45229e-07	-0.14069	0.272	0.426	0.00706096
MYL6	3.45714e-07	0.246865	0.954	0.967	0.0070709
PDPK1	3.46039e-07	-0.157276	0.211	0.356	0.00707753
SF3B2	3.47188e-07	-0.197839	0.686	0.765	0.00710103
DOK4	3.47228e-07	-0.0930121	0.042	0.16	0.00710185
NEO1	3.48117e-07	-0.158486	0.107	0.247	0.00712004
TUBB4B	3.48274e-07	0.360182	0.605	0.52	0.00712324
PREPL	3.50633e-07	-0.181685	0.249	0.405	0.0071715
PQBP1	3.51629e-07	-0.153872	0.418	0.565	0.00719188
DTX1	3.58943e-07	-0.12651	0.034	0.15	0.00734146
HILPDA	3.59469e-07	0.215368	0.498	0.357	0.00735222
ATF2	3.61075e-07	-0.126508	0.253	0.414	0.00738508
SSR4	3.61516e-07	0.222828	0.862	0.875	0.00739408
MED6	3.65183e-07	-0.176305	0.276	0.427	0.0074691
TRIR	3.67081e-07	-0.1166	0.847	0.913	0.0075079
DLG2	3.68426e-07	-0.167471	0.065	0.194	0.00753542
KCNF1	3.70428e-07	-0.122454	0.057	0.179	0.00757637
RANBP6	3.75027e-07	-0.176881	0.142	0.288	0.00767043
AMIGO2	3.75354e-07	0.103504	0.126	0.05	0.00767711
DOK6	3.79064e-07	-0.0733758	0.138	0.289	0.007753
BLOC1S1	3.86158e-07	0.267345	0.663	0.557	0.00789809
COX7A2	3.86961e-07	-0.136679	0.893	0.95	0.00791452
ARPP19	3.88505e-07	-0.187255	0.736	0.806	0.00794609
ITGB1BP1	3.90083e-07	0.180779	0.383	0.246	0.00797837
CACHD1	3.90678e-07	0.224735	0.199	0.1	0.00799054
GRIK5	3.98456e-07	-0.172704	0.069	0.192	0.00814962
SERPINI1	4.00973e-07	-0.197363	0.031	0.14	0.00820111
DTNA	4.03169e-07	-0.175056	0.123	0.261	0.00824602
EEF1AKMT4	4.10998e-07	0.094951	0.103	0.037	0.00840613
RMST	4.11875e-07	0.259193	0.333	0.207	0.00842408
PUDP	4.12443e-07	0.0879821	0.126	0.05	0.0084357
RAD21	4.19077e-07	-0.1758	0.605	0.721	0.00857137
NBEA	4.31329e-07	-0.126848	0.176	0.328	0.00882198
C11orf87	4.43059e-07	-0.12241	0.019	0.125	0.00906189
ATXN1	4.49732e-07	-0.206183	0.084	0.213	0.00919836
PARD3	4.52955e-07	0.14158	0.261	0.144	0.0092643
SCG5	4.53533e-07	-0.239829	0.276	0.417	0.0092761
RSBN1L	4.55053e-07	-0.181865	0.433	0.552	0.0093072
ITGB3BP	4.5654e-07	0.125479	0.238	0.123	0.00933761
EPHA4	4.63509e-07	-0.220847	0.134	0.27	0.00948015
CCDC6	4.63662e-07	-0.1769	0.241	0.396	0.00948327
NECTIN1	4.6414e-07	-0.185188	0.073	0.195	0.00949306
PFKFB3	4.64886e-07	-0.223918	0.234	0.37	0.00950832
QPCT	4.64988e-07	-0.133168	0.015	0.116	0.0095104
FAM76B	4.66732e-07	-0.139313	0.184	0.323	0.00954606
LINC00472	4.71763e-07	0.0576326	0.115	0.043	0.00964897
RPL37A	4.7691e-07	-0.0914498	0.996	0.998	0.00975423
PFKM	4.80125e-07	-0.163389	0.318	0.463	0.00982001
WASHC1	4.81894e-07	-0.188678	0.192	0.338	0.00985618
PDLIM5	4.92455e-07	0.10504	0.215	0.108	0.0100722
STMP1	4.99866e-07	0.192571	0.778	0.707	0.0102238
SIK3	5.02714e-07	-0.164914	0.103	0.24	0.010282
NUDT22	5.02776e-07	0.0925643	0.249	0.135	0.0102833
AC078909.1	5.05434e-07	-0.137874	0.019	0.124	0.0103376
MOSMO	5.05675e-07	-0.177493	0.161	0.301	0.0103426
RPLP2	5.06909e-07	0.111734	0.985	0.987	0.0103678
KPNB1	5.1482e-07	-0.221223	0.464	0.601	0.0105296
COPS6	5.15739e-07	-0.208877	0.571	0.686	0.0105484
TRIO	5.17533e-07	-0.148105	0.253	0.416	0.0105851
SLC4A2	5.29787e-07	0.13502	0.238	0.126	0.0108357
ATN1	5.31396e-07	-0.210628	0.406	0.541	0.0108687
CNR1	5.361e-07	-0.0704249	0.08	0.211	0.0109649
CERCAM	5.36461e-07	0.0822284	0.107	0.039	0.0109722
NDUFAF8	5.39782e-07	0.236204	0.621	0.534	0.0110402
CDKN3	5.42944e-07	0.128143	0.103	0.038	0.0111048
AVEN	5.46764e-07	0.1454	0.211	0.108	0.011183
PHF6	5.50276e-07	0.238308	0.571	0.452	0.0112548
MSRB1	5.53299e-07	0.077224	0.138	0.058	0.0113166
ZNF821	5.63985e-07	-0.0913219	0.326	0.479	0.0115352
ENO3	5.66402e-07	0.0684348	0.111	0.042	0.0115846
TRIP6	5.70408e-07	0.181505	0.234	0.128	0.0116666
DNM1L	5.76839e-07	-0.173434	0.368	0.514	0.0117981
SLC44A5	5.8158e-07	-0.112163	0.011	0.108	0.0118951
YIPF4	5.82976e-07	-0.239311	0.318	0.449	0.0119236
FMN2	5.85942e-07	0.108285	0.157	0.071	0.0119843
ADD1	5.89216e-07	-0.179196	0.379	0.523	0.0120512
FBXO41	5.90581e-07	-0.0741327	0.031	0.14	0.0120792
CDCA7L	5.95608e-07	0.0930423	0.257	0.137	0.012182
BCOR	6.04515e-07	-0.182731	0.126	0.257	0.0123641
SNX8	6.16794e-07	0.0727725	0.138	0.057	0.0126153
KRTCAP2	6.21534e-07	0.30299	0.766	0.723	0.0127122
CLSTN2	6.32209e-07	-0.168005	0.05	0.166	0.0129306
SESTD1	6.33722e-07	-0.187098	0.276	0.422	0.0129615
LRRC4C	6.35007e-07	0.249595	0.375	0.234	0.0129878
FEZ1	6.38448e-07	-0.13347	0.716	0.811	0.0130582
ARHGEF10	6.48778e-07	0.0719029	0.13	0.053	0.0132694
HERC1	6.50078e-07	-0.16579	0.215	0.366	0.0132961
ERC1	6.58534e-07	-0.175235	0.184	0.325	0.013469
RPRD1A	6.61236e-07	-0.174503	0.31	0.463	0.0135243
APBB3	6.75502e-07	-0.11688	0.038	0.154	0.013816
GHITM	6.75859e-07	-0.213956	0.563	0.685	0.0138233
FBXO21	6.80519e-07	-0.212042	0.433	0.554	0.0139187
LRRC1	6.97842e-07	0.0378425	0.103	0.037	0.014273
VSNL1	6.98676e-07	-0.177536	0.034	0.145	0.01429
RAP2C	7.00791e-07	0.0552681	0.146	0.062	0.0143333
TMX4	7.04174e-07	-0.0776321	0.241	0.4	0.0144025
GOLGA8B	7.10769e-07	-0.199085	0.103	0.234	0.0145373
LIN37	7.11817e-07	-0.179733	0.153	0.287	0.0145588
DUSP12	7.12119e-07	-0.205262	0.234	0.376	0.014565
UBQLN1	7.24709e-07	-0.136137	0.375	0.529	0.0148225
EPHA2	7.43471e-07	0.050611	0.115	0.044	0.0152062
CYFIP2	7.66579e-07	-0.158557	0.287	0.435	0.0156788
C4orf48	7.71532e-07	-0.12121	0.866	0.923	0.0157801
AARSD1	7.7888e-07	-0.211316	0.295	0.429	0.0159304
FAM49A	7.8182e-07	-0.19353	0.046	0.155	0.0159906
RHOA	8.10447e-07	0.229866	0.732	0.674	0.0165761
TACC2	8.36849e-07	-0.185209	0.157	0.298	0.0171161
RERE	8.50078e-07	-0.203922	0.556	0.691	0.0173867
PAFAH1B2	8.53916e-07	-0.183881	0.372	0.501	0.0174652
TUSC3	8.72824e-07	-0.144885	0.456	0.603	0.0178519
ZFAND5	8.73948e-07	-0.185919	0.51	0.616	0.0178749
USP47	8.78325e-07	-0.180882	0.349	0.497	0.0179644
ACTR10	8.81764e-07	-0.141703	0.448	0.583	0.0180347
MRPS6	8.86221e-07	0.264678	0.632	0.55	0.0181259
ZNF253	8.99315e-07	-0.141626	0.057	0.177	0.0183937
ARL8A	9.06177e-07	-0.126706	0.402	0.548	0.018534
C20orf27	9.14122e-07	0.190562	0.379	0.25	0.0186965
[truncated: 6,854 more rows]

## Sheet: neurons AGS1_vs_neurons WT
	p_val	avg_logFC	pct.1	pct.2	p_val_adj
IRX2	0	1.24215	0.562	0.022	0
EBF3	5.55742e-289	0.867167	0.508	0.019	1.13666e-284
FOXG1	3.57846e-287	-1.21997	0.01	0.778	7.31902e-283
TFAP2A	6.05821e-283	1.34909	0.448	0.004	1.23909e-278
RBP1	8.60269e-280	-1.62873	0.205	0.857	1.75951e-275
LHX1	2.98754e-259	1.59861	0.46	0.018	6.11042e-255
TFAP2B	9.27225e-255	1.2437	0.395	0	1.89645e-250
IRX1	1.2901e-241	0.828192	0.417	0.012	2.63863e-237
CRNDE	2.04207e-241	0.735734	0.495	0.04	4.17665e-237
LHX1-DT	4.6379e-241	1.01651	0.42	0.013	9.48589e-237
EN2	1.70188e-217	0.497392	0.341	0	3.48085e-213
MEIS2	2.58125e-216	-1.26737	0.287	0.891	5.27943e-212
TAFA5	2.86799e-209	0.428597	0.329	0	5.8659e-205
CYP26A1	1.80461e-207	1.16251	0.381	0.015	3.69096e-203
COL3A1	2.43041e-197	0.55773	0.436	0.038	4.97091e-193
LINC01551	1.18551e-187	-0.999125	0.017	0.605	2.42473e-183
DLX5	1.30474e-184	-1.31935	0	0.578	2.66858e-180
DLX6-AS1	1.12361e-182	-1.70716	0	0.574	2.29813e-178
C5orf38	4.0202e-181	0.395044	0.31	0.006	8.22251e-177
MPPED2	1.07943e-177	-0.947216	0.091	0.645	2.20775e-173
OCIAD2	6.27172e-177	-0.875889	0.327	0.822	1.28275e-172
PTN	3.51273e-168	1.16476	0.887	0.552	7.18458e-164
COL1A2	3.76066e-165	0.589815	0.497	0.087	7.69169e-161
SIX3	1.90185e-164	-1.24307	0	0.534	3.88985e-160
IRX5	2.17668e-162	0.393414	0.26	0	4.45196e-158
A2M	1.51396e-159	0.670674	0.414	0.056	3.0965e-155
GFAP	3.67941e-157	0.51864	0.303	0.014	7.52549e-153
ARX	1.66748e-138	-0.813679	0	0.472	3.41049e-134
HSPA1A	1.8361e-137	-1.25381	0.191	0.672	3.75538e-133
BCL11B	2.60692e-137	-1.18882	0.209	0.665	5.33194e-133
NNAT	4.75063e-135	-1.95093	0	0.464	9.71647e-131
IRX3	6.83719e-134	0.341956	0.229	0.003	1.39841e-129
PEG3	1.03922e-133	-0.783138	0	0.46	2.12551e-129
FOXP2	7.04204e-131	0.750352	0.458	0.099	1.44031e-126
LYPD1	7.31653e-130	0.871346	0.53	0.159	1.49645e-125
DACH1	2.20672e-129	0.545268	0.434	0.086	4.5134e-125
C1orf61	2.46058e-127	0.958199	0.908	0.673	5.03263e-123
SKOR2	1.04154e-122	0.344245	0.198	0	2.13026e-118
RORA	7.22233e-122	0.737863	0.346	0.052	1.47718e-117
ZNF667-AS1	9.01468e-116	-0.500822	0	0.413	1.84377e-111
CACNA2D1	3.87192e-114	0.480712	0.407	0.083	7.91925e-110
UNCX	1.57088e-112	0.660853	0.381	0.074	3.21292e-108
RBMS1	5.74581e-112	0.343784	0.332	0.05	1.17519e-107
PAX3	1.8825e-107	0.3533	0.174	0	3.85027e-103
C11orf96	2.40922e-107	-1.07141	0.063	0.461	4.92757e-103
ZIC1	2.31571e-104	0.732295	0.535	0.195	4.73633e-100
TSPO	7.80311e-104	0.692061	0.634	0.301	1.59597e-99
UNC5C	2.23789e-103	0.305869	0.217	0.013	4.57715e-99
CA8	2.64951e-103	0.75413	0.215	0.013	5.41904e-99
EBF2	5.98958e-102	0.306232	0.166	0	1.22505e-97
FSTL5	3.07707e-99	0.572316	0.337	0.065	6.29353e-95
TAF4B	7.04624e-99	0.486365	0.196	0.009	1.44117e-94
NR2F1	2.40403e-98	0.817126	0.715	0.379	4.91696e-94
NR2F2	5.59825e-98	0.648802	0.555	0.213	1.14501e-93
GREB1L	1.10279e-97	0.295752	0.231	0.02	2.25554e-93
AC069277.1	1.45094e-95	-0.530627	0	0.356	2.96761e-91
TSPAN18	4.60453e-94	0.371993	0.3	0.052	9.41765e-90
ERBB4	1.12277e-93	0.366115	0.304	0.052	2.2964e-89
DLX6	6.63836e-93	-0.519803	0	0.348	1.35774e-88
ZFHX3	7.3836e-91	-0.554062	0.315	0.72	1.51017e-86
THSD7A	1.83286e-90	0.784366	0.511	0.197	3.74875e-86
TLE5	2.72492e-90	-0.581225	0.692	0.879	5.57327e-86
NXPH4	2.94543e-90	0.400009	0.348	0.079	6.02428e-86
HOXB5	3.76853e-90	-1.04867	0	0.34	7.70777e-86
HTRA1	1.07401e-89	0.409468	0.335	0.071	2.19667e-85
MT-ND5	1.23376e-89	-0.673916	0.908	0.98	2.5234e-85
DLX2	5.87977e-89	-0.601075	0.004	0.343	1.20259e-84
RPS21	1.22383e-88	-0.34153	0.964	0.992	2.50309e-84
LRRC61	1.54134e-88	-0.391851	0	0.335	3.15249e-84
SP9	2.69434e-88	-0.643358	0.019	0.364	5.51073e-84
RPL37A	5.6345e-87	-0.289395	0.991	0.998	1.15242e-82
NHLH1	1.58171e-85	0.620123	0.206	0.02	3.23508e-81
RPL8	5.42073e-85	-0.402907	0.952	0.989	1.1087e-80
FAM89A	1.16751e-82	0.178138	0.168	0.008	2.38791e-78
TAGLN3	4.46791e-82	0.676958	0.803	0.645	9.13821e-78
PTGER3	7.47893e-82	0.343643	0.188	0.015	1.52967e-77
PCP4L1	2.18507e-81	0.634739	0.258	0.045	4.46913e-77
HEPH	1.96144e-80	0.188048	0.166	0.009	4.01174e-76
LHX5-AS1	6.10459e-80	0.443692	0.217	0.027	1.24857e-75
AC004158.1	8.90939e-80	-0.85589	0.171	0.51	1.82224e-75
IAH1	1.53435e-79	-0.339549	0.058	0.398	3.1382e-75
SMS	5.07677e-79	-0.522816	0.593	0.822	1.03835e-74
COL6A3	5.84631e-79	0.219522	0.137	0.002	1.19575e-74
COL12A1	2.61688e-78	0.213071	0.169	0.011	5.35231e-74
TSHZ2	3.98313e-78	-0.788016	0.069	0.403	8.14669e-74
LINC00960	1.11819e-77	0.207215	0.233	0.033	2.28703e-73
POLR2J3	1.79215e-77	-0.555301	0.477	0.735	3.66549e-73
NTM	1.75544e-76	0.955922	0.576	0.294	3.59041e-72
DNER	1.01836e-75	0.681892	0.756	0.493	2.08285e-71
SLIT2	2.49295e-75	0.422691	0.258	0.049	5.09884e-71
MAB21L1	9.79868e-75	0.513836	0.236	0.037	2.00412e-70
ADCYAP1	1.52544e-74	0.395877	0.262	0.05	3.11998e-70
NHLH2	1.6098e-73	0.344043	0.24	0.04	3.29253e-69
ATF3	4.92195e-73	0.464704	0.293	0.07	1.00669e-68
PPP1R14C	5.39235e-72	0.602026	0.32	0.088	1.1029e-67
RPS4X	7.69536e-72	-0.325608	0.949	0.985	1.57393e-67
TGFBI	2.84352e-71	0.309381	0.215	0.031	5.81585e-67
RPL36	5.47092e-70	-0.300688	0.976	0.987	1.11897e-65
RPL11	6.16759e-70	-0.302674	0.972	0.994	1.26146e-65
MGP	1.15449e-69	0.615262	0.131	0.004	2.36129e-65
IFITM3	3.30235e-69	0.394058	0.272	0.059	6.75429e-65
CHCHD2	1.31208e-68	-0.569222	0	0.271	2.68359e-64
GNRH1	2.49181e-68	-2.30533	0.009	0.285	5.0965e-64
UBE2QL1	2.1603e-67	0.341679	0.383	0.124	4.41845e-63
RPL14	1.30612e-66	-0.283735	0.948	0.988	2.6714e-62
POSTN	1.5649e-66	0.223155	0.179	0.02	3.20069e-62
RPS18	2.69594e-66	-0.271704	0.992	0.994	5.51402e-62
HINT1	3.4921e-66	-0.311985	0.887	0.963	7.14239e-62
NAV2	1.34972e-65	0.394062	0.361	0.116	2.76058e-61
ZNF385D	1.76441e-65	0.537888	0.382	0.134	3.60874e-61
RPS29	1.00883e-64	-0.268305	0.972	0.995	2.06337e-60
IFITM2	1.22421e-64	0.227739	0.15	0.012	2.50387e-60
CNTNAP2	2.71978e-64	-0.527162	0.397	0.696	5.56277e-60
BMP5	4.33471e-64	0.14318	0.105	0	8.86578e-60
AC106881.1	1.59623e-63	0.172904	0.149	0.012	3.26476e-59
LMX1B	2.00824e-63	0.137575	0.104	0	4.10744e-59
C1QL1	4.9848e-63	0.364368	0.249	0.053	1.01954e-58
MT-ND3	1.87847e-62	0.461577	0.981	0.973	3.84203e-58
TOX3	3.69229e-62	0.480445	0.507	0.227	7.55185e-58
LHX5	4.02134e-62	0.232324	0.156	0.015	8.22485e-58
RFX4	4.96576e-62	0.273878	0.196	0.031	1.01565e-57
ATP1A2	5.31921e-62	0.200037	0.131	0.008	1.08794e-57
RPL26	5.57135e-62	-0.274841	0.974	0.991	1.13951e-57
PCSK1N	8.1902e-62	0.574566	0.921	0.866	1.67514e-57
ZIC4	2.53623e-61	0.213562	0.217	0.04	5.18736e-57
SKOR1	3.13766e-61	0.209775	0.125	0.006	6.41746e-57
RPL39	3.33537e-61	-0.302556	0.969	0.993	6.82184e-57
ADCY1	3.6622e-61	0.453702	0.373	0.132	7.49031e-57
PTX3	3.96673e-61	0.214699	0.179	0.024	8.11314e-57
PON2	7.12538e-61	0.4805	0.366	0.126	1.45735e-56
ELN	7.57751e-61	0.289402	0.232	0.047	1.54983e-56
SLC1A6	8.36828e-61	0.385151	0.233	0.05	1.71156e-56
VIM	1.44983e-60	0.816326	0.998	0.98	2.96535e-56
FAU	1.7738e-60	-0.246059	0.96	0.986	3.62795e-56
RPS11	2.31325e-60	-0.351545	0.962	0.98	4.73129e-56
SEZ6L	6.09079e-60	0.29336	0.276	0.072	1.24575e-55
MT-CYB	1.45922e-59	0.425616	0.983	0.987	2.98455e-55
RPL38	2.31675e-59	-0.255126	0.936	0.985	4.73844e-55
EDIL3	1.20228e-58	0.364679	0.387	0.142	2.45902e-54
SNHG5	1.55077e-58	-0.479444	0.479	0.708	3.17179e-54
BAALC	1.77863e-58	0.351029	0.371	0.134	3.63784e-54
HOXB-AS1	8.37972e-58	0.204815	0.181	0.027	1.7139e-53
DLX1	1.1555e-57	-0.387213	0	0.234	2.36335e-53
PID1	3.20544e-57	0.391368	0.411	0.164	6.55609e-53
FEZ2	3.55129e-57	0.370428	0.481	0.22	7.26345e-53
RPL29	6.46703e-57	-0.286961	0.965	0.99	1.3227e-52
ZNF503	9.83929e-57	-0.667737	0.089	0.351	2.01243e-52
LINC00461	1.37459e-56	0.624924	0.827	0.734	2.81145e-52
LHX2	2.06541e-56	-0.558116	0.041	0.299	4.22438e-52
RPL32	2.26868e-56	-0.247758	0.98	0.994	4.64012e-52
RPL36A	2.28736e-56	-0.292198	0.951	0.985	4.67834e-52
RPS25	5.04184e-56	-0.268742	0.963	0.991	1.03121e-51
RPL30	3.71035e-55	-0.269755	0.971	0.994	7.58877e-51
RPL23A	7.20403e-55	-0.271609	0.942	0.981	1.47344e-50
MIR99AHG	1.21276e-54	0.514646	0.704	0.456	2.48045e-50
DIPK2A	1.71697e-54	0.320986	0.285	0.084	3.51172e-50
RPL9	4.78953e-54	-0.241962	0.968	0.99	9.79603e-50
RPL35A	5.40953e-54	-0.26565	0.973	0.995	1.10641e-49
PLAAT3	7.86577e-54	0.240139	0.185	0.033	1.60879e-49
PCDHGB6	1.20198e-53	0.334525	0.451	0.195	2.45841e-49
GYPC	2.07154e-53	0.23347	0.19	0.035	4.23693e-49
APOL4	2.21655e-53	0.162044	0.134	0.013	4.5335e-49
UQCRFS1	2.28424e-53	-0.355736	0.55	0.741	4.67195e-49
SHB	5.49687e-53	-0.393009	0.098	0.35	1.12427e-48
CD99	6.23007e-53	0.573166	0.598	0.348	1.27424e-48
EPHA5	2.23316e-52	0.54076	0.299	0.1	4.56747e-48
MIAT	2.86806e-51	0.711557	0.742	0.549	5.86604e-47
HNRNPC	5.11104e-51	-0.321603	0.856	0.938	1.04536e-46
RMST	5.44486e-51	0.438768	0.455	0.207	1.11364e-46
GABRA2	7.2416e-51	-0.352699	0	0.209	1.48112e-46
EIF4A2	2.72884e-50	-0.281636	0.887	0.967	5.58129e-46
EBF1	4.69127e-50	0.358983	0.419	0.175	9.59505e-46
RPL34	5.45582e-50	-0.24404	0.98	0.996	1.11588e-45
COL1A1	6.31572e-50	0.419818	0.529	0.262	1.29175e-45
SLC32A1	1.47513e-49	-0.307872	0.032	0.26	3.01708e-45
CD24	1.95333e-49	0.359548	0.912	0.921	3.99515e-45
PUS7L	2.47829e-49	-0.260568	0	0.204	5.06885e-45
CALR	3.05258e-49	0.640231	0.853	0.733	6.24343e-45
RPL18	3.19182e-49	-0.239421	0.967	0.989	6.52824e-45
OLA1	3.46183e-49	-0.411716	0.615	0.787	7.08048e-45
HIST1H4C	6.72561e-49	0.540683	0.866	0.818	1.37559e-44
RPL7	7.74108e-49	-0.297561	0.916	0.972	1.58328e-44
SPARC	1.06615e-48	0.511752	0.544	0.307	2.18059e-44
CLU	1.56701e-48	0.581196	0.576	0.325	3.20501e-44
TPM2	1.87382e-48	-0.353644	0.241	0.505	3.83252e-44
TGFB1I1	1.87963e-48	0.238427	0.297	0.098	3.84442e-44
FN1	2.18468e-48	0.368883	0.467	0.213	4.46832e-44
AC233296.1	3.37915e-48	0.260876	0.269	0.081	6.91138e-44
GNG5	3.47031e-48	0.635721	0.561	0.338	7.09783e-44
CYTOR	7.83753e-48	0.55493	0.359	0.145	1.60301e-43
CD44	8.03596e-48	0.267606	0.222	0.057	1.64359e-43
DCC	8.31248e-48	0.430364	0.426	0.192	1.70015e-43
HOXB8	1.03963e-47	-0.481466	0	0.198	2.12635e-43
PHGDH	1.06593e-47	0.479658	0.578	0.357	2.18016e-43
COL5A2	1.70195e-47	0.268188	0.279	0.089	3.481e-43
TPM1	2.06377e-47	-0.325251	0.487	0.71	4.22104e-43
KLHL35	4.98682e-47	0.400231	0.326	0.123	1.01995e-42
CHAC1	6.50813e-47	0.247168	0.262	0.081	1.33111e-42
CXXC5	7.11354e-47	0.468524	0.625	0.408	1.45493e-42
RPL5	1.35553e-46	-0.23987	0.962	0.989	2.77247e-42
ISL1	1.67727e-46	-0.347988	0	0.193	3.43051e-42
ZNF667	2.11294e-46	-0.230935	0	0.193	4.3216e-42
CEBPB	2.16451e-46	0.324211	0.313	0.115	4.42707e-42
CXCR4	6.82153e-46	0.341875	0.312	0.114	1.39521e-41
EPHB6	8.38789e-46	0.160916	0.177	0.035	1.71557e-41
NEFL	1.90212e-45	-0.402997	0.324	0.58	3.89041e-41
SATB1	3.38426e-45	0.21687	0.242	0.07	6.92182e-41
AC009403.2	5.43731e-45	0.110829	0.116	0.012	1.11209e-40
BEX5	5.79883e-45	0.334611	0.337	0.133	1.18603e-40
PSAT1	1.20033e-44	0.367274	0.48	0.244	2.45504e-40
RPL13	4.66341e-44	-0.232804	0.983	0.995	9.53806e-40
COL6A2	7.59118e-44	0.266863	0.264	0.084	1.55262e-39
PMP22	1.04487e-43	0.225212	0.183	0.041	2.13708e-39
CAMK2N1	1.13755e-43	-0.481125	0.435	0.701	2.32664e-39
IER5L	1.31383e-43	0.569198	0.69	0.47	2.68717e-39
GSN	2.23551e-43	0.171306	0.183	0.041	4.5723e-39
EMP3	2.93217e-43	0.313765	0.281	0.099	5.99717e-39
YWHAZ	2.9431e-43	-0.303939	0.848	0.944	6.01953e-39
SVBP	3.57191e-43	-0.328573	0.678	0.828	7.30562e-39
ZNF428	4.27356e-43	-0.293792	0.852	0.95	8.74072e-39
NR2F1-AS1	4.6713e-43	0.286553	0.363	0.15	9.55421e-39
RPL24	5.92481e-43	-0.230629	0.956	0.993	1.2118e-38
RPL18A	7.2996e-43	-0.230417	0.973	0.991	1.49299e-38
HOXB6	9.93276e-43	-0.451318	0	0.179	2.03155e-38
ZNF506	1.26038e-42	-0.24117	0.017	0.211	2.57786e-38
ZFP36L1	1.61777e-42	0.442905	0.273	0.096	3.30882e-38
RBMS3	2.43645e-42	0.221494	0.273	0.092	4.98326e-38
RPS5	2.44002e-42	-0.239486	0.942	0.979	4.99058e-38
AP000894.2	2.89812e-42	0.153761	0.13	0.019	5.92753e-38
C11orf74	3.00319e-42	-0.262856	0.115	0.346	6.14243e-38
SLC7A11	4.04622e-42	0.161003	0.132	0.02	8.27573e-38
AC109466.1	4.76218e-42	0.18645	0.124	0.017	9.74008e-38
CBLN1	5.38355e-42	0.199569	0.149	0.027	1.1011e-37
PCDH9	6.17492e-42	0.633772	0.516	0.302	1.26296e-37
PBX1	6.35302e-42	-0.363519	0.628	0.799	1.29938e-37
UPF3A	6.65746e-42	-0.288368	0.626	0.773	1.36165e-37
RND3	6.86567e-42	0.482971	0.698	0.518	1.40424e-37
TLE4	9.86899e-42	-0.414231	0.269	0.513	2.0185e-37
EIF5A	1.01164e-41	0.373048	0.69	0.528	2.06911e-37
CD9	1.20759e-41	0.407251	0.169	0.038	2.46989e-37
RPS8	1.72464e-41	-0.211493	0.975	0.991	3.5274e-37
JUN	1.75056e-41	0.694455	0.69	0.49	3.58043e-37
MIR4435-2HG	1.98233e-41	0.313803	0.225	0.067	4.05447e-37
XBP1	2.56423e-41	0.394505	0.529	0.317	5.24461e-37
DUSP4	2.63822e-41	-0.360589	0.33	0.581	5.39595e-37
PCDHA12	3.2615e-41	0.258284	0.315	0.123	6.67074e-37
CCDC144NL-AS1	5.1292e-41	0.331867	0.28	0.099	1.04907e-36
HES6	6.16503e-41	1.71855	0.651	0.481	1.26093e-36
RPL22	7.27908e-41	-0.240381	0.945	0.987	1.48879e-36
RPS13	7.80973e-41	-0.212843	0.969	0.991	1.59732e-36
LAMA4	7.89077e-41	0.154897	0.117	0.015	1.6139e-36
CP	1.08998e-40	0.100501	0.108	0.012	2.22933e-36
CCDC160	1.21334e-40	0.147914	0.141	0.025	2.48164e-36
RPS23	1.26459e-40	-0.223455	0.983	0.992	2.58647e-36
NFIX	1.7252e-40	0.307121	0.267	0.095	3.52855e-36
NAP1L1	2.65677e-40	-0.388471	0.809	0.916	5.4339e-36
HMGA1	3.33448e-40	-0.329417	0.564	0.738	6.82001e-36
ASXL3	3.64306e-40	0.415871	0.483	0.273	7.45116e-36
CHD7	5.48533e-40	0.510689	0.501	0.301	1.12191e-35
NR2F2-AS1	1.44038e-39	0.148622	0.107	0.012	2.94601e-35
PDPN	2.59436e-39	0.171529	0.136	0.024	5.30625e-35
RGMB	5.68485e-39	0.542702	0.439	0.234	1.16272e-34
RPL12	8.07235e-39	-0.250702	0.95	0.979	1.65104e-34
CHRNA3	8.81476e-39	0.138546	0.104	0.012	1.80288e-34
GPM6A	9.98234e-39	0.308861	0.949	0.918	2.04169e-34
NRXN1	1.26902e-38	0.525741	0.74	0.591	2.59553e-34
ID3	2.41827e-38	0.447491	0.497	0.272	4.94609e-34
NCKAP5	4.28775e-38	0.161718	0.168	0.04	8.76974e-34
SLC8A1	5.18168e-38	-0.354096	0.148	0.361	1.05981e-33
UBA52	5.54815e-38	-0.223373	0.932	0.975	1.13476e-33
LY6E	5.62446e-38	-0.277861	0.156	0.368	1.15037e-33
CXCL14	6.69933e-38	-0.354096	0.024	0.204	1.37021e-33
NACA	1.00121e-37	-0.204884	0.953	0.989	2.04778e-33
ANXA5	1.30889e-37	0.421259	0.47	0.261	2.67707e-33
TANC2	1.32382e-37	-0.29626	0.266	0.495	2.70762e-33
RPS9	1.3595e-37	-0.246409	0.954	0.977	2.78059e-33
ZEB1	1.52364e-37	0.577111	0.539	0.351	3.11631e-33
RND2	1.97673e-37	0.355956	0.438	0.235	4.04301e-33
ZNF423	3.63391e-37	0.184245	0.288	0.111	7.43244e-33
AC006115.2	6.70892e-37	-0.270474	0.07	0.271	1.37217e-32
CCDC80	8.77337e-37	0.120411	0.122	0.02	1.79442e-32
GPM6B	9.38278e-37	0.611466	0.713	0.55	1.91906e-32
VSTM2A	1.39153e-36	0.240579	0.277	0.107	2.8461e-32
RTN4RL2	1.43171e-36	0.125187	0.147	0.031	2.92827e-32
KHDRBS2	1.50079e-36	-0.185054	0	0.155	3.06957e-32
NRIP1	4.97206e-36	-0.301349	0.212	0.426	1.01694e-31
PRKAR1B	9.36659e-36	-0.23341	0.07	0.263	1.91575e-31
PPDPF	9.97764e-36	-0.280794	0.851	0.936	2.04073e-31
EMX2	1.25217e-35	-0.270083	0.011	0.172	2.56107e-31
CRYBG3	1.50136e-35	0.175546	0.105	0.014	3.07073e-31
RPL37	1.56193e-35	-0.196637	0.987	0.996	3.19462e-31
RHOU	1.56914e-35	0.208732	0.246	0.087	3.20937e-31
EEF1A2	1.76288e-35	-0.312123	0.684	0.853	3.60563e-31
ZNF528-AS1	2.51688e-35	-0.268746	0.007	0.162	5.14778e-31
CKB	3.04324e-35	-0.392113	0.826	0.953	6.22434e-31
MRPS35	3.80327e-35	-0.272123	0.255	0.455	7.77883e-31
PRPH	5.36612e-35	-0.45361	0.132	0.35	1.09753e-30
SNHG6	5.7747e-35	-0.242409	0.868	0.95	1.1811e-30
CCNI	7.04636e-35	-0.228059	0.919	0.97	1.44119e-30
PPP1R1A	1.1852e-34	0.242048	0.348	0.155	2.42408e-30
RPL7A	1.68896e-34	-0.20198	0.976	0.992	3.45444e-30
BGN	2.49725e-34	0.132682	0.105	0.015	5.10762e-30
RPL21	2.96697e-34	-0.20441	0.976	0.99	6.06835e-30
CACHD1	3.90604e-34	0.207906	0.264	0.1	7.98903e-30
BOC	4.39037e-34	0.259809	0.206	0.067	8.97961e-30
C1QL4	5.50398e-34	0.126873	0.112	0.018	1.12573e-29
ZFHX4	6.34871e-34	-0.335347	0.347	0.595	1.2985e-29
NME3	7.28798e-34	-0.281213	0.248	0.454	1.49061e-29
RORB	9.95562e-34	0.200973	0.166	0.044	2.03622e-29
CNTNAP4	1.00617e-33	0.250918	0.146	0.034	2.05792e-29
MID1	1.0249e-33	0.220294	0.216	0.073	2.09623e-29
RPL19	1.17482e-33	-0.193672	0.968	0.991	2.40286e-29
ZNF677	1.18146e-33	-0.213628	0.069	0.254	2.41644e-29
SOX2-OT	1.57726e-33	-0.494543	0.13	0.319	3.22596e-29
RPS14	1.80582e-33	-0.190715	0.977	0.994	3.69345e-29
DDIT3	4.13882e-33	0.409785	0.507	0.31	8.46514e-29
SLC35F3	4.29847e-33	0.142759	0.105	0.016	8.79167e-29
BTF3	7.46212e-33	-0.2311	0.895	0.963	1.52623e-28
FOXP1	8.55302e-33	-0.45203	0.419	0.623	1.74935e-28
DIO3OS	9.10023e-33	0.213487	0.177	0.051	1.86127e-28
UBE2E2	1.18369e-32	0.252698	0.397	0.201	2.421e-28
KIF5C	1.54599e-32	0.418044	0.845	0.831	3.16201e-28
GAD1	1.64858e-32	-0.279516	0.206	0.437	3.37183e-28
PLTP	1.6592e-32	0.231158	0.257	0.101	3.39355e-28
SYT10	1.77249e-32	-0.361977	0.011	0.159	3.62527e-28
CELF4	1.85704e-32	-0.303185	0.337	0.578	3.7982e-28
TRIB3	2.35095e-32	0.223422	0.222	0.079	4.80839e-28
RPS16	3.49895e-32	-0.207259	0.956	0.982	7.1564e-28
MEST	3.69283e-32	-0.411882	0.384	0.566	7.55294e-28
EPB41L3	3.92345e-32	0.333225	0.329	0.153	8.02463e-28
LRRN1	4.05014e-32	0.338118	0.443	0.252	8.28375e-28
MIR100HG	5.43506e-32	-0.283993	0.683	0.82	1.11163e-27
VCAN	6.56696e-32	-0.522574	0.52	0.67	1.34314e-27
SESN2	6.80464e-32	0.187808	0.254	0.1	1.39175e-27
VAMP2	7.26149e-32	-0.318378	0.752	0.901	1.48519e-27
BLOC1S1	1.0049e-31	0.313876	0.702	0.557	2.05533e-27
ARPP21	1.00671e-31	-0.445981	0.167	0.354	2.05902e-27
EPHA7	1.25693e-31	0.182699	0.16	0.044	2.57079e-27
EGLN3	1.78231e-31	-0.303134	0.278	0.481	3.64536e-27
WNT3	1.88008e-31	0.107663	0.167	0.046	3.84534e-27
SOX15	2.21528e-31	-0.177227	0.005	0.145	4.53092e-27
CELF5	2.29315e-31	-0.30306	0.491	0.671	4.69018e-27
EPB41	3.41287e-31	0.351043	0.458	0.265	6.98034e-27
HOXB4	3.92491e-31	-0.258349	0	0.133	8.02762e-27
SPATA6	4.54539e-31	0.143914	0.17	0.049	9.29669e-27
AUXG01000058.1	4.81113e-31	-0.417263	0.339	0.53	9.84021e-27
UPP1	7.88459e-31	0.176345	0.157	0.043	1.61263e-26
ISLR2	1.06696e-30	-0.188542	0.19	0.41	2.18225e-26
GFRA1	1.39554e-30	0.298082	0.243	0.097	2.8543e-26
TES	1.55772e-30	0.189211	0.244	0.096	3.186e-26
CNTN2	1.9173e-30	0.48412	0.3	0.138	3.92145e-26
DNAJB1	2.13669e-30	-0.527948	0.418	0.603	4.37016e-26
INSM1	2.84026e-30	0.54125	0.442	0.275	5.80918e-26
RPS24	2.91714e-30	-0.202941	0.98	0.994	5.96642e-26
TCEAL6	3.72044e-30	-0.193895	0.023	0.171	7.60942e-26
ANKRD9	3.94554e-30	0.117419	0.146	0.038	8.0698e-26
ARL4A	5.00867e-30	0.254763	0.31	0.142	1.02442e-25
CRYBB2	6.21695e-30	-0.166293	0.007	0.141	1.27155e-25
RPL13A	6.39247e-30	-0.18322	0.968	0.99	1.30745e-25
NAA38	6.66651e-30	-0.305888	0.516	0.677	1.3635e-25
FRMD4A	7.30541e-30	0.347491	0.502	0.309	1.49418e-25
HOXB7	7.5221e-30	-0.232942	0	0.128	1.5385e-25
EIF3H	8.65086e-30	-0.243171	0.803	0.896	1.76936e-25
YARS	9.19816e-30	0.293522	0.529	0.333	1.8813e-25
ACAT2	9.3469e-30	0.269504	0.388	0.211	1.91172e-25
HSP90AA1	1.04362e-29	-0.270799	0.985	0.998	2.13452e-25
CDK2AP1	1.11206e-29	0.475719	0.643	0.525	2.2745e-25
TCF4	1.58061e-29	0.59192	0.541	0.385	3.23282e-25
RAB32	2.01911e-29	0.160479	0.177	0.055	4.12969e-25
EEF1G	2.18972e-29	-0.182198	0.945	0.98	4.47864e-25
NDFIP1	2.38188e-29	0.314525	0.812	0.73	4.87167e-25
TSHZ3	3.1114e-29	-0.25637	0.08	0.24	6.36374e-25
SARS	3.28004e-29	0.342878	0.841	0.801	6.70868e-25
NDST3	4.87374e-29	0.142887	0.135	0.034	9.96825e-25
RIPOR2	5.42723e-29	-0.22927	0.125	0.306	1.11003e-24
TLE2	5.42822e-29	-0.239327	0.081	0.247	1.11023e-24
HSP90AB1	5.52355e-29	-0.175888	0.952	0.991	1.12973e-24
NTRK2	8.19239e-29	0.334522	0.321	0.155	1.67559e-24
TOMM20	1.39719e-28	-0.214308	0.836	0.932	2.85768e-24
S100B	1.64836e-28	0.255334	0.22	0.084	3.37138e-24
KCNQ3	1.69933e-28	0.194571	0.27	0.113	3.47564e-24
PLXNA4	1.83828e-28	0.354561	0.342	0.174	3.75984e-24
RPS27	1.95702e-28	-0.192815	0.988	0.996	4.00269e-24
RFTN2	1.9729e-28	0.117035	0.111	0.023	4.03518e-24
KCNF1	2.01106e-28	-0.199293	0.033	0.179	4.11322e-24
RPLP2	3.16865e-28	-0.185556	0.956	0.987	6.48085e-24
VAV3	4.14002e-28	0.145717	0.117	0.026	8.46758e-24
RPL31	5.03739e-28	-0.207021	0.888	0.957	1.0303e-23
ST8SIA1	7.31529e-28	0.146574	0.272	0.116	1.4962e-23
TMSB4X	8.90755e-28	0.28714	0.975	0.989	1.82186e-23
S100A6	9.11176e-28	0.338227	0.362	0.191	1.86363e-23
RPS15A	9.8442e-28	-0.188965	0.977	0.991	2.01343e-23
ANKRD1	1.12905e-27	-0.166132	0	0.119	2.30924e-23
SHMT2	1.14679e-27	0.352923	0.528	0.351	2.34554e-23
AP1S2	1.29093e-27	0.318279	0.767	0.672	2.64035e-23
PXDC1	1.29145e-27	0.0929507	0.104	0.02	2.6414e-23
TENT5A	1.35048e-27	0.136613	0.178	0.058	2.76215e-23
PRDX6	1.68914e-27	-0.352998	0.424	0.592	3.45481e-23
PMEPA1	1.81092e-27	0.351052	0.719	0.59	3.70387e-23
SUMO2	1.92137e-27	-0.171723	0.933	0.974	3.92977e-23
TCF12	1.95059e-27	0.432435	0.489	0.321	3.98954e-23
PAFAH1B3	2.02663e-27	-0.234329	0.819	0.919	4.14506e-23
RPS15	2.65815e-27	-0.180852	0.972	0.991	5.43672e-23
NRG3	2.99388e-27	0.117463	0.132	0.033	6.12339e-23
BCAT1	3.73502e-27	0.299005	0.485	0.306	7.63924e-23
BNIP3	4.9935e-27	0.391141	0.878	0.878	1.02132e-22
TRMT112	6.04142e-27	-0.256821	0.691	0.819	1.23565e-22
GAMT	8.09406e-27	-0.228522	0.353	0.522	1.65548e-22
MARCKS	8.46095e-27	0.196383	0.951	0.975	1.73052e-22
CHL1	1.07898e-26	0.414466	0.576	0.409	2.20683e-22
NPM1	1.08142e-26	-0.179516	0.92	0.973	2.21184e-22
CHMP2B	1.10022e-26	0.363894	0.494	0.316	2.25028e-22
HS6ST3	1.24402e-26	0.189857	0.147	0.044	2.54439e-22
RPL15	1.25367e-26	-0.162523	0.972	0.994	2.56412e-22
PAX6	1.3787e-26	-0.35016	0.11	0.279	2.81986e-22
UTY	2.03933e-26	-0.141234	0	0.113	4.17104e-22
NUPR1	3.35779e-26	0.145519	0.118	0.028	6.86768e-22
SPOCK3	3.41053e-26	0.146264	0.164	0.053	6.97555e-22
TNC	3.69061e-26	0.159379	0.152	0.046	7.54841e-22
SDF2L1	3.85867e-26	0.282669	0.301	0.149	7.89213e-22
JAM2	3.93552e-26	0.22107	0.246	0.109	8.04931e-22
ARL2	4.10232e-26	0.281134	0.587	0.441	8.39047e-22
DPP7	5.27676e-26	-0.211774	0.147	0.314	1.07926e-21
XPOT	5.61308e-26	0.220481	0.361	0.191	1.14804e-21
FAM49B	5.63153e-26	-0.232358	0.446	0.623	1.15182e-21
LDLRAD4	6.14206e-26	0.292352	0.426	0.245	1.25623e-21
ID2	6.27783e-26	0.453337	0.704	0.589	1.284e-21
EPB41L4A-AS1	7.94862e-26	-0.217622	0.764	0.878	1.62573e-21
HRK	8.30092e-26	0.599151	0.222	0.094	1.69779e-21
OAZ1	9.46558e-26	-0.215664	0.867	0.945	1.936e-21
CLIP3	1.1281e-25	-0.24212	0.501	0.646	2.3073e-21
AIG1	1.15388e-25	0.214028	0.414	0.24	2.36003e-21
MGST1	1.22567e-25	0.142358	0.134	0.038	2.50687e-21
DIO3	1.48441e-25	0.189052	0.136	0.039	3.03607e-21
GULP1	1.4856e-25	0.142334	0.149	0.046	3.0385e-21
RPL41	1.7859e-25	-0.1544	0.997	0.998	3.65271e-21
TOMM7	1.81635e-25	-0.203727	0.832	0.927	3.71498e-21
PDE5A	1.94822e-25	-0.206086	0.015	0.137	3.98469e-21
SAMD11	2.01152e-25	-0.35375	0.232	0.401	4.11416e-21
TUBB3	2.45728e-25	-0.244231	0.954	0.986	5.02587e-21
UBB	2.88936e-25	-0.237087	0.902	0.977	5.9096e-21
ASS1	3.60688e-25	0.227695	0.248	0.11	7.37716e-21
STMN1	4.28388e-25	-0.179964	0.943	0.993	8.76182e-21
CARS	4.54035e-25	0.300648	0.52	0.358	9.28638e-21
NRP1	5.35757e-25	0.261469	0.26	0.12	1.09578e-20
TSTD1	5.4257e-25	-0.138298	0	0.107	1.10972e-20
C3orf70	5.88576e-25	0.158912	0.214	0.084	1.20381e-20
LRRC3B	6.23795e-25	0.295237	0.158	0.054	1.27585e-20
IDH1	6.33192e-25	0.269099	0.457	0.286	1.29507e-20
MMP17	6.3503e-25	0.201809	0.224	0.091	1.29883e-20
GSTP1	8.28305e-25	-0.208054	0.674	0.848	1.69413e-20
ATP2B1	9.12413e-25	-0.336137	0.334	0.489	1.86616e-20
ZNF790-AS1	9.9729e-25	-0.138552	0.015	0.136	2.03976e-20
FMC1	1.06039e-24	0.267129	0.546	0.372	2.16882e-20
GAD2	1.30627e-24	-0.203854	0.239	0.441	2.6717e-20
KREMEN1	1.50434e-24	0.0931631	0.112	0.027	3.07682e-20
RPS27A	1.66437e-24	-0.160258	0.973	0.993	3.40413e-20
NARS	1.77539e-24	0.293332	0.797	0.721	3.63121e-20
MGME1	3.67148e-24	0.156085	0.216	0.088	7.50927e-20
C1orf54	4.01701e-24	0.0753086	0.116	0.029	8.21598e-20
PSRC1	4.11345e-24	0.273843	0.279	0.139	8.41323e-20
SLITRK6	4.24153e-24	-0.194223	0.015	0.132	8.6752e-20
CBLB	4.65912e-24	0.253866	0.29	0.143	9.52929e-20
CAV1	4.74964e-24	0.128231	0.104	0.024	9.71443e-20
RNASEH2B	5.00435e-24	-0.219859	0.1	0.245	1.02354e-19
COL9A3	5.19366e-24	-0.169921	0.023	0.145	1.06226e-19
FIGN	5.5856e-24	0.200954	0.249	0.111	1.14242e-19
RDX	6.91668e-24	0.315345	0.795	0.725	1.41467e-19
CMBL	6.9795e-24	-0.182224	0.116	0.273	1.42752e-19
HOXB2	7.19448e-24	0.163421	0.363	0.188	1.47149e-19
RARB	8.08452e-24	-0.19874	0.038	0.168	1.65353e-19
HSPA5	8.93022e-24	0.33339	0.799	0.726	1.8265e-19
PPIL3	1.11348e-23	0.16178	0.317	0.161	2.2774e-19
NIPSNAP3A	1.1387e-23	0.171424	0.244	0.108	2.32898e-19
RPLP1	1.203e-23	-0.182388	0.985	0.996	2.46049e-19
RIMS3	1.28365e-23	0.148741	0.207	0.084	2.62545e-19
PTPRO	1.36787e-23	0.213586	0.347	0.184	2.7977e-19
CASP3	1.41943e-23	0.582435	0.453	0.308	2.90317e-19
RPS20	1.48229e-23	-0.219473	0.906	0.961	3.03172e-19
TENM2	1.52263e-23	0.264691	0.278	0.137	3.11424e-19
CPNE8	1.5269e-23	0.121664	0.115	0.03	3.12298e-19
RPL35	1.567e-23	-0.172215	0.935	0.978	3.20498e-19
MEF2C	1.64306e-23	-0.356948	0.188	0.353	3.36055e-19
EIF1AY	1.68692e-23	0.148275	0.31	0.154	3.45026e-19
YBX3	1.75612e-23	0.215359	0.255	0.118	3.5918e-19
KCNK10	1.81139e-23	0.0864548	0.117	0.031	3.70484e-19
CDKN1B	1.88014e-23	0.264527	0.507	0.327	3.84546e-19
DST	1.98611e-23	0.347826	0.6	0.459	4.06219e-19
KCNMA1	2.19902e-23	0.264869	0.22	0.095	4.49765e-19
RHOBTB3	2.28288e-23	0.293593	0.545	0.379	4.66918e-19
ZNF536	2.65253e-23	0.21488	0.288	0.142	5.42521e-19
C11orf87	2.77122e-23	0.310549	0.256	0.125	5.66798e-19
MT-ATP6	2.79369e-23	0.261053	0.981	0.985	5.71394e-19
PHLDA1	2.85567e-23	-0.330363	0.359	0.521	5.84069e-19
RPL6	3.20691e-23	-0.151075	0.984	0.995	6.5591e-19
IARS	3.39878e-23	0.214246	0.405	0.231	6.95151e-19
ILDR2	3.47446e-23	0.119295	0.129	0.038	7.10631e-19
ECE1	3.67992e-23	0.110457	0.101	0.024	7.52655e-19
ANP32A	3.81819e-23	-0.224404	0.588	0.715	7.80935e-19
TPD52L1	5.13515e-23	-0.150494	0.011	0.119	1.05029e-18
AFF2	5.75161e-23	0.195983	0.229	0.1	1.17638e-18
SYNE2	6.14567e-23	-0.286225	0.294	0.46	1.25697e-18
AUTS2	6.58461e-23	0.388352	0.768	0.661	1.34675e-18
CSPG5	6.7961e-23	0.139821	0.209	0.087	1.39001e-18
BRD7	7.81723e-23	0.28543	0.634	0.476	1.59886e-18
OTX2	8.40387e-23	-0.159912	0.008	0.113	1.71884e-18
PCBD1	8.41298e-23	-0.227398	0.171	0.323	1.72071e-18
NEAT1	1.07501e-22	0.506478	0.838	0.766	2.19872e-18
CCN1	1.19085e-22	-0.319646	0.108	0.252	2.43564e-18
CFI	1.22168e-22	-0.137647	0.015	0.126	2.49871e-18
ISG15	1.33528e-22	-0.170899	0.073	0.213	2.73105e-18
GRN	1.38128e-22	0.15439	0.231	0.1	2.82513e-18
MDK	1.46109e-22	0.355828	0.606	0.467	2.98836e-18
TAC1	1.56261e-22	0.172768	0.346	0.182	3.19601e-18
TAGLN	1.64543e-22	-0.1769	0.328	0.51	3.36541e-18
ELMOD1	2.19468e-22	0.154859	0.213	0.09	4.48878e-18
GRHPR	2.72142e-22	-0.210785	0.436	0.583	5.56613e-18
THRA	3.23196e-22	-0.256222	0.451	0.611	6.61034e-18
UPK3BL1	3.5415e-22	-0.203386	0.364	0.507	7.24342e-18
JAG1	3.91209e-22	0.189829	0.177	0.068	8.0014e-18
ZEB2	4.21082e-22	0.248173	0.346	0.192	8.61239e-18
TMEM163	4.61948e-22	0.132443	0.183	0.072	9.44823e-18
C7orf50	4.71326e-22	0.253795	0.57	0.42	9.64004e-18
SEMA6A	5.4254e-22	0.20307	0.34	0.189	1.10966e-17
GARS	6.13106e-22	0.331149	0.627	0.497	1.25399e-17
MYL6B	6.95105e-22	-0.20185	0.773	0.905	1.4217e-17
CAMK2N2	7.64034e-22	0.317119	0.45	0.295	1.56268e-17
ARL4C	7.83728e-22	0.282586	0.747	0.654	1.60296e-17
CITED2	9.99268e-22	0.370776	0.612	0.463	2.0438e-17
NPY	1.00373e-21	-0.361557	0.016	0.125	2.05293e-17
GABRB2	1.07399e-21	-0.174788	0.035	0.155	2.19663e-17
RPS17	1.08531e-21	-0.178877	0.892	0.953	2.21978e-17
RNH1	1.13526e-21	0.246021	0.549	0.391	2.32195e-17
HECW1	1.25182e-21	0.129103	0.197	0.081	2.56034e-17
RPS7	1.40855e-21	-0.179595	0.962	0.983	2.88092e-17
GUCY1A1	1.68085e-21	-0.362012	0.056	0.178	3.43784e-17
ALDH1L2	1.86959e-21	0.0993833	0.121	0.036	3.82386e-17
PROX1	1.87026e-21	0.105545	0.101	0.026	3.82523e-17
C12orf57	1.98771e-21	-0.186688	0.839	0.92	4.06547e-17
NAPRT	2.32431e-21	-0.16005	0.061	0.189	4.75392e-17
LINC02381	2.32557e-21	-0.319748	0.019	0.125	4.75649e-17
HNRNPA1	2.34013e-21	-0.181317	0.896	0.957	4.78626e-17
AKAP9	2.39875e-21	-0.184962	0.783	0.91	4.90616e-17
CECR2	2.52596e-21	0.194044	0.214	0.096	5.16635e-17
SNHG15	2.63925e-21	-0.225514	0.369	0.513	5.39805e-17
GSE1	2.84666e-21	-0.205677	0.333	0.495	5.82228e-17
PCDHB5	2.87103e-21	-0.120209	0.012	0.115	5.87211e-17
C16orf58	3.30497e-21	0.0933519	0.159	0.057	6.75965e-17
GTDC1	3.62293e-21	0.0876144	0.156	0.056	7.40999e-17
LGALS3BP	3.74588e-21	0.216291	0.328	0.182	7.66144e-17
COTL1	3.8971e-21	0.259208	0.606	0.433	7.97075e-17
MIR181A2HG	4.08856e-21	0.112706	0.149	0.052	8.36233e-17
PAK2	4.32199e-21	-0.211159	0.719	0.826	8.83976e-17
NOTCH3	4.32942e-21	0.145605	0.19	0.078	8.85496e-17
NDUFB4	4.48985e-21	-0.195592	0.794	0.899	9.18309e-17
BHLHE22	4.92988e-21	0.175209	0.15	0.053	1.00831e-16
WIPF3	5.08543e-21	-0.134541	0.023	0.131	1.04012e-16
CNN3	5.59764e-21	0.335144	0.661	0.547	1.14489e-16
GAB1	5.6419e-21	0.119092	0.153	0.055	1.15394e-16
LGALS1	5.66357e-21	0.320203	0.429	0.261	1.15837e-16
ERV3-1	6.66455e-21	-0.193955	0.133	0.277	1.3631e-16
MSRA	6.88809e-21	0.202178	0.303	0.159	1.40882e-16
STXBP6	7.79751e-21	-0.165384	0.022	0.129	1.59482e-16
TMEM65	8.92578e-21	0.161908	0.288	0.145	1.82559e-16
RPL17	8.9941e-21	-0.143691	0.972	0.989	1.83956e-16
RCBTB2	9.90631e-21	0.150521	0.252	0.12	2.02614e-16
COX7A2	9.92233e-21	-0.179278	0.864	0.95	2.02941e-16
RAB4B	1.04524e-20	0.132384	0.258	0.124	2.13784e-16
RPL4	1.11421e-20	-0.16406	0.917	0.964	2.2789e-16
TMEM50B	1.11983e-20	0.202151	0.361	0.206	2.29039e-16
MGST3	1.16627e-20	0.287757	0.778	0.748	2.38537e-16
ENO1	1.20104e-20	0.27707	0.953	0.974	2.45649e-16
CADM1	1.21572e-20	-0.293854	0.492	0.635	2.48652e-16
EIF2S2	1.25071e-20	0.288775	0.832	0.827	2.55807e-16
WWC1	1.50374e-20	0.0868701	0.112	0.032	3.07559e-16
CENPV	1.51155e-20	-0.21178	0.735	0.842	3.09157e-16
GAP43	1.73137e-20	0.396757	0.835	0.87	3.54116e-16
RRBP1	1.97026e-20	0.132633	0.207	0.089	4.02978e-16
NEDD4L	2.56956e-20	-0.168333	0.491	0.657	5.25552e-16
PTPRN2	2.84687e-20	-0.230091	0.251	0.396	5.8227e-16
LINC02506	3.42429e-20	-0.209236	0.103	0.239	7.0037e-16
DUSP6	3.60745e-20	-0.156353	0.04	0.155	7.37832e-16
LUM	4.19265e-20	0.118716	0.108	0.03	8.57523e-16
EXOC6	4.27605e-20	0.166013	0.277	0.141	8.74581e-16
RPL28	4.66832e-20	-0.143322	0.968	0.986	9.54812e-16
MZT2B	5.12047e-20	-0.158563	0.77	0.891	1.04729e-15
ARFGEF3	5.56123e-20	0.182472	0.215	0.098	1.13744e-15
SH3BGRL3	5.61015e-20	0.290504	0.788	0.763	1.14744e-15
RPS19	6.48262e-20	-0.161853	0.989	0.995	1.32589e-15
TMSB10	6.88013e-20	-0.164439	0.993	0.999	1.40719e-15
GTF2H2	7.69305e-20	0.17368	0.293	0.154	1.57346e-15
ZNF467	8.12149e-20	-0.157788	0.058	0.179	1.66109e-15
CRISPLD1	8.84433e-20	0.0980924	0.116	0.035	1.80893e-15
XPR1	9.4908e-20	-0.221715	0.4	0.556	1.94115e-15
B4GALT5	1.01821e-19	0.200847	0.33	0.187	2.08254e-15
NPTX2	1.01824e-19	0.156984	0.155	0.058	2.0826e-15
PSMA7	1.10242e-19	-0.196518	0.852	0.932	2.25479e-15
ZEB1-AS1	1.10332e-19	0.0950637	0.135	0.046	2.25661e-15
LIFR	1.19314e-19	0.167983	0.221	0.102	2.44033e-15
GLRX2	1.40951e-19	0.101007	0.152	0.056	2.88288e-15
KIF26A	1.59542e-19	-0.159842	0.046	0.16	3.26311e-15
JDP2	1.60996e-19	0.100202	0.133	0.046	3.29286e-15
PYCR1	1.66319e-19	0.194352	0.369	0.219	3.40172e-15
SULF2	1.81833e-19	0.16496	0.169	0.068	3.71903e-15
TGIF1	1.82815e-19	0.118533	0.173	0.07	3.73911e-15
ABRACL	1.88251e-19	-0.23836	0.449	0.581	3.8503e-15
EEF1B2	1.95703e-19	-0.196771	0.866	0.953	4.00271e-15
AC078909.1	1.99984e-19	-0.155749	0.023	0.124	4.09027e-15
GRID2	2.03795e-19	0.301284	0.236	0.114	4.16822e-15
CENPVL3	2.09146e-19	0.0495942	0.117	0.036	4.27766e-15
PREX1	2.10921e-19	0.168748	0.21	0.097	4.31397e-15
SPINT2	2.2605e-19	-0.23885	0.346	0.519	4.6234e-15
ARHGAP21	2.57524e-19	0.313554	0.683	0.547	5.26714e-15
MTRNR2L8	2.61994e-19	-0.289685	0.442	0.563	5.35856e-15
SLC3A2	2.6731e-19	0.439254	0.783	0.719	5.4673e-15
KNOP1	3.17386e-19	0.27014	0.642	0.519	6.49149e-15
GRIA4	3.21092e-19	0.251389	0.266	0.14	6.5673e-15
CRELD2	3.31099e-19	0.183868	0.351	0.205	6.77196e-15
PRR7	3.56755e-19	-0.212477	0.361	0.499	7.29671e-15
BAZ2B	3.82251e-19	0.340337	0.591	0.446	7.81818e-15
FER	3.83195e-19	0.188423	0.327	0.183	7.83748e-15
BCL11A	3.83479e-19	-0.275352	0.573	0.696	7.84329e-15
ROBO3	4.2088e-19	0.576863	0.183	0.081	8.60826e-15
BTG2	4.93579e-19	0.191924	0.221	0.106	1.00952e-14
GPT2	5.06533e-19	0.182782	0.326	0.184	1.03601e-14
DNAJB6	5.4824e-19	-0.215647	0.804	0.892	1.12131e-14
TMA16	5.98494e-19	0.191939	0.291	0.158	1.2241e-14
CCDC102B	6.32514e-19	0.10601	0.129	0.044	1.29368e-14
HERPUD1	6.36744e-19	0.339633	0.647	0.537	1.30233e-14
PPIB	7.55876e-19	0.287999	0.826	0.826	1.54599e-14
PFDN5	7.61921e-19	-0.161786	0.896	0.955	1.55836e-14
RUNX1T1	8.38424e-19	-0.211691	0.575	0.724	1.71483e-14
LRP10	9.20493e-19	0.0909483	0.109	0.033	1.88268e-14
ZNF720	9.29874e-19	0.118248	0.214	0.098	1.90187e-14
MFSD10	1.0554e-18	0.1733	0.497	0.334	2.1586e-14
RPS26	1.06657e-18	-0.134259	0.974	0.991	2.18145e-14
HSPA1B	1.10725e-18	-0.500281	0.215	0.373	2.26467e-14
RPL27	1.17598e-18	-0.15136	0.914	0.965	2.40523e-14
CAMK1	1.19524e-18	-0.17212	0.089	0.212	2.44461e-14
NKAIN1	1.24106e-18	0.26879	0.472	0.328	2.53835e-14
TRNP1	1.72135e-18	0.0932887	0.16	0.064	3.52067e-14
SSTR2	1.83939e-18	0.307073	0.202	0.094	3.7621e-14
DCX	2.1115e-18	-0.196385	0.735	0.895	4.31865e-14
INHBA-AS1	2.14296e-18	-0.130184	0.031	0.132	4.383e-14
SCG5	2.21317e-18	-0.220014	0.252	0.417	4.52659e-14
ENHO	2.29366e-18	0.309766	0.589	0.484	4.69123e-14
LGALS3	2.43684e-18	0.171265	0.228	0.11	4.98406e-14
BOK	2.64599e-18	0.125801	0.208	0.096	5.41185e-14
AC036176.1	2.77275e-18	0.107496	0.209	0.096	5.6711e-14
ZFAS1	2.77995e-18	-0.159927	0.904	0.961	5.68584e-14
RAB3A	2.81661e-18	-0.194864	0.565	0.744	5.7608e-14
THOC7	2.84802e-18	0.205162	0.508	0.359	5.82505e-14
PPA1	2.92499e-18	-0.17734	0.792	0.892	5.98248e-14
CALU	2.94696e-18	0.252555	0.518	0.37	6.02741e-14
IQCG	2.96975e-18	0.130446	0.241	0.119	6.07403e-14
E2F5	2.98425e-18	0.188444	0.245	0.125	6.10369e-14
AC008522.1	2.99509e-18	0.128413	0.117	0.038	6.12586e-14
KCTD1	3.10411e-18	0.161905	0.23	0.114	6.34883e-14
CNTN4	3.13037e-18	0.135504	0.17	0.07	6.40254e-14
PGK1	3.39989e-18	0.241941	0.896	0.932	6.95379e-14
QPCT	3.48983e-18	-0.128052	0.021	0.116	7.13776e-14
FMN2	3.56584e-18	0.130985	0.17	0.071	7.29321e-14
POU3F2	3.6324e-18	0.295111	0.445	0.295	7.42935e-14
VLDLR-AS1	3.65204e-18	0.16016	0.234	0.117	7.46951e-14
RPS2	3.90823e-18	-0.153251	0.991	0.996	7.99351e-14
ZIC2	5.06561e-18	0.35984	0.403	0.274	1.03607e-13
ZNF503-AS2	5.17066e-18	-0.129297	0.013	0.102	1.05756e-13
C4orf3	6.30815e-18	0.275239	0.661	0.583	1.29021e-13
SOCS3	6.62695e-18	0.0940899	0.158	0.064	1.35541e-13
MORF4L1	7.61877e-18	-0.16683	0.909	0.962	1.55827e-13
SEMA5B	7.63874e-18	0.1485	0.161	0.067	1.56235e-13
SILC1	7.77987e-18	0.172949	0.206	0.097	1.59122e-13
MARS	8.01903e-18	0.250337	0.384	0.237	1.64013e-13
SERPINB6	1.0618e-17	0.128576	0.205	0.095	2.1717e-13
PCAT7	1.0823e-17	0.117009	0.166	0.068	2.21364e-13
TMTC4	1.20952e-17	0.176426	0.335	0.192	2.47384e-13
CUX1	1.61337e-17	-0.224234	0.405	0.518	3.29982e-13
SH2D3C	1.71412e-17	0.224368	0.282	0.158	3.5059e-13
GRIN2D	1.94874e-17	0.103485	0.119	0.041	3.98576e-13
ADAMTS6	2.48981e-17	0.0853931	0.116	0.039	5.09241e-13
PHF6	2.59984e-17	0.272925	0.578	0.452	5.31745e-13
ITGB1BP1	2.73677e-17	0.189749	0.393	0.246	5.59751e-13
ETNK2	2.92098e-17	0.0889981	0.129	0.046	5.97427e-13
C2orf80	3.13165e-17	0.158632	0.296	0.165	6.40517e-13
EPHA5-AS1	3.23049e-17	0.0844786	0.134	0.05	6.60732e-13
LRATD1	3.33363e-17	-0.189516	0.124	0.25	6.81827e-13
ST6GALNAC5	3.57536e-17	-0.151193	0.077	0.193	7.31268e-13
KLF3-AS1	3.65804e-17	0.251442	0.258	0.14	7.48179e-13
GYG1	3.65833e-17	0.0783585	0.133	0.049	7.48238e-13
CHST11	3.70892e-17	0.193858	0.206	0.1	7.58585e-13
TSHZ1	3.72029e-17	-0.252468	0.111	0.228	7.60911e-13
RGS17	4.00369e-17	0.199811	0.334	0.201	8.18875e-13
NENF	4.08164e-17	-0.184322	0.152	0.275	8.34817e-13
ELAVL2	4.29699e-17	0.257194	0.449	0.308	8.78863e-13
GRM7	4.33147e-17	0.15325	0.123	0.045	8.85916e-13
PTMA	4.37428e-17	-0.121782	0.981	0.997	8.94672e-13
B3GAT1	4.92869e-17	0.191503	0.286	0.16	1.00806e-12
SDK1	5.32624e-17	0.106006	0.156	0.064	1.08938e-12
RGS16	5.33436e-17	0.397161	0.213	0.107	1.09104e-12
SLC2A4RG	5.54817e-17	0.114286	0.185	0.084	1.13477e-12
ST13	5.70784e-17	-0.165517	0.811	0.904	1.16742e-12
CERCAM	6.36975e-17	0.0803687	0.115	0.039	1.30281e-12
GNL3L	6.65459e-17	0.140195	0.216	0.105	1.36106e-12
REC8	7.15998e-17	-0.143333	0.059	0.166	1.46443e-12
CD63	7.26081e-17	0.267268	0.782	0.764	1.48505e-12
PSD3	8.52903e-17	-0.234587	0.217	0.345	1.74444e-12
KCNJ6	8.89728e-17	0.112061	0.166	0.07	1.81976e-12
DNAH14	9.19924e-17	0.176712	0.224	0.111	1.88152e-12
LAMB2	1.04184e-16	0.0908862	0.111	0.038	2.13088e-12
HIST1H1E	1.09409e-16	0.133017	0.294	0.162	2.23774e-12
FBXO17	1.10259e-16	-0.100438	0.025	0.116	2.25512e-12
AC138649.1	1.14976e-16	-0.137386	0.088	0.203	2.3516e-12
GRIN2B	1.33694e-16	-0.189578	0.162	0.295	2.73444e-12
NRCAM	1.3498e-16	0.310168	0.397	0.261	2.76075e-12
ARHGAP12	1.40194e-16	0.158506	0.314	0.182	2.86739e-12
IMPACT	1.48323e-16	0.130717	0.226	0.111	3.03364e-12
LMO3	2.05202e-16	-0.235484	0.143	0.277	4.19699e-12
GNG11	2.27831e-16	0.0977437	0.11	0.038	4.65982e-12
PTP4A3	2.35982e-16	-0.170916	0.141	0.26	4.82653e-12
PIGF	2.43321e-16	0.140531	0.341	0.201	4.97665e-12
MTHFD2	2.54185e-16	0.257844	0.461	0.32	5.19884e-12
ARMCX1	2.6755e-16	-0.147538	0.298	0.459	5.47221e-12
EIF4B	2.69589e-16	-0.17064	0.756	0.857	5.51391e-12
CDH11	2.71889e-16	0.212014	0.192	0.091	5.56095e-12
PKIB	2.81701e-16	0.102871	0.297	0.166	5.76162e-12
EPB41L4A	2.96381e-16	0.0607989	0.103	0.033	6.06187e-12
SMAD9	3.1453e-16	-0.193907	0.16	0.284	6.43308e-12
TTN-AS1	3.6507e-16	0.109228	0.135	0.052	7.46677e-12
TARS	3.65103e-16	0.23251	0.688	0.567	7.46744e-12
CAMLG	3.68929e-16	-0.185809	0.745	0.853	7.54569e-12
GABRB3	3.97135e-16	-0.224023	0.37	0.504	8.1226e-12
CTSC	4.00901e-16	0.130839	0.159	0.07	8.19962e-12
GNAO1	4.15778e-16	-0.159489	0.429	0.6	8.50392e-12
KIF5A	4.33398e-16	0.250345	0.537	0.412	8.86428e-12
ZNF585A	4.70265e-16	-0.117745	0.049	0.15	9.61834e-12
NRXN3	5.16167e-16	-0.180601	0.13	0.254	1.05572e-11
FADS1	5.19014e-16	-0.16057	0.359	0.484	1.06154e-11
SERPING1	5.54176e-16	0.110001	0.167	0.074	1.13346e-11
ATP5F1E	6.30233e-16	-0.156293	0.933	0.975	1.28901e-11
PTPN13	6.56367e-16	0.0910116	0.101	0.033	1.34247e-11
ATP8A1	6.59176e-16	0.143031	0.2	0.096	1.34821e-11
DCTN3	6.91438e-16	-0.166853	0.739	0.854	1.4142e-11
MTURN	7.45025e-16	0.145589	0.306	0.178	1.5238e-11
PRKCA	7.51997e-16	-0.145969	0.112	0.231	1.53806e-11
ANP32B	7.71837e-16	-0.224884	0.603	0.712	1.57864e-11
SFRP2	8.54297e-16	0.13077	0.107	0.037	1.74729e-11
TPT1	9.07221e-16	-0.122918	0.974	0.989	1.85554e-11
NEFM	9.25265e-16	0.0133201	0.359	0.513	1.89244e-11
LAPTM4A	9.34773e-16	0.251441	0.706	0.637	1.91189e-11
PDIA3	1.059e-15	0.282413	0.643	0.554	2.16597e-11
MT-CO2	1.06333e-15	0.16723	0.99	0.996	2.17482e-11
CCDC58	1.06603e-15	0.11499	0.284	0.158	2.18035e-11
NPTX1	1.06633e-15	0.150106	0.133	0.052	2.18097e-11
NRGN	1.18504e-15	-0.363979	0.123	0.24	2.42377e-11
RETREG1	1.19076e-15	0.137211	0.198	0.098	2.43545e-11
ZIC3	1.2401e-15	0.100858	0.14	0.057	2.53637e-11
AL450998.2	1.30136e-15	0.215679	0.407	0.264	2.66167e-11
2002-03-01	1.43265e-15	0.118475	0.207	0.102	2.93019e-11
FGF11	1.49581e-15	0.139598	0.299	0.17	3.05939e-11
RBFOX1	1.52889e-15	-0.219358	0.11	0.224	3.12704e-11
PMM1	1.57471e-15	0.167224	0.341	0.212	3.22075e-11
NCALD	1.5933e-15	0.100149	0.194	0.093	3.25878e-11
PLP1	1.72086e-15	0.128993	0.24	0.125	3.51968e-11
MID1IP1	1.7671e-15	0.080729	0.143	0.059	3.61425e-11
SMAD7	1.83725e-15	0.110243	0.244	0.128	3.75773e-11
GBX2	1.93164e-15	0.0870812	0.105	0.036	3.95078e-11
PTPRK	2.01599e-15	0.117779	0.162	0.072	4.1233e-11
NEK3	2.02182e-15	0.0693442	0.121	0.046	4.13522e-11
MANF	2.28461e-15	0.306291	0.565	0.458	4.67272e-11
HIVEP1	2.33432e-15	0.134377	0.217	0.11	4.77439e-11
MAZ	2.3424e-15	-0.148357	0.696	0.812	4.7909e-11
RBFOX3	2.34533e-15	0.124665	0.202	0.1	4.79691e-11
ECEL1	2.7525e-15	-0.191077	0.08	0.186	5.6297e-11
C2CD4C	2.80975e-15	0.0894531	0.117	0.043	5.74678e-11
CERS6	2.89938e-15	-0.17803	0.417	0.545	5.93011e-11
HENMT1	2.93084e-15	0.0790184	0.103	0.035	5.99444e-11
SLC38A2	3.04267e-15	-0.147621	0.565	0.674	6.22318e-11
ADM	3.426e-15	0.0743196	0.135	0.055	7.0072e-11
GPX4	3.71382e-15	-0.181364	0.769	0.872	7.59588e-11
ARL4D	3.87495e-15	-0.199917	0.133	0.249	7.92543e-11
HYOU1	3.8796e-15	0.142126	0.277	0.158	7.93496e-11
ADGRL3	3.99226e-15	0.208329	0.422	0.28	8.16538e-11
C1orf216	4.08529e-15	-0.16986	0.185	0.304	8.35564e-11
NKAIN3	4.16961e-15	0.195604	0.553	0.416	8.5281e-11
PDIA6	4.22214e-15	0.303661	0.728	0.685	8.63554e-11
HPCA	4.91517e-15	-0.159482	0.094	0.2	1.0053e-10
TMOD3	4.94861e-15	0.244841	0.449	0.315	1.01214e-10
SMIM8	5.2671e-15	0.179602	0.36	0.225	1.07728e-10
CALB1	5.39542e-15	0.139662	0.113	0.043	1.10352e-10
TJP1	5.54778e-15	0.157671	0.241	0.132	1.13469e-10
MIR181A1HG	5.59433e-15	-0.181532	0.2	0.316	1.14421e-10
C17orf58	5.88638e-15	0.151954	0.277	0.157	1.20394e-10
DNASE2	6.45211e-15	0.0995326	0.118	0.045	1.31965e-10
AC092958.1	6.4625e-15	0.118349	0.159	0.072	1.32178e-10
FADS3	6.66347e-15	0.0683778	0.112	0.041	1.36288e-10
FNDC10	6.79197e-15	0.115048	0.185	0.091	1.38916e-10
NRN1	7.85734e-15	0.300883	0.244	0.137	1.60706e-10
COX7C	8.08943e-15	-0.122273	0.939	0.979	1.65453e-10
DKK3	8.23707e-15	0.231171	0.308	0.189	1.68473e-10
LHFPL6	8.50775e-15	-0.176324	0.183	0.305	1.74009e-10
MAGT1	9.34648e-15	0.0776687	0.112	0.041	1.91163e-10
PABPC5	9.40776e-15	0.0707387	0.109	0.04	1.92417e-10
ECI2	1.01534e-14	0.209157	0.304	0.183	2.07667e-10
CITED4	1.026e-14	0.0560148	0.121	0.047	2.09848e-10
CHD3	1.03515e-14	-0.154644	0.732	0.819	2.1172e-10
CNOT7	1.20046e-14	-0.186837	0.589	0.67	2.45531e-10
NCAM1	1.23617e-14	0.323596	0.694	0.679	2.52834e-10
SACS	1.40832e-14	0.182261	0.394	0.256	2.88045e-10
FAM222A	1.43639e-14	-0.161965	0.092	0.196	2.93784e-10
ZBTB20	1.52868e-14	0.308732	0.688	0.58	3.12661e-10
PRAF2	1.69221e-14	-0.161852	0.394	0.512	3.46109e-10
STXBP3	1.70809e-14	0.122802	0.183	0.09	3.49355e-10
RPS3	1.82847e-14	-0.128633	0.965	0.987	3.73977e-10
EVA1B	1.84519e-14	0.101147	0.107	0.039	3.77397e-10
PALMD	1.91522e-14	-0.212454	0.077	0.177	3.91721e-10
TNFRSF1A	1.9604e-14	0.0898049	0.224	0.116	4.0096e-10
PDZD4	1.96385e-14	-0.157432	0.306	0.426	4.01665e-10
SLC16A3	2.05736e-14	0.180261	0.344	0.221	4.20792e-10
RGS19	2.1583e-14	0.06114	0.137	0.057	4.41436e-10
PCDH7	2.43257e-14	-0.183715	0.138	0.254	4.97533e-10
DPP6	2.52056e-14	-0.177648	0.086	0.187	5.1553e-10
PDIA4	2.57031e-14	0.270443	0.443	0.312	5.25705e-10
SLITRK4	2.60046e-14	-0.142311	0.053	0.147	5.31872e-10
RMDN1	2.84848e-14	0.0887899	0.213	0.108	5.826e-10
CCSER1	3.14028e-14	-0.148301	0.051	0.142	6.42282e-10
CDK14	3.32352e-14	0.147006	0.345	0.213	6.7976e-10
SLC6A1	3.41138e-14	-0.121795	0.029	0.112	6.97729e-10
GUCY1A2	3.69196e-14	-0.258814	0.157	0.267	7.55117e-10
MAPK10	3.76035e-14	0.236623	0.569	0.431	7.69104e-10
AC009107.2	3.836e-14	0.152622	0.357	0.222	7.84576e-10
FOXP4	3.88108e-14	-0.145159	0.161	0.286	7.93798e-10
COA7	4.42691e-14	0.127413	0.258	0.145	9.05436e-10
RASGEF1B	4.80959e-14	0.125752	0.178	0.087	9.83705e-10
ABCA5	5.08764e-14	0.0890678	0.124	0.05	1.04057e-09
TCEAL2	5.75892e-14	0.272774	0.617	0.531	1.17787e-09
UROS	5.91202e-14	0.174907	0.456	0.319	1.20919e-09
DOK5	6.11892e-14	-0.273042	0.19	0.308	1.2515e-09
CAMKV	6.50846e-14	-0.124263	0.073	0.173	1.33118e-09
RPS12	6.72189e-14	-0.133095	0.981	0.992	1.37483e-09
S100A11	6.85004e-14	0.210337	0.288	0.169	1.40104e-09
TUBA1A	6.90424e-14	0.236514	0.995	0.999	1.41212e-09
PGRMC1	7.50638e-14	-0.148165	0.692	0.828	1.53528e-09
TBC1D7	7.58561e-14	0.120632	0.272	0.154	1.55149e-09
SIPA1L2	8.12983e-14	0.207896	0.332	0.21	1.66279e-09
PMS2	8.26981e-14	0.140139	0.287	0.166	1.69142e-09
TSFM	9.18916e-14	0.0949717	0.261	0.146	1.87946e-09
NDUFB11	1.00997e-13	-0.157591	0.795	0.908	2.06569e-09
SPCS3	1.04263e-13	0.175098	0.39	0.259	2.13248e-09
MRC2	1.1359e-13	0.21825	0.266	0.161	2.32326e-09
GNAS	1.1385e-13	-0.0274836	0.969	0.992	2.32858e-09
EPS8L1	1.1534e-13	0.103947	0.193	0.097	2.35905e-09
RGS2	1.15899e-13	-0.224749	0.156	0.27	2.37047e-09
DYNC1I2	1.16766e-13	0.163093	0.901	0.93	2.38821e-09
LNX1	1.2116e-13	0.113186	0.173	0.085	2.47809e-09
NFIA	1.21944e-13	0.38698	0.39	0.283	2.49411e-09
LINC01578	1.27238e-13	-0.196159	0.855	0.913	2.60241e-09
SLC7A1	1.34074e-13	0.125459	0.222	0.12	2.74221e-09
PRR36	1.36853e-13	-0.16726	0.28	0.39	2.79905e-09
PCBP2	1.46671e-13	-0.129766	0.802	0.888	2.99987e-09
ZIC5	1.53026e-13	0.0801439	0.119	0.048	3.12983e-09
RASSF4	1.54304e-13	0.0796245	0.159	0.073	3.15597e-09
LSM7	1.56247e-13	-0.157427	0.735	0.849	3.19573e-09
SMARCD3	1.60331e-13	-0.146575	0.384	0.522	3.27925e-09
SOX11	1.61794e-13	0.228291	0.938	0.932	3.30918e-09
PEX6	1.66286e-13	0.0771261	0.133	0.056	3.40105e-09
GLB1	1.67585e-13	0.0699455	0.159	0.073	3.42761e-09
LAMTOR5	1.68473e-13	0.215309	0.751	0.715	3.44578e-09
IRAK1	1.69504e-13	0.104269	0.221	0.119	3.46687e-09
RPL27A	1.72052e-13	-0.113168	0.942	0.971	3.51898e-09
KIT	1.73897e-13	0.0840182	0.116	0.046	3.55671e-09
CALD1	1.82044e-13	-0.236252	0.579	0.691	3.72334e-09
FXYD6	1.94174e-13	-0.155392	0.682	0.827	3.97144e-09
CSNK2B	1.95227e-13	-0.147761	0.735	0.812	3.99298e-09
LNPK	1.96266e-13	0.191926	0.502	0.374	4.01423e-09
HSPA6	2.07105e-13	-0.569359	0.035	0.118	4.23591e-09
KAT7	2.24073e-13	-0.17242	0.217	0.332	4.58297e-09
DBNDD2	2.25781e-13	-0.142299	0.276	0.39	4.6179e-09
GCA	2.31422e-13	0.0891807	0.129	0.055	4.73328e-09
SCD	2.3471e-13	0.189392	0.393	0.26	4.80052e-09
SAT2	2.35588e-13	-0.129122	0.785	0.858	4.81848e-09
COA8	2.36108e-13	-0.159943	0.546	0.654	4.82911e-09
BCKDHB	2.37107e-13	0.0741366	0.124	0.051	4.84955e-09
NUDT16	2.91998e-13	0.0824113	0.182	0.092	5.97224e-09
DIRAS2	2.94419e-13	0.173677	0.222	0.127	6.02175e-09
PFDN4	3.02637e-13	-0.146737	0.647	0.747	6.18982e-09
KLF6	3.03762e-13	0.239715	0.308	0.193	6.21284e-09
COX7A2L	3.11731e-13	-0.133239	0.768	0.871	6.37583e-09
HSD17B10	3.20081e-13	0.178976	0.386	0.256	6.54661e-09
NPAS3	3.2185e-13	0.220496	0.23	0.13	6.5828e-09
ITGB3BP	3.28395e-13	0.0713048	0.228	0.123	6.71665e-09
TSPAN13	3.31128e-13	-0.223374	0.511	0.638	6.77255e-09
KRT222	3.53361e-13	0.0737664	0.146	0.066	7.2273e-09
MDH2	3.59467e-13	-0.160704	0.674	0.774	7.35218e-09
ALG8	3.64582e-13	0.0852247	0.191	0.096	7.4568e-09
TNKS1BP1	3.6584e-13	0.100607	0.169	0.081	7.48253e-09
USP13	3.67277e-13	0.0891664	0.149	0.069	7.51191e-09
SFPQ	3.74324e-13	0.262939	0.723	0.638	7.65605e-09
AL118516.1	3.74817e-13	-0.191195	0.152	0.257	7.66614e-09
EIF2AK3	4.03008e-13	0.117779	0.138	0.062	8.24273e-09
NFS1	4.10264e-13	0.0554629	0.113	0.045	8.39113e-09
MAN1A2	4.16396e-13	-0.151918	0.446	0.541	8.51655e-09
SMIM29	4.21871e-13	0.176981	0.37	0.247	8.62852e-09
LIN7A	4.49849e-13	0.160456	0.266	0.158	9.20077e-09
C5orf30	4.52595e-13	0.123888	0.275	0.161	9.25692e-09
CCN2	4.70781e-13	-0.109925	0.217	0.336	9.62887e-09
FBL	4.75796e-13	-0.18248	0.411	0.513	9.73145e-09
ADCY2	5.0126e-13	0.0843642	0.103	0.039	1.02523e-08
RPS28	5.18629e-13	-0.116539	0.975	0.993	1.06075e-08
HSP90B1	5.35716e-13	0.361427	0.791	0.785	1.0957e-08
NT5DC2	5.46742e-13	0.233297	0.603	0.518	1.11825e-08
LINC00685	5.58182e-13	0.1869	0.346	0.222	1.14165e-08
ZFP36L2	5.66974e-13	0.0923395	0.128	0.055	1.15963e-08
SPSB4	5.71448e-13	0.0575339	0.106	0.041	1.16878e-08
AEBP1	5.77481e-13	0.0739027	0.121	0.051	1.18112e-08
RSU1	5.86931e-13	0.127612	0.34	0.213	1.20045e-08
OPTN	6.68181e-13	0.232208	0.531	0.431	1.36663e-08
DAAM1	6.99364e-13	0.258172	0.78	0.725	1.43041e-08
SLC9A3R2	7.05259e-13	0.123046	0.21	0.116	1.44247e-08
PRMT1	7.38708e-13	-0.158609	0.74	0.857	1.51088e-08
ZNF883	7.67805e-13	-0.109167	0.048	0.133	1.57039e-08
HSDL2	7.71194e-13	0.0834341	0.181	0.091	1.57732e-08
SNRNP35	7.72737e-13	0.117343	0.337	0.211	1.58048e-08
P4HA2	8.76218e-13	0.0977685	0.165	0.08	1.79213e-08
ZNF749	9.01457e-13	-0.105135	0.036	0.114	1.84375e-08
IGBP1	9.08349e-13	-0.148532	0.66	0.75	1.85785e-08
SH3BP5	9.21432e-13	-0.222075	0.55	0.668	1.88461e-08
NEK1	9.49666e-13	0.1002	0.227	0.125	1.94235e-08
TMEM47	9.79254e-13	0.154915	0.364	0.239	2.00287e-08
BCAS4	1.01731e-12	-0.100339	0.053	0.139	2.08071e-08
TLCD3B	1.07017e-12	-0.156184	0.568	0.697	2.18883e-08
DANCR	1.13691e-12	-0.161012	0.563	0.669	2.32532e-08
SLC12A5	1.14172e-12	-0.178293	0.258	0.37	2.33516e-08
DGAT1	1.18051e-12	-0.136744	0.201	0.305	2.4145e-08
AC087190.1	1.19364e-12	0.0827791	0.124	0.053	2.44135e-08
ARMH4	1.27568e-12	0.161366	0.394	0.268	2.60915e-08
TPM4	1.37971e-12	-0.155668	0.713	0.794	2.82192e-08
LUZP2	1.39548e-12	0.108983	0.133	0.059	2.85418e-08
PRPF6	1.48123e-12	-0.138385	0.646	0.732	3.02956e-08
TTC9B	1.50229e-12	-0.137003	0.497	0.676	3.07264e-08
CRIM1-DT	1.56126e-12	0.114179	0.216	0.12	3.19325e-08
CMC1	1.5934e-12	-0.146106	0.178	0.283	3.25899e-08
UQCRB	1.60511e-12	-0.140004	0.905	0.961	3.28294e-08
BTG1	1.61579e-12	0.36772	0.833	0.798	3.30477e-08
ADGRG1	1.69027e-12	0.369155	0.541	0.463	3.45711e-08
MRPS24	1.82485e-12	-0.131721	0.691	0.77	3.73236e-08
CHST1	1.84375e-12	0.0950842	0.128	0.056	3.77102e-08
ADGRA1	1.90599e-12	0.0553178	0.129	0.056	3.89832e-08
FST	1.93564e-12	0.135021	0.242	0.141	3.95896e-08
SNCA	2.08236e-12	-0.197936	0.222	0.339	4.25906e-08
CDC42EP3	2.10377e-12	-0.160537	0.364	0.469	4.30284e-08
DAPL1	2.11712e-12	0.0923877	0.101	0.04	4.33015e-08
FTL	2.1905e-12	-0.104601	0.974	0.984	4.48022e-08
DLL1	2.19741e-12	0.154179	0.142	0.067	4.49436e-08
PAM	2.26912e-12	0.138061	0.352	0.234	4.64104e-08
SLCO5A1	2.40351e-12	-0.167379	0.229	0.339	4.91591e-08
HOXB3	2.42265e-12	-0.182686	0.051	0.134	4.95504e-08
MYO1B	2.67567e-12	-0.150577	0.167	0.269	5.47255e-08
DBP	2.69212e-12	-0.154077	0.16	0.259	5.5062e-08
ATP5MG	2.76961e-12	-0.136578	0.866	0.941	5.66468e-08
SNHG29	2.78371e-12	-0.13399	0.915	0.957	5.69352e-08
KRT18	2.79496e-12	-0.103149	0.045	0.125	5.71654e-08
HMOX2	3.00595e-12	0.156128	0.31	0.2	6.14807e-08
BCHE	3.20776e-12	0.0700186	0.112	0.046	6.56082e-08
ZDBF2	3.24747e-12	-0.170384	0.167	0.269	6.64205e-08
DSEL	3.29183e-12	0.184589	0.256	0.152	6.73277e-08
EPS8	3.3151e-12	0.12922	0.241	0.14	6.78037e-08
LYRM2	3.36586e-12	0.196563	0.531	0.399	6.88419e-08
HUNK	3.43835e-12	0.0641236	0.149	0.071	7.03246e-08
OLFM2	3.53691e-12	-0.139296	0.579	0.724	7.23404e-08
PDCD4	3.57886e-12	0.154519	0.282	0.171	7.31984e-08
AC016876.1	3.58216e-12	0.0761106	0.131	0.058	7.3266e-08
IRS1	3.58933e-12	-0.134887	0.106	0.201	7.34125e-08
TNRC18	3.71026e-12	-0.133791	0.224	0.331	7.58859e-08
ANXA7	3.87367e-12	0.117597	0.229	0.13	7.92282e-08
DCAKD	4.04729e-12	0.0634918	0.161	0.079	8.27792e-08
EEF2KMT	4.35044e-12	0.0531118	0.166	0.08	8.89796e-08
SNHG19	4.35253e-12	-0.18116	0.403	0.497	8.90223e-08
FSCN1	4.40062e-12	-0.176431	0.615	0.723	9.00058e-08
PTPRG	4.43814e-12	0.123916	0.192	0.103	9.07734e-08
MLYCD	4.52076e-12	0.0498445	0.107	0.043	9.24632e-08
C9orf40	4.62329e-12	0.0988855	0.229	0.129	9.45602e-08
GAPDH	4.70696e-12	-0.137583	0.986	0.997	9.62714e-08
DPF1	4.81017e-12	-0.170888	0.362	0.478	9.83823e-08
PGRMC2	4.81565e-12	0.156523	0.375	0.255	9.84945e-08
AIMP2	5.08673e-12	0.0984374	0.25	0.145	1.04039e-07
HSD17B11	5.11711e-12	0.0739753	0.17	0.087	1.0466e-07
RYBP	5.17953e-12	-0.155997	0.342	0.444	1.05937e-07
ATG10	5.47911e-12	0.106823	0.191	0.102	1.12064e-07
RAC3	5.48575e-12	0.284623	0.592	0.531	1.122e-07
LINC02334	5.53109e-12	0.205556	0.221	0.128	1.13127e-07
CYCS	5.5586e-12	0.203516	0.764	0.755	1.1369e-07
FABP5	5.83636e-12	-0.113477	0.622	0.75	1.19371e-07
YES1	5.96496e-12	0.120274	0.205	0.113	1.22001e-07
LEPROTL1	6.04093e-12	0.19633	0.458	0.332	1.23555e-07
UBE2E3	6.37706e-12	0.206256	0.76	0.751	1.3043e-07
TIAM2	6.63637e-12	-0.106185	0.087	0.181	1.35734e-07
SLC16A2	6.67203e-12	0.127128	0.201	0.11	1.36463e-07
C9orf16	6.83357e-12	-0.137216	0.718	0.807	1.39767e-07
LYPLAL1	6.87206e-12	0.100341	0.205	0.111	1.40554e-07
TMA7	7.13466e-12	-0.145521	0.853	0.937	1.45925e-07
PCDHA10	7.28869e-12	-0.076496	0.045	0.124	1.49076e-07
NECAB2	7.77305e-12	0.0946611	0.141	0.066	1.58982e-07
PAPPA	7.86685e-12	-0.117089	0.04	0.117	1.60901e-07
ZNF580	8.73185e-12	-0.127369	0.583	0.692	1.78593e-07
ALCAM	8.97151e-12	-0.196721	0.14	0.236	1.83494e-07
POU3F1	9.09334e-12	-0.293324	0.182	0.286	1.85986e-07
LINC00205	9.15247e-12	0.226059	0.466	0.349	1.87195e-07
SSBP2	9.18302e-12	-0.150219	0.595	0.673	1.8782e-07
AP2B1	9.72338e-12	0.197212	0.749	0.744	1.98872e-07
SEMA3C	9.74957e-12	-0.187747	0.089	0.177	1.99408e-07
MINDY3	1.00323e-11	0.11731	0.289	0.179	2.0519e-07
WWC2	1.04449e-11	0.0821573	0.111	0.047	2.13629e-07
DACH2	1.06671e-11	0.0671393	0.153	0.075	2.18174e-07
DOCK4	1.0851e-11	0.151426	0.229	0.132	2.21936e-07
MT-ND1	1.11806e-11	-0.190732	0.918	0.963	2.28678e-07
UBE2D4	1.13234e-11	0.0771853	0.205	0.112	2.31597e-07
SNRPD2	1.14305e-11	-0.130601	0.779	0.857	2.33787e-07
FTH1	1.15538e-11	0.160641	0.996	0.991	2.36311e-07
ZNRF3	1.15575e-11	0.0959568	0.101	0.041	2.36385e-07
YBX1	1.16263e-11	-0.112625	0.942	0.978	2.37792e-07
SMC2	1.18322e-11	0.112783	0.251	0.148	2.42003e-07
B3GALT2	1.18821e-11	0.0842529	0.141	0.067	2.43025e-07
METRNL	1.24285e-11	0.0748536	0.19	0.101	2.54199e-07
HNRNPA2B1	1.29387e-11	0.144843	0.912	0.915	2.64636e-07
ANKS1A	1.3092e-11	0.10545	0.245	0.143	2.6777e-07
AASS	1.32943e-11	0.109132	0.103	0.043	2.71908e-07
YPEL2	1.33708e-11	-0.138367	0.052	0.131	2.73474e-07
SARAF	1.35392e-11	-0.14747	0.84	0.923	2.76917e-07
FKBP2	1.37335e-11	0.0549578	0.155	0.075	2.80891e-07
SYPL1	1.40533e-11	0.124709	0.194	0.107	2.87433e-07
HOMER1	1.50834e-11	0.143078	0.293	0.183	3.08502e-07
UBXN2A	1.53947e-11	0.161871	0.372	0.253	3.14867e-07
NETO2	1.60671e-11	0.259524	0.609	0.499	3.2862e-07
FBLL1	1.62875e-11	0.144222	0.311	0.2	3.33128e-07
LSM10	1.69055e-11	0.191501	0.493	0.372	3.45768e-07
PRDX5	1.72807e-11	0.202623	0.82	0.866	3.53443e-07
ZNF626	1.96549e-11	-0.135187	0.124	0.219	4.02001e-07
PLCB1	1.98133e-11	0.152254	0.291	0.185	4.05242e-07
TUBB	1.99135e-11	-0.137718	0.955	0.986	4.0729e-07
KPTN	1.99833e-11	0.0800889	0.185	0.097	4.08718e-07
ZNHIT6	2.05315e-11	-0.117	0.171	0.275	4.1993e-07
PRKD2	2.05421e-11	-0.0924325	0.035	0.107	4.20147e-07
ARID4A	2.22835e-11	-0.125361	0.558	0.654	4.55765e-07
PALM2-AKAP2	2.23463e-11	0.133084	0.221	0.131	4.5705e-07
WASF1	2.24004e-11	-0.137436	0.477	0.589	4.58155e-07
KHDRBS1	2.27389e-11	-0.14131	0.85	0.909	4.65079e-07
FARP1	2.39323e-11	-0.116936	0.494	0.605	4.89487e-07
BAIAP3	2.41677e-11	0.125797	0.142	0.068	4.94302e-07
YY1	2.54531e-11	-0.156299	0.632	0.721	5.20592e-07
RPL23	2.56047e-11	-0.103072	0.956	0.974	5.23694e-07
LINC00662	2.5651e-11	-0.136586	0.341	0.446	5.24639e-07
ALPK2	2.57876e-11	0.0560706	0.111	0.047	5.27434e-07
PLPP5	2.60202e-11	-0.146388	0.249	0.349	5.32191e-07
SEMA5A	2.628e-11	-0.0810137	0.037	0.11	5.37504e-07
LINC00963	2.65974e-11	0.0763578	0.128	0.059	5.43997e-07
GPRIN3	2.71071e-11	0.125328	0.185	0.101	5.54421e-07
ZNF793	2.74844e-11	-0.12734	0.18	0.281	5.62138e-07
PCGF2	2.75796e-11	-0.143042	0.539	0.631	5.64085e-07
VOPP1	2.80379e-11	-0.160044	0.333	0.425	5.73459e-07
CRABP1	2.85121e-11	-0.617937	0.418	0.542	5.83158e-07
SLC35F1	2.94565e-11	0.109678	0.282	0.175	6.02474e-07
VSNL1	2.98313e-11	-0.151392	0.064	0.145	6.1014e-07
KIAA1191	3.22357e-11	-0.134976	0.344	0.44	6.59316e-07
AMACR	3.2453e-11	0.0570702	0.125	0.056	6.63761e-07
SHC2	3.31603e-11	-0.0984088	0.227	0.35	6.78227e-07
RPRM	3.38315e-11	-0.233157	0.17	0.272	6.91956e-07
MAF	3.6073e-11	0.0902297	0.179	0.096	7.37802e-07
2003-03-01	3.62232e-11	-0.118035	0.06	0.139	7.40874e-07
FAM13C	3.71069e-11	-0.125745	0.224	0.326	7.58947e-07
UGGT2	3.94772e-11	0.121188	0.142	0.07	8.07427e-07
ALDOC	3.96579e-11	0.0518219	0.169	0.088	8.11123e-07
IGFBP7	3.97263e-11	0.227571	0.232	0.139	8.12523e-07
SYNM	4.06886e-11	0.0859433	0.167	0.087	8.32203e-07
AKR1A1	4.08204e-11	-0.147942	0.419	0.524	8.349e-07
AC007938.3	4.09541e-11	-0.0896991	0.033	0.102	8.37635e-07
MCUR1	4.1232e-11	0.124216	0.321	0.207	8.43318e-07
VRK1	4.24857e-11	-0.137397	0.124	0.216	8.6896e-07
AFDN-DT	4.38171e-11	0.165625	0.316	0.204	8.9619e-07
ATP1A3	4.39293e-11	0.26749	0.555	0.487	8.98485e-07
METTL9	4.67219e-11	-0.133032	0.759	0.839	9.55604e-07
TKT	4.67677e-11	-0.133927	0.642	0.733	9.56539e-07
HYI	4.73518e-11	-0.150359	0.263	0.362	9.68486e-07
PTTG1IP	4.76727e-11	0.211516	0.542	0.429	9.75049e-07
FRY	4.79288e-11	-0.138979	0.125	0.215	9.80287e-07
PIK3R1	5.07128e-11	0.121191	0.407	0.274	1.03723e-06
TMCC1	5.12119e-11	0.115518	0.357	0.231	1.04744e-06
PIGBOS1	5.13098e-11	0.0707899	0.194	0.107	1.04944e-06
CTBP2	5.13319e-11	0.185882	0.537	0.418	1.04989e-06
2005-03-01	5.14901e-11	-0.109469	0.457	0.56	1.05313e-06
PGM1	5.39773e-11	0.0848486	0.231	0.136	1.104e-06
CTNNB1	5.58638e-11	0.293829	0.509	0.392	1.14258e-06
PEMT	5.64482e-11	0.109408	0.292	0.183	1.15453e-06
CDK5RAP3	5.8902e-11	0.127293	0.264	0.161	1.20472e-06
LEMD1	5.91257e-11	-0.145272	0.222	0.323	1.2093e-06
EIF4A1	6.28535e-11	-0.123359	0.894	0.964	1.28554e-06
JAK1	6.69451e-11	0.188406	0.384	0.276	1.36923e-06
TOM1	6.76837e-11	0.0613723	0.131	0.061	1.38434e-06
CNBP	6.79119e-11	-0.10613	0.668	0.767	1.389e-06
CNN2	6.82157e-11	-0.113593	0.45	0.563	1.39522e-06
SLC5A3	6.90258e-11	-0.166076	0.272	0.366	1.41179e-06
MDGA1	7.14802e-11	0.104415	0.11	0.049	1.46198e-06
CANX	7.21851e-11	0.225964	0.76	0.742	1.4764e-06
NAP1L5	7.41775e-11	0.106641	0.344	0.23	1.51715e-06
SNHG18	7.56123e-11	-0.105703	0.059	0.135	1.5465e-06
EIF3F	7.5615e-11	-0.121176	0.804	0.901	1.54655e-06
TMEM123	7.77571e-11	-0.294013	0.237	0.33	1.59036e-06
TRIM66	8.13223e-11	0.0918426	0.116	0.052	1.66328e-06
FAM241B	8.183e-11	-0.158588	0.35	0.456	1.67367e-06
PTTG1	8.18983e-11	-0.114853	0.111	0.202	1.67507e-06
CLN3	8.42975e-11	0.0663291	0.227	0.128	1.72414e-06
CRMP1	8.4569e-11	-0.128534	0.811	0.915	1.72969e-06
CCDC85B	8.7941e-11	-0.119343	0.446	0.549	1.79866e-06
ZSCAN18	8.92561e-11	-0.133308	0.333	0.427	1.82555e-06
TMEM134	8.94686e-11	0.144636	0.316	0.207	1.8299e-06
DYNC1I1	9.33954e-11	-0.135856	0.137	0.231	1.91022e-06
MAP9	9.5825e-11	-0.150335	0.467	0.548	1.95991e-06
SH3BGRL	9.63875e-11	-0.154017	0.371	0.463	1.97141e-06
PRDX2	9.68643e-11	-0.146376	0.856	0.932	1.98117e-06
EIF4EBP1	9.71063e-11	0.187963	0.517	0.407	1.98612e-06
TRIM36	9.73747e-11	0.182205	0.379	0.268	1.9916e-06
ITPK1	9.93112e-11	0.0864054	0.201	0.114	2.03121e-06
POU3F4	1.05852e-10	-0.235175	0.157	0.247	2.16499e-06
COX6B1	1.08347e-10	-0.121842	0.867	0.932	2.21602e-06
EXOC1	1.13035e-10	0.208161	0.479	0.361	2.31191e-06
SNHG12	1.13043e-10	-0.132537	0.293	0.399	2.31207e-06
FOXO6	1.15305e-10	-0.108856	0.13	0.225	2.35834e-06
AC067773.1	1.15834e-10	-0.160019	0.119	0.213	2.36916e-06
UQCC2	1.16058e-10	0.200544	0.611	0.532	2.37374e-06
ZNF292	1.17448e-10	-0.120803	0.759	0.832	2.40217e-06
TSPAN5	1.17925e-10	-0.173893	0.338	0.431	2.41192e-06
RAB6A	1.18493e-10	0.186973	0.585	0.464	2.42354e-06
RPP25	1.19255e-10	-0.109947	0.096	0.182	2.43912e-06
METTL18	1.23655e-10	0.0938979	0.136	0.067	2.52911e-06
LRRTM2	1.26042e-10	-0.162195	0.135	0.224	2.57794e-06
PXDN	1.27253e-10	-0.0770957	0.104	0.192	2.60271e-06
CEBPG	1.3e-10	0.216232	0.444	0.334	2.65889e-06
EFS	1.32975e-10	0.125524	0.208	0.122	2.71974e-06
CRIP2	1.43701e-10	-0.142311	0.643	0.763	2.93912e-06
SRSF9	1.46848e-10	-0.135825	0.673	0.774	3.00348e-06
PTRH1	1.56977e-10	0.0914233	0.13	0.062	3.21065e-06
ATRNL1	1.59728e-10	-0.127637	0.083	0.164	3.26693e-06
CIRBP	1.71582e-10	-0.101202	0.913	0.952	3.50936e-06
ZNF703	1.7813e-10	-0.124888	0.124	0.216	3.64329e-06
NAP1L2	1.93917e-10	0.0597803	0.118	0.054	3.96619e-06
NFKBIB	1.94981e-10	0.0477544	0.149	0.075	3.98794e-06
MED31	2.10689e-10	0.0941251	0.293	0.185	4.30922e-06
RTRAF	2.13572e-10	-0.122865	0.716	0.787	4.36819e-06
TMEM158	2.14137e-10	0.282629	0.386	0.275	4.37974e-06
DNAL1	2.155e-10	-0.136123	0.153	0.243	4.40763e-06
LIMCH1	2.19476e-10	0.122055	0.282	0.181	4.48893e-06
TM2D3	2.24739e-10	-0.151391	0.439	0.537	4.59659e-06
AASDHPPT	2.28251e-10	0.195401	0.635	0.553	4.66842e-06
SMARCAD1	2.37187e-10	0.16876	0.441	0.319	4.85118e-06
TDG	2.39492e-10	0.235258	0.678	0.597	4.89833e-06
STMP1	2.39939e-10	0.168741	0.733	0.707	4.90748e-06
BHLHE40	2.47397e-10	0.0760778	0.128	0.061	5.06e-06
GABBR1	2.53484e-10	-0.159648	0.265	0.357	5.18452e-06
GNG10	2.63571e-10	-0.118008	0.24	0.335	5.39083e-06
IFIT5	2.70151e-10	0.0994269	0.273	0.172	5.5254e-06
NFASC	2.71666e-10	0.187435	0.339	0.231	5.55639e-06
VAT1	2.74243e-10	0.177505	0.46	0.36	5.6091e-06
EFEMP2	2.83415e-10	-0.0804005	0.063	0.14	5.7967e-06
CFLAR	2.85447e-10	0.0760559	0.171	0.093	5.83825e-06
CDH2	2.91348e-10	-0.161531	0.667	0.75	5.95894e-06
SLC22A17	2.93461e-10	0.23142	0.556	0.463	6.00216e-06
B3GALNT1	2.99721e-10	0.0746014	0.196	0.111	6.13019e-06
AC233280.1	3.00738e-10	-0.12635	0.057	0.13	6.151e-06
NUDT22	3.07259e-10	0.0558166	0.23	0.135	6.28437e-06
HECA	3.09599e-10	0.0622911	0.165	0.087	6.33223e-06
MYCL	3.10999e-10	0.0608879	0.135	0.067	6.36086e-06
SEPTIN11	3.13155e-10	0.228933	0.694	0.633	6.40496e-06
KIF1A	3.18105e-10	0.220148	0.795	0.779	6.50621e-06
GCSH	3.20904e-10	0.198292	0.471	0.361	6.56345e-06
SORT1	3.21008e-10	0.155772	0.402	0.285	6.56557e-06
RNF182	3.21863e-10	0.110449	0.26	0.16	6.58307e-06
VPS26B	3.24758e-10	-0.1576	0.311	0.397	6.64227e-06
RACK1	3.25652e-10	-0.115983	0.955	0.981	6.66056e-06
ZNF639	3.3209e-10	-0.128594	0.236	0.329	6.79223e-06
MRPS25	3.45453e-10	0.135258	0.34	0.231	7.06556e-06
FAM204A	3.54604e-10	-0.119696	0.648	0.721	7.25271e-06
C1orf122	3.57832e-10	0.191091	0.662	0.621	7.31874e-06
MT-ND6	3.59236e-10	0.313658	0.571	0.478	7.34745e-06
DYNLT1	3.62554e-10	0.188781	0.719	0.694	7.41531e-06
NKAIN3-IT1	3.70137e-10	0.128907	0.396	0.275	7.57041e-06
LEPROT	3.78069e-10	0.117646	0.32	0.212	7.73264e-06
ATG3	3.79355e-10	0.143204	0.413	0.291	7.75895e-06
DDT	3.90728e-10	-0.125499	0.664	0.766	7.99156e-06
GNAL	3.92577e-10	0.0916336	0.181	0.102	8.02938e-06
NUMBL	3.98153e-10	0.103904	0.262	0.163	8.14342e-06
TMEM45A	4.11523e-10	0.0687562	0.157	0.082	8.41687e-06
KCTD15	4.1507e-10	0.0753613	0.168	0.091	8.48943e-06
EZH2	4.17645e-10	0.2623	0.462	0.352	8.54208e-06
CCT8	4.2423e-10	-0.114386	0.803	0.868	8.67677e-06
WFDC2	4.25083e-10	-0.15786	0.124	0.212	8.69422e-06
BAG1	4.29462e-10	-0.150275	0.498	0.6	8.78378e-06
GTPBP3	4.31939e-10	0.0658048	0.186	0.103	8.83445e-06
TCF20	4.35077e-10	-0.0939844	0.246	0.339	8.89862e-06
IFRD1	4.39642e-10	0.151676	0.491	0.372	8.992e-06
RNF157	4.45625e-10	0.0958626	0.25	0.154	9.11437e-06
VPS37B	4.45718e-10	-0.0893317	0.092	0.178	9.11628e-06
FGFBP3	4.46854e-10	0.109651	0.242	0.146	9.1395e-06
LPCAT1	4.51225e-10	0.0908146	0.203	0.115	9.2289e-06
CUEDC1	4.72785e-10	0.121744	0.262	0.167	9.66988e-06
LRRC75A	4.78786e-10	0.205469	0.224	0.134	9.79261e-06
VDAC2	4.81138e-10	-0.116055	0.831	0.921	9.84072e-06
NIPA2	4.83871e-10	0.113	0.328	0.219	9.8966e-06
EHMT2	4.95923e-10	-0.0917242	0.535	0.61	1.01431e-05
REST	5.00676e-10	0.128345	0.159	0.086	1.02403e-05
RIMKLA	5.03274e-10	-0.111794	0.111	0.194	1.02935e-05
EZR	5.23189e-10	0.323635	0.314	0.232	1.07008e-05
LINC02693	5.25247e-10	0.0535448	0.107	0.048	1.07429e-05
HMGN2	5.28135e-10	-0.0971294	0.687	0.797	1.08019e-05
SPTSSA	5.28696e-10	0.102303	0.242	0.149	1.08134e-05
PLXNA2	5.29866e-10	-0.198322	0.272	0.367	1.08373e-05
RAB30	5.34369e-10	0.153013	0.335	0.233	1.09294e-05
MRPL48	5.36263e-10	-0.11465	0.324	0.412	1.09682e-05
FARS2	5.42673e-10	0.0522677	0.154	0.08	1.10993e-05
MIR7-3HG	5.57139e-10	-0.119704	0.205	0.314	1.13952e-05
MAGI2-AS3	5.69876e-10	0.0762976	0.181	0.101	1.16557e-05
CACNA1A	5.83465e-10	0.0964672	0.142	0.074	1.19336e-05
ECPAS	5.98381e-10	0.1001	0.191	0.109	1.22387e-05
ADAL	6.16119e-10	0.118999	0.281	0.18	1.26015e-05
DARS	6.30745e-10	0.195844	0.478	0.382	1.29006e-05
NUDT21	6.31823e-10	-0.123992	0.333	0.425	1.29227e-05
SLC35A5	6.4198e-10	0.0726282	0.181	0.1	1.31304e-05
DENND10	6.4988e-10	0.10969	0.379	0.262	1.3292e-05
POLD2	6.55766e-10	0.14205	0.368	0.256	1.34124e-05
RPS4Y1	6.56797e-10	-0.118355	0.833	0.906	1.34335e-05
TMEM256	6.6916e-10	-0.108568	0.481	0.588	1.36863e-05
FOXRED2	6.83953e-10	0.0647336	0.137	0.07	1.39889e-05
TTC8	6.8835e-10	0.0620106	0.128	0.062	1.40788e-05
PSPH	7.09059e-10	0.0714025	0.226	0.133	1.45024e-05
EEA1	7.32423e-10	0.135918	0.33	0.226	1.49803e-05
TXN	7.49417e-10	0.195168	0.754	0.752	1.53278e-05
SYT13	7.58162e-10	0.121167	0.276	0.18	1.55067e-05
CPNE1	7.70905e-10	-0.134392	0.578	0.673	1.57673e-05
NFE2L2	7.94673e-10	0.115018	0.245	0.152	1.62534e-05
ANKRD13A	7.97643e-10	0.0848789	0.173	0.096	1.63142e-05
ACAA2	8.10214e-10	0.107407	0.261	0.164	1.65713e-05
CPXM1	8.28114e-10	0.0874681	0.184	0.103	1.69374e-05
PATJ	8.3708e-10	-0.0731524	0.055	0.126	1.71208e-05
MCUB	9.11709e-10	-0.0997101	0.048	0.116	1.86472e-05
DCP2	9.14895e-10	0.169387	0.285	0.187	1.87124e-05
MTFP1	9.37232e-10	0.123593	0.269	0.173	1.91692e-05
ZC3H12C	9.46468e-10	0.108184	0.149	0.079	1.93581e-05
ELFN1	9.78137e-10	0.0452389	0.109	0.05	2.00058e-05
SS18	1.0238e-09	0.106863	0.257	0.162	2.09398e-05
CASD1	1.03101e-09	0.135016	0.322	0.219	2.10873e-05
CDCA7L	1.04948e-09	-0.132618	0.064	0.137	2.1465e-05
RAB15	1.06751e-09	0.0815885	0.144	0.075	2.18337e-05
PLCXD3	1.16125e-09	0.0459074	0.142	0.072	2.37511e-05
FHL1	1.16529e-09	-0.117657	0.6	0.691	2.38337e-05
EXTL2	1.25804e-09	0.0848841	0.221	0.131	2.57306e-05
ERICH1	1.26707e-09	0.0908347	0.262	0.165	2.59153e-05
GRIA2	1.28837e-09	-0.176721	0.418	0.522	2.6351e-05
CMC4	1.33084e-09	0.0488392	0.152	0.079	2.72197e-05
TNNT1	1.34341e-09	-0.148901	0.122	0.208	2.74767e-05
SLC44A5	1.40346e-09	-0.0908527	0.044	0.108	2.8705e-05
NMT2	1.40628e-09	0.0735231	0.162	0.089	2.87626e-05
VEGFB	1.41142e-09	0.226875	0.592	0.53	2.88677e-05
C14orf132	1.42604e-09	0.185547	0.459	0.35	2.91667e-05
LARS	1.43766e-09	0.191601	0.568	0.471	2.94046e-05
SNX15	1.44364e-09	0.0875099	0.227	0.136	2.95269e-05
BARD1	1.47584e-09	0.114645	0.16	0.089	3.01853e-05
SUPT4H1	1.52103e-09	-0.144805	0.529	0.6	3.11095e-05
MRFAP1	1.5765e-09	-0.113	0.762	0.852	3.22442e-05
KCNH8	1.58125e-09	0.0923241	0.131	0.067	3.23413e-05
DNAJC4	1.58134e-09	-0.138575	0.468	0.554	3.23431e-05
UBL3	1.58754e-09	0.170868	0.391	0.282	3.247e-05
PLCB4	1.66554e-09	0.110401	0.186	0.108	3.40653e-05
SNRPA1	1.67048e-09	-0.132229	0.497	0.56	3.41663e-05
ATP8A2	1.68619e-09	0.0826504	0.149	0.081	3.44877e-05
TUBGCP5	1.69656e-09	0.0808278	0.117	0.056	3.46997e-05
ASAP1	1.71972e-09	-0.164877	0.243	0.326	3.51735e-05
PFKL	1.76018e-09	0.145439	0.358	0.247	3.60009e-05
PSD2	1.7735e-09	0.0964187	0.166	0.091	3.62734e-05
ANAPC7	1.79091e-09	0.11213	0.293	0.192	3.66295e-05
DNAJC12	1.87108e-09	0.077441	0.248	0.153	3.82691e-05
ARRB1	1.87784e-09	0.0833873	0.173	0.098	3.84074e-05
MAN2B1	1.892e-09	0.0757789	0.176	0.098	3.8697e-05
GNB2	1.92297e-09	-0.118999	0.631	0.731	3.93304e-05
PGM2L1	1.93702e-09	0.240486	0.621	0.572	3.96178e-05
KCNG1	1.93933e-09	-0.161135	0.152	0.24	3.9665e-05
THOC6	1.94587e-09	0.0679295	0.145	0.076	3.9799e-05
NUAK1	1.99173e-09	-0.116066	0.201	0.294	4.07369e-05
CRYAB	2.05185e-09	-0.119935	0.22	0.32	4.19664e-05
SH3RF1	2.08833e-09	0.139521	0.233	0.149	4.27127e-05
CDCA7	2.10733e-09	-0.118038	0.055	0.122	4.31013e-05
NIN	2.12986e-09	0.123045	0.277	0.18	4.3562e-05
DCBLD2	2.16582e-09	-0.159076	0.188	0.271	4.42976e-05
ARPC1A	2.18118e-09	-0.114491	0.583	0.662	4.46116e-05
SLC6A15	2.19656e-09	0.108427	0.239	0.15	4.49263e-05
ADAM9	2.2014e-09	0.154422	0.246	0.157	4.50253e-05
FKBP4	2.20951e-09	-0.0990357	0.555	0.623	4.5191e-05
RNF2	2.2314e-09	0.11659	0.316	0.213	4.56388e-05
NOTCH1	2.2496e-09	0.111649	0.21	0.127	4.6011e-05
FAM171A1	2.27668e-09	0.121518	0.338	0.234	4.65649e-05
APOO	2.31398e-09	0.0947282	0.294	0.196	4.73278e-05
IP6K2	2.36244e-09	-0.0622973	0.677	0.778	4.83191e-05
LAMP1	2.40804e-09	0.149469	0.414	0.306	4.92516e-05
SPOCK1	2.42423e-09	0.28247	0.373	0.293	4.95828e-05
STC2	2.42728e-09	0.115129	0.234	0.146	4.96451e-05
NAV3	2.47655e-09	-0.152887	0.178	0.261	5.06529e-05
ERCC4	2.489e-09	0.0995229	0.28	0.182	5.09076e-05
MAP7D3	2.62487e-09	0.0755061	0.111	0.053	5.36864e-05
KRAS	2.69146e-09	0.199761	0.592	0.508	5.50484e-05
SRM	2.78775e-09	0.186784	0.612	0.534	5.70178e-05
CDK2AP2	2.79319e-09	0.174656	0.434	0.328	5.71292e-05
PGM3	2.81248e-09	0.0991745	0.236	0.147	5.75236e-05
CACNA1E	2.84802e-09	0.12734	0.121	0.06	5.82506e-05
POLR3B	2.87662e-09	0.0694758	0.116	0.056	5.88356e-05
THYN1	2.88562e-09	-0.129369	0.254	0.337	5.90196e-05
CALM2	2.92416e-09	0.145246	0.935	0.953	5.98079e-05
SPECC1	3.15279e-09	0.098706	0.237	0.146	6.44841e-05
ZNF562	3.30697e-09	-0.112412	0.181	0.265	6.76375e-05
MFSD12	3.32966e-09	0.0586236	0.172	0.096	6.81015e-05
TIMMDC1	3.33139e-09	0.147422	0.417	0.309	6.81369e-05
SLC7A5	3.44735e-09	0.0828822	0.21	0.125	7.05087e-05
TNIP2	3.48604e-09	0.0544136	0.148	0.079	7.13e-05
RPN2	3.52194e-09	0.186617	0.573	0.495	7.20343e-05
CYB5A	3.5391e-09	0.160017	0.394	0.289	7.23852e-05
ITGB8	3.56627e-09	0.152233	0.195	0.117	7.29408e-05
DCK	3.69006e-09	-0.116999	0.34	0.427	7.54728e-05
ERO1A	3.76191e-09	0.101905	0.244	0.155	7.69423e-05
ZNF248	3.86261e-09	-0.136224	0.17	0.255	7.90019e-05
CBR1	3.91891e-09	0.0796216	0.278	0.181	8.01536e-05
METRN	3.93134e-09	0.250654	0.293	0.205	8.04078e-05
YEATS4	4.07282e-09	0.118681	0.341	0.238	8.33015e-05
SNAPIN	4.1057e-09	0.139232	0.372	0.261	8.39738e-05
KSR2	4.19268e-09	-0.0856136	0.043	0.106	8.57529e-05
CCDC90B	4.23681e-09	0.186253	0.635	0.58	8.66556e-05
YIF1A	4.26803e-09	0.163274	0.467	0.355	8.7294e-05
GRIK2	4.27403e-09	0.105592	0.129	0.066	8.74167e-05
WASF2	4.29396e-09	0.181687	0.323	0.221	8.78243e-05
SYNPR	4.30311e-09	-0.119887	0.041	0.104	8.80115e-05
LRRC7	4.34781e-09	-0.0964211	0.188	0.275	8.89257e-05
DDX5	4.36193e-09	0.181143	0.929	0.95	8.92145e-05
TPBG	4.36709e-09	0.0699676	0.117	0.057	8.93201e-05
CST3	4.39815e-09	0.257798	0.568	0.501	8.99553e-05
DDX59	4.4386e-09	0.0496067	0.108	0.051	9.07828e-05
DPAGT1	4.47757e-09	0.0409569	0.135	0.069	9.15797e-05
BRI3	4.6442e-09	0.13143	0.842	0.877	9.49878e-05
TMEM208	4.64637e-09	-0.120179	0.546	0.615	9.50322e-05
C20orf27	4.66703e-09	0.0773591	0.362	0.25	9.54548e-05
GNG4	4.83375e-09	-0.149311	0.435	0.534	9.88646e-05
MEIS3	4.83515e-09	-0.12657	0.485	0.563	9.88933e-05
FAM177A1	4.852e-09	0.21153	0.563	0.484	9.9238e-05
PIAS3	4.98001e-09	0.0539323	0.11	0.053	0.000101856
MDFI	4.99609e-09	0.181789	0.301	0.206	0.000102185
KLHL5	5.00014e-09	0.136235	0.191	0.115	0.000102268
DCTD	5.00651e-09	0.0653337	0.164	0.09	0.000102398
GAS5	5.01057e-09	-0.109959	0.818	0.902	0.000102481
SCRT2	5.09731e-09	0.176314	0.256	0.172	0.000104255
ZNF138	5.12737e-09	-0.0628161	0.153	0.24	0.00010487
UXT	5.13116e-09	-0.124809	0.535	0.605	0.000104948
AKAP12	5.19771e-09	-0.132788	0.351	0.458	0.000106309
BEX4	5.25454e-09	0.182623	0.711	0.685	0.000107471
PSMG1	5.27912e-09	0.0536917	0.176	0.099	0.000107974
QKI	5.35141e-09	0.322332	0.642	0.578	0.000109452
STK38L	5.4542e-09	0.0958555	0.195	0.117	0.000111555
LACTB	5.74121e-09	0.122484	0.22	0.137	0.000117425
LAMP2	5.74729e-09	0.121798	0.268	0.175	0.000117549
AC010931.2	5.95507e-09	-0.0756342	0.059	0.128	0.000121799
RAPH1	6.00444e-09	0.139249	0.232	0.145	0.000122809
TPP1	6.01851e-09	0.06823	0.142	0.075	0.000123097
CHGA	6.1219e-09	0.148645	0.244	0.16	0.000125211
CTNND2	6.14728e-09	0.213122	0.478	0.38	0.00012573
FNDC3B	6.17868e-09	0.074888	0.178	0.102	0.000126373
KCNIP4	6.19131e-09	0.0748093	0.154	0.085	0.000126631
AC004540.2	6.26228e-09	0.223209	0.357	0.266	0.000128082
GJA1	6.5143e-09	0.0545627	0.112	0.054	0.000133237
HIST1H1D	6.7272e-09	0.0851872	0.186	0.11	0.000137591
SREK1	6.7968e-09	0.17588	0.543	0.428	0.000139015
ZDHHC4	7.02141e-09	-0.117663	0.284	0.371	0.000143609
ACAT1	7.15405e-09	0.144697	0.377	0.267	0.000146322
MAP1B	7.17742e-09	-0.111166	0.983	0.992	0.0001468
KPNA2	7.27944e-09	0.190593	0.612	0.521	0.000148886
TNRC6C	7.3686e-09	-0.120103	0.412	0.502	0.00015071
RAD51-AS1	7.36878e-09	0.0567666	0.107	0.051	0.000150714
AFDN	7.50496e-09	0.221326	0.689	0.619	0.000153499
TCP1	7.68e-09	-0.112556	0.823	0.892	0.000157079
FAIM2	7.71901e-09	0.119123	0.267	0.176	0.000157877
RPP25L	7.95959e-09	-0.101532	0.137	0.217	0.000162798
ARID5A	8.05012e-09	0.141013	0.146	0.081	0.000164649
PLEKHA5	8.19858e-09	0.272688	0.503	0.418	0.000167685
AJAP1	8.36008e-09	0.091376	0.121	0.062	0.000170989
PQBP1	8.57921e-09	-0.126361	0.501	0.565	0.000175471
TUSC1	8.9668e-09	-0.127158	0.169	0.248	0.000183398
SLC38A10	9.00276e-09	0.0475568	0.111	0.053	0.000184134
SLC6A6	9.0137e-09	-0.0922204	0.079	0.151	0.000184357
METTL4	9.05386e-09	0.0796985	0.138	0.075	0.000185179
HYAL2	9.08379e-09	0.0960822	0.337	0.23	0.000185791
CLIC1	9.20595e-09	0.181923	0.447	0.351	0.000188289
ZC2HC1A	9.34781e-09	0.210572	0.564	0.49	0.000191191
HEXIM1	9.50629e-09	-0.142959	0.121	0.198	0.000194432
RAB11FIP2	9.69191e-09	0.0907192	0.269	0.175	0.000198229
FAM227A	9.98433e-09	0.100039	0.162	0.091	0.000204209
SOX4	1.01312e-08	-0.110005	0.988	0.998	0.000207214
FBXL17	1.02378e-08	0.0407748	0.162	0.09	0.000209393
PKIA	1.02996e-08	0.279017	0.759	0.773	0.000210657
NKAIN4	1.03711e-08	0.115875	0.207	0.128	0.00021212
FRMD4B	1.04178e-08	0.138988	0.284	0.191	0.000213075
REV3L	1.05426e-08	-0.103831	0.35	0.451	0.000215628
FAM126A	1.06473e-08	0.0694426	0.158	0.088	0.000217769
SHF	1.06488e-08	0.137869	0.329	0.234	0.000217799
TMEM246	1.12318e-08	0.127601	0.303	0.212	0.000229724
B3GAT2	1.12423e-08	0.116282	0.188	0.113	0.000229938
CALY	1.14718e-08	-0.0275452	0.345	0.472	0.000234633
PXMP2	1.17893e-08	-0.103522	0.182	0.264	0.000241126
KLHL25	1.18347e-08	0.0700062	0.128	0.066	0.000242056
MAP2K5	1.18617e-08	0.139917	0.21	0.134	0.000242607
MT-CO1	1.19097e-08	0.140334	0.998	0.999	0.00024359
ZBTB22	1.19833e-08	0.0567672	0.215	0.129	0.000245095
PSMD5	1.21784e-08	-0.073753	0.075	0.146	0.000249085
CEMIP2	1.25095e-08	-0.108918	0.062	0.129	0.000255856
ID4	1.2598e-08	0.220351	0.76	0.711	0.000257666
RB1CC1	1.28224e-08	-0.142406	0.534	0.604	0.000262256
RASSF8-AS1	1.34994e-08	0.0624994	0.131	0.069	0.000276103
TNFRSF10B	1.35305e-08	-0.0941769	0.126	0.204	0.000276739
TRA2B	1.36192e-08	-0.146139	0.764	0.825	0.000278553
ZC3H4	1.40295e-08	0.0609792	0.17	0.097	0.000286945
NOL3	1.40558e-08	0.0762226	0.207	0.126	0.000287484
CYFIP1	1.47346e-08	0.0760527	0.168	0.097	0.000301367
PKN1	1.48591e-08	-0.103481	0.466	0.55	0.000303914
MRPL20-AS1	1.52226e-08	0.0843934	0.198	0.119	0.000311349
ATP6V1G2	1.60704e-08	0.127809	0.407	0.304	0.000328689
INSIG2	1.61554e-08	0.135356	0.333	0.235	0.000330426
CPEB2	1.64512e-08	0.0810149	0.142	0.078	0.000336476
NEDD1	1.68911e-08	0.0467467	0.118	0.06	0.000345474
PDS5B	1.70178e-08	-0.0821672	0.426	0.522	0.000348065
OSBPL6	1.72745e-08	0.0947516	0.167	0.096	0.000353315
ATP6V0C	1.75431e-08	-0.0992173	0.838	0.921	0.00035881
TEN1	1.77597e-08	0.0671451	0.12	0.062	0.000363239
PCAT6	1.77959e-08	-0.12829	0.201	0.282	0.00036398
SRGAP3	1.81189e-08	0.208426	0.547	0.449	0.000370587
HEIH	1.83876e-08	0.0755732	0.207	0.127	0.000376082
NRXN2	1.83999e-08	-0.0724167	0.372	0.476	0.000376334
ATP5MPL	1.85062e-08	-0.121704	0.8	0.893	0.000378508
YWHAH	1.85574e-08	0.204925	0.804	0.823	0.000379555
SDR39U1	1.86378e-08	0.138673	0.486	0.373	0.000381198
PLIN3	1.86832e-08	0.088905	0.183	0.11	0.000382127
SEPTIN10	1.8692e-08	0.082034	0.147	0.082	0.000382307
AQP11	1.87631e-08	0.0444757	0.101	0.048	0.000383762
TK2	1.87812e-08	0.0767757	0.137	0.075	0.000384132
CHML	1.8813e-08	0.128255	0.274	0.181	0.000384782
GOLIM4	1.89686e-08	0.139317	0.288	0.2	0.000387964
UCHL1	1.91326e-08	0.243931	0.894	0.933	0.000391319
SCLY	1.92246e-08	0.026472	0.12	0.061	0.000393202
IRF2BPL	1.93542e-08	-0.108712	0.432	0.516	0.000395851
RUFY3	2.00774e-08	0.156766	0.788	0.772	0.000410643
PNMA2	2.01024e-08	-0.104961	0.287	0.381	0.000411154
RAPGEF6	2.03497e-08	0.219508	0.37	0.279	0.000416211
MAPK6	2.04299e-08	0.153389	0.58	0.489	0.000417852
ASCC3	2.0445e-08	-0.127742	0.14	0.215	0.000418163
UQCRH	2.07399e-08	-0.108655	0.85	0.937	0.000424193
SNX29	2.07641e-08	0.088199	0.171	0.1	0.000424688
MPP2	2.08544e-08	0.109378	0.234	0.153	0.000426534
PRKAR2A	2.0864e-08	0.159204	0.411	0.316	0.000426731
PPP1CB	2.09664e-08	0.248334	0.656	0.589	0.000428826
WWOX	2.11664e-08	0.0552318	0.134	0.072	0.000432917
CBX4	2.1408e-08	-0.159734	0.291	0.369	0.000437859
SLC27A4	2.16997e-08	0.0466331	0.106	0.051	0.000443824
CSDE1	2.18375e-08	-0.10389	0.791	0.868	0.000446642
SRP14	2.20889e-08	-0.107428	0.929	0.97	0.000451785
ERLIN2	2.24894e-08	0.0732142	0.196	0.118	0.000459975
CDH6	2.28973e-08	-0.0936331	0.075	0.145	0.000468319
AAMDC	2.38169e-08	0.0624243	0.117	0.059	0.000487127
SCN9A	2.3995e-08	0.099775	0.137	0.076	0.000490769
AC140912.1	2.41163e-08	-0.113998	0.056	0.118	0.000493252
PLPPR3	2.41447e-08	0.184931	0.781	0.758	0.000493832
HILPDA	2.48792e-08	0.215453	0.454	0.357	0.000508855
LRRC27	2.55374e-08	0.0930141	0.254	0.162	0.000522316
NFE2L1	2.60881e-08	0.117587	0.344	0.242	0.000533579
SUB1	2.65954e-08	-0.101627	0.785	0.882	0.000543956
CLCN3	2.76533e-08	0.189174	0.497	0.405	0.000565594
GADD45G	2.82032e-08	0.351323	0.415	0.336	0.000576839
YIPF1	2.8443e-08	0.0832623	0.215	0.134	0.000581745
FASTK	2.86701e-08	0.086798	0.27	0.179	0.00058639
ARHGAP24	2.87416e-08	0.053771	0.105	0.051	0.000587851
MT3	2.90341e-08	-0.154474	0.206	0.289	0.000593835
AC005332.4	2.94825e-08	0.0841754	0.181	0.108	0.000603006
SPRED2	2.95792e-08	-0.0923595	0.099	0.17	0.000604983
JUND	2.95905e-08	0.125157	0.894	0.91	0.000605215
FBLIM1	2.96074e-08	-0.0926644	0.142	0.221	0.000605561
ATP6V1E2	2.98435e-08	0.074146	0.149	0.084	0.000610389
PAICS	2.99253e-08	0.144317	0.486	0.383	0.000612061
IGSF9B	3.03448e-08	0.0932339	0.159	0.092	0.000620643
FBXL4	3.07788e-08	0.0556893	0.108	0.053	0.000629519
SOCS2	3.11107e-08	-0.169309	0.192	0.268	0.000636307
TPP2	3.23216e-08	0.0644607	0.184	0.11	0.000661075
RPAIN	3.23594e-08	-0.0912137	0.744	0.823	0.000661847
KLHL9	3.29632e-08	-0.101717	0.209	0.291	0.000674197
KCNK3	3.30777e-08	0.101097	0.195	0.122	0.000676538
RDH13	3.37098e-08	0.0386268	0.113	0.057	0.000689467
MNT	3.38479e-08	0.118019	0.191	0.114	0.000692291
PRAG1	3.41586e-08	0.163321	0.222	0.145	0.000698646
STRADB	3.45875e-08	0.102632	0.26	0.172	0.000707418
CLVS1	3.46975e-08	0.0533041	0.131	0.07	0.000709668
FKBP10	3.606e-08	0.0603687	0.135	0.074	0.000737535
MSRB2	3.6677e-08	0.118367	0.445	0.345	0.000750155
GPSM2	3.71156e-08	0.098031	0.207	0.13	0.000759126
NCKAP1	3.77647e-08	-0.0934592	0.447	0.521	0.0007724
SORCS2	3.81574e-08	0.114279	0.137	0.076	0.000780434
NLGN1	3.83336e-08	0.100304	0.171	0.104	0.000784037
PALLD	3.86066e-08	-0.120926	0.301	0.384	0.000789621
RGS8	3.87147e-08	0.0591932	0.109	0.055	0.000791831
PARD3	3.93163e-08	0.0935416	0.227	0.144	0.000804137
MALAT1	3.93813e-08	-0.0289879	1	1	0.000805466
TOX2	3.9952e-08	-0.0980407	0.058	0.119	0.000817139
FRA10AC1	3.99912e-08	0.109368	0.481	0.362	0.000817941
ACSL1	4.04602e-08	0.0514513	0.115	0.058	0.000827533
SFXN3	4.14346e-08	0.0836594	0.185	0.112	0.000847462
CYC1	4.21846e-08	-0.116355	0.604	0.67	0.000862803
GATAD1	4.2425e-08	0.141929	0.354	0.258	0.000867718
SLC25A23	4.24467e-08	0.0871043	0.26	0.17	0.000868163
ENOX2	4.31876e-08	0.0355614	0.125	0.066	0.000883315
CCL2	4.3627e-08	-0.0763215	0.049	0.109	0.000892303
CFL1	4.43606e-08	-0.0971387	0.932	0.985	0.000907307
ZMIZ1	4.4798e-08	-0.107387	0.463	0.546	0.000916254
ETV6	4.55539e-08	0.0505019	0.129	0.068	0.000931714
KIF5B	4.58701e-08	0.165484	0.82	0.821	0.000938182
CAAP1	4.72632e-08	0.0627443	0.192	0.117	0.000966674
NDUFAF2	4.72638e-08	0.123528	0.375	0.269	0.000966687
WDR41	4.82228e-08	0.10575	0.281	0.192	0.0009863
FUT11	4.86425e-08	0.0906422	0.244	0.158	0.000994885
CREB5	4.87237e-08	0.210061	0.204	0.134	0.000996545
LINC00672	4.87624e-08	0.0665501	0.168	0.098	0.000997338
NECAP1	4.90313e-08	-0.118563	0.358	0.438	0.00100284
FAM3A	4.98171e-08	0.0753056	0.24	0.155	0.00101891
RTN1	5.04927e-08	-0.112199	0.745	0.916	0.00103273
UTP18	5.06587e-08	0.0892969	0.229	0.146	0.00103612
AC016747.1	5.12464e-08	0.0834978	0.239	0.153	0.00104814
CEP19	5.16369e-08	0.0914185	0.244	0.157	0.00105613
RAB11A	5.18898e-08	-0.103993	0.605	0.675	0.0010613
GTF2F1	5.19599e-08	-0.112625	0.559	0.637	0.00106274
UBE2S	5.21234e-08	-0.145827	0.632	0.717	0.00106608
NELL2	5.26499e-08	-0.178875	0.296	0.378	0.00107685
PRMT6	5.2788e-08	0.0446422	0.111	0.056	0.00107967
ZBTB14	5.31294e-08	0.0933626	0.194	0.12	0.00108665
FRAT2	5.53271e-08	0.0592128	0.138	0.076	0.0011316
COPG1	5.547e-08	0.0928497	0.252	0.166	0.00113453
LINGO1	5.71404e-08	-0.131881	0.342	0.433	0.00116869
PSMA6	5.72347e-08	-0.11066	0.685	0.767	0.00117062
TRAPPC12	5.85821e-08	0.0695253	0.233	0.149	0.00119818
ZNF765	5.95676e-08	0.0782258	0.125	0.067	0.00121834
LDHA	5.98095e-08	0.142735	0.892	0.933	0.00122328
GRIA3	6.01788e-08	0.104858	0.177	0.106	0.00123084
AP3S1	6.0679e-08	0.157994	0.516	0.423	0.00124107
GTF3C3	6.15905e-08	0.121699	0.288	0.198	0.00125971
MKRN1	6.25734e-08	-0.108896	0.636	0.725	0.00127981
GSDME	6.40817e-08	0.0518161	0.145	0.081	0.00131066
RHOQ	6.42339e-08	0.118749	0.275	0.19	0.00131378
FYTTD1	6.42801e-08	-0.0990134	0.435	0.51	0.00131472
EVL	6.48898e-08	-0.100436	0.739	0.837	0.00132719
SYT17	6.67575e-08	0.11292	0.112	0.059	0.00136539
SNX24	6.77454e-08	0.0622875	0.149	0.084	0.0013856
E2F6	6.99281e-08	0.0771377	0.207	0.129	0.00143024
ZNF385A	7.02639e-08	0.049349	0.109	0.055	0.00143711
LAP3	7.10228e-08	0.0707686	0.216	0.136	0.00145263
CTXN1	7.12066e-08	0.203023	0.68	0.693	0.00145639
HEATR6	7.17553e-08	0.0782996	0.177	0.107	0.00146761
ZNF439	7.26342e-08	-0.0762007	0.085	0.154	0.00148559
HADHB	7.3871e-08	0.0957513	0.275	0.186	0.00151088
C19orf53	7.54638e-08	-0.102402	0.709	0.801	0.00154346
TTC3	7.72944e-08	-0.0947767	0.95	0.97	0.0015809
OGFR	7.73096e-08	-0.0779262	0.173	0.248	0.00158121
RFX3	7.80626e-08	0.163992	0.358	0.269	0.00159661
MTCH2	7.82288e-08	0.156124	0.533	0.449	0.00160001
TNIK	7.83562e-08	0.166732	0.411	0.316	0.00160262
HMGN1	7.84024e-08	-0.0829495	0.907	0.96	0.00160357
SALL1	7.90713e-08	-0.0897302	0.058	0.118	0.00161725
ANAPC16	7.93107e-08	-0.120096	0.553	0.622	0.00162214
PCDH17	8.04204e-08	0.131416	0.23	0.151	0.00164484
DDHD1	8.05316e-08	0.123572	0.29	0.199	0.00164711
INPP5F	8.08656e-08	-0.0903497	0.22	0.296	0.00165394
MAP6	8.11613e-08	0.180028	0.658	0.611	0.00165999
ZMAT2	8.14208e-08	-0.109082	0.611	0.683	0.0016653
AKR1C2	8.16685e-08	0.07156	0.128	0.069	0.00167037
SNHG11	8.21793e-08	0.0878176	0.258	0.175	0.00168081
MPND	8.23766e-08	0.0746068	0.231	0.147	0.00168485
DUBR	8.42142e-08	0.0897607	0.195	0.12	0.00172243
ADAMTS7	8.53401e-08	0.0603979	0.113	0.059	0.00174546
NFYB	8.63397e-08	0.0811878	0.316	0.217	0.00176591
NOL12	8.7561e-08	0.096048	0.335	0.236	0.00179089
BCAP29	8.87725e-08	0.048284	0.209	0.131	0.00181566
SCAF11	8.93686e-08	0.170937	0.401	0.312	0.00182786
SLC44A2	9.04862e-08	0.0673454	0.164	0.096	0.00185071
LRP1	9.0548e-08	0.180409	0.455	0.353	0.00185198
PRTFDC1	9.15245e-08	0.0921027	0.256	0.17	0.00187195
PSMG3	9.25337e-08	0.0819334	0.366	0.26	0.00189259
REL	9.41781e-08	-0.0783891	0.056	0.116	0.00192622
RNF215	9.47155e-08	0.0466705	0.113	0.059	0.00193722
CREBZF	9.57813e-08	-0.136546	0.345	0.422	0.00195902
DCLK1	9.58204e-08	-0.0963007	0.531	0.608	0.00195981
TNFRSF12A	9.64108e-08	0.119755	0.164	0.099	0.00197189
PANK1	9.67018e-08	0.0528623	0.107	0.053	0.00197784
SEL1L	9.7742e-08	0.138517	0.358	0.263	0.00199912
PAPOLA	9.9627e-08	-0.0823145	0.682	0.747	0.00203767
SELENOS	9.97239e-08	0.15238	0.591	0.504	0.00203965
FILIP1L	1.01404e-07	0.0809	0.118	0.063	0.00207402
PTMS	1.03095e-07	-0.0818223	0.938	0.97	0.00210861
RSPH9	1.05319e-07	0.0613695	0.145	0.082	0.0021541
MGMT	1.05632e-07	0.0892731	0.243	0.164	0.00216049
PLAGL1	1.05888e-07	0.0754542	0.11	0.057	0.00216574
GPX7	1.0788e-07	0.0728907	0.174	0.105	0.00220646
AK9	1.10209e-07	0.0794236	0.156	0.091	0.00225409
GPR27	1.11493e-07	-0.111434	0.215	0.3	0.00228036
SYT4	1.11645e-07	0.23284	0.345	0.267	0.00228347
ATP5PO	1.12375e-07	-0.094187	0.826	0.906	0.00229842
PLCL1	1.12876e-07	0.0720447	0.141	0.08	0.00230864
PSAP	1.13977e-07	0.170465	0.703	0.651	0.00233117
PVT1	1.21135e-07	-0.102208	0.128	0.203	0.00247758
RASSF2	1.21269e-07	0.0975587	0.212	0.135	0.00248032
EEF1A1	1.22441e-07	-0.073689	0.997	0.999	0.00250429
TUSC3	1.26808e-07	-0.0912572	0.506	0.603	0.00259361
DMD	1.27955e-07	0.159427	0.174	0.107	0.00261706
TBL1X	1.3241e-07	-0.123547	0.169	0.239	0.00270817
RHOB	1.33288e-07	0.103765	0.339	0.248	0.00272614
GAS8	1.3389e-07	-0.0858973	0.068	0.129	0.00273845
LRIF1	1.35323e-07	0.11582	0.312	0.222	0.00276777
COX4I1	1.39853e-07	-0.0910932	0.889	0.942	0.00286041
NBDY	1.41153e-07	-0.0812251	0.617	0.687	0.00288699
LIN7B	1.41222e-07	0.122502	0.289	0.205	0.00288842
DUSP8	1.42729e-07	-0.0905443	0.442	0.528	0.00291924
GPANK1	1.43066e-07	0.104958	0.308	0.211	0.00292614
H1F0	1.44819e-07	-0.101978	0.711	0.783	0.00296198
EEF2	1.44971e-07	-0.0917541	0.909	0.967	0.00296508
LINC02802	1.47163e-07	0.0973971	0.321	0.223	0.00300992
APBB3	1.48649e-07	0.0849749	0.232	0.154	0.00304031
BNIP1	1.50643e-07	0.0496147	0.166	0.098	0.0030811
KIAA0513	1.5201e-07	0.044212	0.14	0.079	0.00310906
ULK1	1.53407e-07	0.0838095	0.21	0.133	0.00313764
PIGU	1.53438e-07	0.055602	0.19	0.116	0.00313826
BZW1	1.54345e-07	0.143497	0.762	0.762	0.00315681
ALKBH3	1.55418e-07	0.0992159	0.222	0.145	0.00317877
NLN	1.55883e-07	0.113863	0.347	0.252	0.00318828
LAMP5	1.56983e-07	-0.0817455	0.048	0.107	0.00321077
RPARP-AS1	1.58121e-07	-0.0522539	0.047	0.104	0.00323404
MBNL1	1.58362e-07	0.211094	0.272	0.191	0.00323898
KIAA0930	1.59959e-07	0.126036	0.297	0.21	0.00327163
SPATA2L	1.60964e-07	0.0803353	0.145	0.084	0.0032922
IQSEC1	1.61794e-07	0.104017	0.213	0.138	0.00330918
LIMA1	1.63331e-07	-0.142803	0.137	0.206	0.00334061
DNAJC3	1.64203e-07	0.102102	0.254	0.172	0.00335844
AKIRIN2	1.6636e-07	0.148152	0.581	0.505	0.00340256
NRSN1	1.66544e-07	0.0934554	0.16	0.096	0.00340633
ACBD5	1.66826e-07	0.154804	0.413	0.307	0.00341209
RPL3	1.6859e-07	-0.0712139	0.981	0.99	0.00344816
MCRIP2	1.69419e-07	-0.0886774	0.183	0.255	0.00346512
TFG	1.71626e-07	0.1699	0.569	0.489	0.00351026
RALGAPA2	1.73266e-07	0.106777	0.244	0.164	0.00354381
DNAJB11	1.73334e-07	0.172186	0.496	0.41	0.00354519
MRPL57	1.74213e-07	-0.118684	0.528	0.598	0.00356318
PGAP1	1.74275e-07	-0.08914	0.406	0.479	0.00356445
BBC3	1.74305e-07	0.17125	0.401	0.306	0.00356506
C1GALT1	1.76434e-07	0.0929593	0.22	0.145	0.00360861
CMTM6	1.76441e-07	0.0919312	0.205	0.131	0.00360874
ISYNA1	1.77176e-07	0.15894	0.505	0.411	0.00362379
LRSAM1	1.77356e-07	0.0477658	0.125	0.068	0.00362746
DDX52	1.81595e-07	0.135203	0.494	0.407	0.00371416
PAIP2	1.82083e-07	-0.102867	0.773	0.844	0.00372415
VTI1B	1.83622e-07	0.172046	0.535	0.455	0.00375561
TRIM69	1.84486e-07	0.0945689	0.3	0.21	0.0037733
CDYL	1.89034e-07	0.0747903	0.208	0.133	0.00386632
CCDC88C	1.89107e-07	-0.113791	0.141	0.21	0.0038678
TRIM26	1.94167e-07	0.0403176	0.118	0.063	0.0039713
MIS12	1.97822e-07	0.0746805	0.2	0.124	0.00404606
CPNE3	1.99405e-07	-0.122569	0.325	0.393	0.00407843
SUMO3	1.99459e-07	-0.1176	0.489	0.562	0.00407954
WSCD1	2.0405e-07	0.0761577	0.166	0.1	0.00417343
MZT2A	2.04607e-07	-0.0634251	0.566	0.685	0.00418483
PGBD5	2.05203e-07	0.0630137	0.172	0.104	0.00419702
SMPD3	2.06165e-07	-0.0974569	0.084	0.146	0.00421669
GARS-DT	2.06257e-07	0.0890856	0.186	0.116	0.00421857
TOGARAM1	2.11081e-07	-0.110905	0.156	0.231	0.00431723
SLC8A2	2.12206e-07	0.0413792	0.125	0.068	0.00434024
HNRNPM	2.13389e-07	0.190043	0.672	0.611	0.00436444
SEMA6D	2.14732e-07	0.102851	0.213	0.136	0.0043919
OPRL1	2.15918e-07	0.0570991	0.112	0.06	0.00441618
TMBIM6	2.18359e-07	0.155101	0.771	0.769	0.0044661
DLL3	2.20186e-07	-0.0943028	0.409	0.494	0.00450347
NCAM2	2.2134e-07	0.0862606	0.185	0.115	0.00452707
LDHB	2.22099e-07	-0.10535	0.869	0.945	0.00454259
MED21	2.226e-07	0.12642	0.382	0.284	0.00455284
NSA2	2.23336e-07	-0.086308	0.766	0.84	0.0045679
MAGOHB	2.23845e-07	0.0882603	0.252	0.169	0.00457829
FDPS	2.28116e-07	0.156842	0.501	0.411	0.00466565
OBI1	2.34412e-07	0.134883	0.389	0.292	0.00479442
VPS41	2.37859e-07	0.138866	0.33	0.24	0.00486494
P4HB	2.4303e-07	0.177988	0.529	0.457	0.0049707
NES	2.49795e-07	0.248978	0.281	0.209	0.00510906
MARCKSL1	2.52964e-07	-0.0979625	0.936	0.983	0.00517388
RHOG	2.56459e-07	0.0666411	0.166	0.1	0.00524536
EPS8L2	2.56971e-07	-0.107102	0.096	0.161	0.00525583
MSN	2.58038e-07	0.119048	0.286	0.199	0.00527766
FYN	2.59554e-07	0.15799	0.679	0.624	0.00530866
PDLIM4	2.61295e-07	0.112154	0.237	0.16	0.00534426
GNPTG	2.62778e-07	0.0852126	0.217	0.14	0.00537459
MKKS	2.6683e-07	0.0758421	0.256	0.172	0.00545748
CYTH2	2.71279e-07	-0.0943415	0.549	0.61	0.00554846
NEIL2	2.75166e-07	0.0378372	0.152	0.088	0.00562797
LINC00665	2.75333e-07	-0.0903562	0.274	0.35	0.00563139
DIMT1	2.773e-07	0.0714803	0.164	0.098	0.00567161
FNIP2	2.8487e-07	-0.120279	0.262	0.332	0.00582645
CXXC4	2.85235e-07	-0.125935	0.37	0.441	0.0058339
TECR	2.88668e-07	-0.114445	0.458	0.54	0.00590412
UBXN4	2.89112e-07	0.162633	0.671	0.63	0.00591321
GMPPB	2.90032e-07	0.0574995	0.117	0.063	0.00593203
PCBP1-AS1	2.90423e-07	0.0898854	0.179	0.11	0.00594003
TIMM44	2.91409e-07	0.158883	0.45	0.353	0.00596018
ESRRA	2.97885e-07	0.0846783	0.201	0.128	0.00609264
KIF21B	2.98538e-07	-0.0952832	0.383	0.478	0.00610599
SH3GL3	3.01297e-07	-0.105557	0.122	0.187	0.00616243
RPS19BP1	3.15867e-07	-0.0973843	0.613	0.685	0.00646042
MIA3	3.19091e-07	0.145731	0.422	0.331	0.00652636
FAM189B	3.25793e-07	0.0423979	0.16	0.094	0.00666345
TNKS	3.31383e-07	-0.124175	0.4	0.469	0.00677779
DLG2	3.40222e-07	-0.111428	0.126	0.194	0.00695856
SHROOM3	3.42457e-07	-0.101974	0.098	0.16	0.00700427
KIAA0319L	3.46807e-07	0.0817898	0.194	0.122	0.00709325
C8orf82	3.49949e-07	-0.113392	0.237	0.307	0.0071575
FIGNL1	3.50717e-07	-0.0970759	0.105	0.171	0.00717322
SPIN2B	3.51228e-07	0.0648397	0.149	0.087	0.00718366
ZADH2	3.52385e-07	-0.188322	0.162	0.227	0.00720734
HDLBP	3.53987e-07	0.158424	0.542	0.452	0.0072401
UBXN1	3.60989e-07	-0.0828685	0.814	0.896	0.00738331
ACTR6	3.61552e-07	0.0910057	0.39	0.292	0.00739482
FAM98A	3.69255e-07	0.08297	0.224	0.147	0.00755237
EMC10	3.69638e-07	-0.120966	0.445	0.511	0.0075602
TXNL1	3.71732e-07	-0.070114	0.787	0.866	0.00760304
ZNF800	3.71997e-07	0.038817	0.138	0.079	0.00760845
PREB	3.72301e-07	0.0383681	0.164	0.097	0.00761467
CIB1	3.72884e-07	0.0549184	0.16	0.096	0.0076266
SAV1	3.80601e-07	0.0953221	0.178	0.111	0.00778444
ING3	3.8269e-07	0.0843547	0.249	0.167	0.00782716
LPAR2	3.83957e-07	0.0935099	0.231	0.153	0.00785308
NTRK3	3.8539e-07	0.179934	0.254	0.18	0.00788237
TM9SF1	3.94479e-07	0.0624485	0.274	0.184	0.00806827
EFNA3	3.94636e-07	-0.131852	0.221	0.289	0.00807149
NUDT12	3.94748e-07	0.0662781	0.138	0.08	0.00807378
RELN	3.95459e-07	0.0828887	0.118	0.064	0.00808832
RRAGD	4.11436e-07	0.114272	0.286	0.202	0.00841509
GABRG2	4.14545e-07	0.0928169	0.202	0.132	0.00847869
ABLIM3	4.17431e-07	0.045344	0.121	0.066	0.00853773
IGFBP2	4.17537e-07	-0.132153	0.951	0.965	0.00853988
MLLT3	4.18973e-07	-0.153667	0.316	0.379	0.00856926
AARS	4.32415e-07	0.112629	0.4	0.304	0.00884418
TRAPPC1	4.32706e-07	0.173041	0.599	0.538	0.00885013
CKAP4	4.32911e-07	0.112976	0.435	0.341	0.00885432
APLP2	4.33952e-07	-0.0728166	0.537	0.639	0.00887562
TMEM41A	4.36165e-07	0.0446624	0.136	0.078	0.00892088
LTBP4	4.4354e-07	-0.0993143	0.131	0.199	0.00907172
BEX3	4.47554e-07	0.110596	0.902	0.936	0.00915382
ELMO1	4.49683e-07	-0.114666	0.133	0.198	0.00919736
SNHG32	4.58166e-07	-0.0769889	0.635	0.711	0.00937086
GSTO1	4.63889e-07	-0.0977481	0.159	0.227	0.00948792
CCDC34	4.75094e-07	0.0925349	0.318	0.232	0.0097171
COL6A1	4.85581e-07	0.146261	0.315	0.226	0.00993159
RBBP6	4.86696e-07	-0.0956242	0.409	0.487	0.00995439
MCM4	4.88172e-07	0.0562942	0.2	0.127	0.00998458
RAB9A	4.91476e-07	0.156643	0.282	0.199	0.0100522
TMED1	4.92175e-07	0.0726291	0.23	0.15	0.0100665
ATF6	4.93676e-07	0.0675261	0.218	0.143	0.0100972
PRR5	5.01933e-07	0.0361485	0.106	0.056	0.010266
MPDU1	5.03065e-07	0.0913145	0.253	0.172	0.0102892
PPFIA3	5.0553e-07	0.0929124	0.248	0.17	0.0103396
FBXO44	5.17624e-07	-0.0888169	0.217	0.288	0.010587
DIP2C	5.19802e-07	-0.0976455	0.274	0.341	0.0106315
PRADC1	5.26164e-07	0.0761756	0.16	0.099	0.0107616
GPR161	5.37534e-07	0.142473	0.42	0.318	0.0109942
C18orf21	5.42272e-07	-0.0868453	0.298	0.369	0.0110911
PDCD5	5.447e-07	0.154531	0.604	0.539	0.0111407
PDE4D	5.47526e-07	0.1458	0.291	0.205	0.0111986
SRSF3	5.53344e-07	0.170301	0.783	0.754	0.0113175
GALNT10	5.57443e-07	-0.0692031	0.052	0.108	0.0114014
CYP51A1	5.65471e-07	0.121923	0.432	0.335	0.0115656
KPNA5	5.7967e-07	0.128045	0.474	0.373	0.011856
WDR11	5.82217e-07	0.152959	0.281	0.198	0.0119081
ZNHIT3	5.88969e-07	-0.101827	0.567	0.637	0.0120462
NPHP3	6.02732e-07	0.10286	0.155	0.094	0.0123277
ARL1	6.09742e-07	0.0986492	0.353	0.254	0.0124711
MT-ND2	6.10232e-07	0.0930216	0.937	0.944	0.0124811
SMYD3	6.19839e-07	0.0976209	0.338	0.244	0.0126776
C11orf24	6.31886e-07	0.0530173	0.137	0.079	0.012924
LINC01122	6.33454e-07	-0.13546	0.221	0.296	0.012956
CHMP6	6.35848e-07	0.0706711	0.213	0.137	0.013005
ABHD5	6.45769e-07	-0.0789297	0.188	0.26	0.0132079
NSG2	6.67097e-07	0.262244	0.673	0.719	0.0136441
AC027031.2	6.69178e-07	0.164623	0.286	0.208	0.0136867
DERA	6.72606e-07	0.0506279	0.113	0.062	0.0137568
C12orf73	6.77487e-07	-0.0906189	0.391	0.46	0.0138566
FAM162A	6.81875e-07	0.254152	0.698	0.695	0.0139464
RRAGC	6.93945e-07	0.128543	0.352	0.263	0.0141933
RANBP17	6.98524e-07	0.0707448	0.135	0.079	0.0142869
BLVRA	7.10823e-07	-0.0927623	0.095	0.155	0.0145385
CLTC	7.13566e-07	0.166826	0.623	0.546	0.0145946
SNHG30	7.21932e-07	0.0843202	0.306	0.215	0.0147657
RHOT1	7.24661e-07	-0.10857	0.391	0.447	0.0148215
XKR4	7.32983e-07	0.157512	0.294	0.219	0.0149917
EIF5B	7.34712e-07	0.171638	0.739	0.723	0.0150271
KRCC1	7.36646e-07	0.062068	0.203	0.13	0.0150666
EFNB1	7.47161e-07	-0.0973178	0.122	0.189	0.0152817
OSBPL1A	7.47358e-07	0.0967905	0.289	0.204	0.0152857
AC004540.1	7.62508e-07	0.269952	0.276	0.204	0.0155956
SPPL2A	7.64599e-07	0.0813212	0.21	0.139	0.0156383
AC011043.1	7.67157e-07	0.0645817	0.125	0.07	0.0156907
CNTFR	7.67864e-07	0.143298	0.456	0.365	0.0157051
OXLD1	7.70013e-07	0.0800089	0.253	0.172	0.0157491
PRRC2B	7.7038e-07	-0.0623601	0.628	0.709	0.0157566
NANS	7.75965e-07	0.0877654	0.228	0.153	0.0158708
S100A10	7.80608e-07	-0.0244651	0.287	0.368	0.0159658
PISD	7.88716e-07	-0.0905794	0.149	0.218	0.0161316
AC011346.1	7.92182e-07	0.076993	0.116	0.064	0.0162025
TYMSOS	7.96391e-07	0.0544252	0.115	0.063	0.0162886
ZCCHC9	8.05211e-07	0.0447253	0.226	0.149	0.016469
PUF60	8.16404e-07	-0.111135	0.675	0.732	0.0166979
BPHL	8.16574e-07	0.0704639	0.219	0.145	0.0167014
PHPT1	8.17178e-07	-0.128282	0.799	0.862	0.0167137
DYNLL1	8.19504e-07	0.128046	0.834	0.885	0.0167613
TMED9	8.24009e-07	0.159444	0.569	0.484	0.0168534
RSL1D1	8.25043e-07	-0.103242	0.626	0.689	0.0168746
ZDHHC3	8.35752e-07	0.103916	0.305	0.219	0.0170936
PARK7	8.40777e-07	0.0958387	0.843	0.877	0.0171964
CMTM3	8.48929e-07	0.0576175	0.14	0.082	0.0173631
JAM3	8.53585e-07	0.170693	0.372	0.28	0.0174584
YWHAE	8.57541e-07	0.105757	0.929	0.961	0.0175393
FBXO5	8.6572e-07	0.058966	0.128	0.073	0.0177066
NCOR2	8.6829e-07	-0.110384	0.297	0.362	0.0177591
PFKP	8.70985e-07	0.137903	0.412	0.32	0.0178142
WDR54	8.786e-07	-0.0902	0.449	0.524	0.01797
SRBD1	8.8107e-07	0.0601274	0.171	0.106	0.0180205
CCDC136	8.84873e-07	0.124057	0.33	0.245	0.0180983
ARHGEF2	8.87851e-07	0.146376	0.328	0.238	0.0181592
SLC1A4	9.00532e-07	0.049369	0.172	0.108	0.0184186
SLC35C1	9.05473e-07	0.0508464	0.112	0.062	0.0185196
RSRC1	9.09102e-07	0.117755	0.374	0.283	0.0185939
TXLNA	9.14622e-07	0.0775988	0.255	0.174	0.0187068
EIF3J	9.33252e-07	0.15578	0.643	0.565	0.0190878
UCHL3	9.37071e-07	0.0955598	0.288	0.205	0.0191659
NUBP1	9.37585e-07	0.0742686	0.218	0.145	0.0191764
TANK	9.50041e-07	0.0887542	0.305	0.217	0.0194312
AL096870.8	9.59687e-07	0.049936	0.198	0.128	0.0196285
CCND2	9.63051e-07	-0.102425	0.393	0.479	0.0196973
MRPL23	9.64276e-07	0.0751953	0.224	0.148	0.0197223
FANCG	9.69376e-07	0.0465756	0.119	0.067	0.0198266
DLGAP1	9.88012e-07	0.032513	0.113	0.062	0.0202078
RRP7A	9.99683e-07	0.0789154	0.344	0.248	0.0204465
DUSP16	1.0037e-06	0.123145	0.192	0.126	0.0205288
PPT1	1.03286e-06	0.0677891	0.288	0.198	0.0211251
ZDHHC16	1.03346e-06	0.044719	0.153	0.091	0.0211373
LDB2	1.0417e-06	-0.0907864	0.072	0.129	0.0213059
BTG3	1.05125e-06	0.183246	0.49	0.404	0.0215011
ZDHHC6	1.0562e-06	0.0925556	0.229	0.155	0.0216025
SPA17	1.06523e-06	0.0615279	0.132	0.077	0.0217872
BMERB1	1.06976e-06	-0.0889201	0.564	0.655	0.0218798
SUPT3H	1.07833e-06	0.069661	0.186	0.119	0.0220551
FOXN2	1.08614e-06	0.0378748	0.19	0.121	0.0222149
MAGI3	1.09174e-06	0.0442256	0.141	0.083	0.0223293
BCS1L	1.10415e-06	0.0979184	0.242	0.165	0.0225832
AC100810.1	1.13982e-06	-0.0633008	0.07	0.126	0.0233128
KDSR	1.16416e-06	0.0687081	0.313	0.218	0.0238105
RWDD2B	1.16783e-06	0.0708012	0.174	0.109	0.0238856
BRD3	1.17199e-06	-0.085318	0.623	0.677	0.0239708
NGLY1	1.1724e-06	0.101086	0.24	0.163	0.0239792
BLVRB	1.17714e-06	0.0692517	0.239	0.163	0.024076
NT5C	1.18061e-06	0.1551	0.41	0.32	0.0241469
SGTB	1.1871e-06	0.0870425	0.253	0.174	0.0242798
PUM3	1.19225e-06	0.137401	0.377	0.283	0.0243851
AKR1C1	1.19855e-06	0.0843355	0.262	0.181	0.0245139
SLC35A4	1.21266e-06	0.0473516	0.158	0.096	0.0248024
LSM2	1.21456e-06	0.163292	0.637	0.574	0.0248414
SLC29A4	1.2271e-06	0.079685	0.244	0.166	0.0250978
CNPY3	1.2556e-06	0.0770413	0.274	0.19	0.0256808
SERTAD4	1.25975e-06	0.246686	0.494	0.421	0.0257657
B3GAT3	1.27918e-06	0.0758553	0.324	0.228	0.0261632
CHKB-DT	1.28816e-06	0.0991244	0.135	0.08	0.0263467
FAHD1	1.2942e-06	0.0731013	0.255	0.175	0.0264702
ARL2BP	1.30591e-06	-0.0676498	0.413	0.478	0.0267097
CAMK4	1.3174e-06	-0.0849186	0.256	0.329	0.0269448
SGPL1	1.32436e-06	0.0479945	0.157	0.096	0.0270872
POP5	1.35877e-06	0.0782952	0.303	0.213	0.027791
KCTD12	1.36252e-06	0.0833382	0.135	0.081	0.0278675
ZFP1	1.37663e-06	0.105024	0.257	0.18	0.0281563
NDUFA13	1.38077e-06	0.133692	0.812	0.848	0.0282408
HIVEP3	1.39283e-06	-0.0920648	0.125	0.19	0.0284875
CRAT	1.3985e-06	0.0345086	0.168	0.104	0.0286035
AL391069.2	1.41033e-06	0.0708966	0.146	0.089	0.0288455
ERBIN	1.41439e-06	0.0901935	0.227	0.152	0.0289286
BTRC	1.41521e-06	0.057409	0.261	0.177	0.0289453
EEF1E1	1.42148e-06	0.134225	0.491	0.394	0.0290735
ATRAID	1.42794e-06	0.137918	0.489	0.397	0.0292057
ALKBH4	1.42894e-06	0.107188	0.265	0.187	0.0292261
SPNS1	1.43688e-06	0.0651504	0.272	0.189	0.0293885
KARS	1.44746e-06	-0.101915	0.383	0.452	0.0296048
ATP13A2	1.46847e-06	0.0798014	0.286	0.205	0.0300347
SYCE1L	1.47447e-06	0.0630065	0.218	0.145	0.0301572
DZIP1	1.47488e-06	0.0659787	0.179	0.114	0.0301657
RIMS2	1.48248e-06	-0.190652	0.174	0.239	0.0303211
CCSAP	1.48684e-06	-0.107703	0.258	0.326	0.0304104
ASL	1.48859e-06	0.0488657	0.104	0.056	0.0304462
CADM4	1.53892e-06	-0.0956148	0.371	0.435	0.0314756
SRPRB	1.54257e-06	0.0714785	0.203	0.133	0.0315503
NUFIP2	1.54536e-06	-0.113871	0.373	0.443	0.0316072
C12orf4	1.56971e-06	0.0400223	0.171	0.106	0.0321053
FUCA2	1.57166e-06	0.0640305	0.153	0.093	0.0321451
TSPAN7	1.57613e-06	-0.124218	0.431	0.516	0.0322366
RAI1	1.63627e-06	-0.0909571	0.212	0.281	0.0334666
AL049838.1	1.66122e-06	0.0420907	0.112	0.062	0.0339769
GLRA2	1.66787e-06	0.0706821	0.126	0.073	0.0341129
TASOR	1.67461e-06	0.103428	0.264	0.182	0.0342509
SUPT20H	1.69049e-06	0.160091	0.454	0.355	0.0345755
APAF1	1.71466e-06	0.0447034	0.126	0.073	0.0350699
KRIT1	1.73344e-06	0.0900576	0.274	0.194	0.0354541
CDKL2	1.74166e-06	0.0605398	0.192	0.125	0.0356223
STRADA	1.74613e-06	0.0943628	0.202	0.135	0.0357137
TMEM169	1.7494e-06	0.0930612	0.24	0.163	0.0357805
CDC25B	1.7543e-06	0.125504	0.135	0.083	0.0358808
TSTD2	1.7674e-06	0.106905	0.389	0.294	0.0361486
HSPB11	1.77266e-06	0.102461	0.293	0.208	0.0362562
RRP1	1.77629e-06	0.0740086	0.264	0.181	0.0363306
ANAPC13	1.78438e-06	0.137757	0.59	0.513	0.0364959
YWHAB	1.79787e-06	0.153866	0.839	0.885	0.0367719
TRAPPC2L	1.8149e-06	0.115353	0.514	0.432	0.0371201
COPRS	1.82295e-06	0.127573	0.466	0.381	0.0372848
ISOC2	1.83019e-06	0.0858677	0.267	0.188	0.0374328
MLLT11	1.8381e-06	0.136807	0.89	0.936	0.0375947
TRMT61B	1.84901e-06	0.0449646	0.176	0.11	0.0378178
FLYWCH2	1.8501e-06	-0.0690182	0.314	0.374	0.0378401
CYB5D2	1.85684e-06	0.0954317	0.304	0.218	0.0379779
SRSF7	1.90108e-06	0.14568	0.766	0.714	0.0388828
KHK	1.95113e-06	0.0227718	0.103	0.055	0.0399064
PPM1E	1.97988e-06	0.0606274	0.157	0.096	0.0404946
EXOC4	1.98193e-06	0.146387	0.341	0.257	0.0405363
RASSF8	2.01491e-06	0.0935133	0.153	0.095	0.041211
EFNB3	2.03283e-06	-0.0884723	0.26	0.326	0.0415775
SLC26A11	2.04103e-06	0.0310314	0.115	0.064	0.0417452
IK	2.068e-06	-0.101725	0.676	0.767	0.0422969
SPAG16	2.08048e-06	-0.106397	0.264	0.324	0.0425521
TPST1	2.12077e-06	0.0675301	0.176	0.11	0.0433761
STK33	2.13939e-06	0.0705868	0.107	0.06	0.043757
THRAP3	2.1438e-06	-0.0910734	0.72	0.766	0.0438472
IFI16	2.22592e-06	-0.0660864	0.076	0.133	0.0455268
GPI	2.25965e-06	-0.0924082	0.623	0.72	0.0462166
CEP89	2.27534e-06	0.114745	0.36	0.266	0.0465375
DENND2A	2.30081e-06	0.0407375	0.124	0.072	0.0470585
NDUFS2	2.32981e-06	0.132437	0.685	0.646	0.0476517
PRMT2	2.33178e-06	0.162643	0.778	0.768	0.0476919
RGS14	2.34829e-06	0.0517803	0.112	0.063	0.0480295
COMMD4	2.36459e-06	0.0750715	0.284	0.202	0.048363
SLC25A6	2.38996e-06	-0.0843371	0.879	0.94	0.0488818
SNTG1	2.40877e-06	-0.131399	0.159	0.225	0.0492666
RPL10A	2.45448e-06	-0.0405765	0.941	0.98	0.0502015
ZNF253	2.50722e-06	-0.0777522	0.112	0.177	0.0512803
NPTXR	2.50909e-06	0.0835867	0.161	0.101	0.0513183
BRMS1L	2.52658e-06	0.0755948	0.233	0.158	0.0516761
PEA15	2.53694e-06	0.215951	0.521	0.449	0.051888
DLGAP4	2.55233e-06	-0.0862813	0.578	0.656	0.0522028
ZNF652	2.56865e-06	0.0979869	0.318	0.23	0.0525367
MRPS18A	2.58127e-06	0.0599793	0.244	0.168	0.0527948
CCM2	2.58781e-06	0.0979433	0.329	0.24	0.0529285
WNT4	2.59635e-06	-0.146378	0.082	0.136	0.0531032
MRPS5	2.59679e-06	-0.0830134	0.554	0.625	0.0531121
DIS3L	2.6019e-06	-0.0588497	0.055	0.105	0.0532167
BCL9L	2.61508e-06	-0.0850855	0.103	0.161	0.0534862
IFT81	2.66535e-06	0.110415	0.39	0.301	0.0545143
PCDHB16	2.71675e-06	-0.0553778	0.056	0.107	0.0555656
UNC5D	2.73206e-06	-0.0765676	0.086	0.145	0.0558788
HNRNPF	2.74102e-06	-0.0857558	0.567	0.632	0.0560622
RAB2A	2.74165e-06	0.12977	0.772	0.809	0.0560749
SPATC1L	2.78827e-06	0.0944212	0.272	0.194	0.0570285
PLEC	2.79099e-06	0.0360937	0.149	0.091	0.0570841
GNG3	2.79199e-06	-0.0837423	0.654	0.773	0.0571046
SLC1A3	2.80453e-06	0.0658277	0.131	0.078	0.057361
MTSS1	2.85794e-06	-0.116479	0.406	0.47	0.0584535
SIK3	2.91219e-06	-0.0931651	0.176	0.24	0.0595631
MESD	2.9304e-06	0.108056	0.381	0.291	0.0599354
PLOD1	2.95826e-06	0.0621453	0.153	0.094	0.0605053
NFU1	2.96956e-06	-0.0867828	0.369	0.437	0.0607364
FHL2	2.9864e-06	-0.0296611	0.109	0.171	0.0610809
SNX30	2.99644e-06	0.0545908	0.173	0.111	0.0612861
OGFOD1	3.0171e-06	0.0392671	0.177	0.112	0.0617087
GLYR1	3.04253e-06	0.103461	0.333	0.242	0.0622289
ELOB	3.04485e-06	-0.094713	0.878	0.95	0.0622764
EEF1D	3.10752e-06	-0.118731	0.812	0.883	0.0635581
TCAF1	3.1179e-06	-0.0879284	0.581	0.659	0.0637703
CALM1	3.13745e-06	0.179054	0.876	0.914	0.0641703
LRRN3	3.15946e-06	-0.107408	0.262	0.328	0.0646204
MIR9-3HG	3.16283e-06	0.102518	0.17	0.11	0.0646893
EMC2	3.18159e-06	0.0676847	0.253	0.174	0.065073
MSH3	3.19233e-06	0.0744207	0.255	0.178	0.0652928
SH3PXD2A	3.19335e-06	-0.0780942	0.067	0.119	0.0653137
DDAH2	3.19505e-06	0.108909	0.842	0.855	0.0653484
CELF1	3.20224e-06	-0.0658012	0.587	0.635	0.0654954
FEZ1	3.23218e-06	0.150422	0.805	0.811	0.0661077
KDELR1	3.24571e-06	-0.0842368	0.708	0.796	0.0663844
ZNF430	3.27054e-06	0.131771	0.272	0.197	0.0668923
IMPA1	3.30483e-06	0.0689078	0.226	0.154	0.0675938
TACC1	3.32155e-06	0.0623297	0.202	0.133	0.0679356
ZCCHC17	3.3377e-06	0.154164	0.531	0.455	0.0682661
[truncated: 7,040 more rows]

## Sheet: neurons AGS2_vs_neurons WT
	p_val	avg_logFC	pct.1	pct.2	p_val_adj
EN2	0	1.14366	0.659	0	0
IRX1	7.22771e-305	1.12912	0.602	0.012	1.47828e-300
TFAP2B	8.63566e-291	1.26942	0.479	0	1.76625e-286
IRX2	7.71759e-275	1.10353	0.625	0.022	1.57848e-270
C5orf38	1.5432e-218	0.556911	0.418	0.006	3.15631e-214
EN1	8.75363e-200	0.535174	0.349	0.002	1.79038e-195
COMT	2.62008e-192	0.61353	0.391	0.008	5.35886e-188
CD9	5.82988e-189	1.23229	0.552	0.038	1.19238e-184
PAX3	2.40912e-186	0.511204	0.31	0	4.92737e-182
GYPC	4.44554e-184	0.90531	0.533	0.035	9.09246e-180
CRNDE	1.85487e-172	0.725251	0.536	0.04	3.79376e-168
TAFA5	5.1831e-170	0.32348	0.284	0	1.0601e-165
FZD10-AS1	2.32845e-165	0.363857	0.276	0	4.76238e-161
PTF1A	2.15858e-158	0.74344	0.264	0	4.41494e-154
AC009403.2	3.29221e-153	0.401409	0.356	0.012	6.73356e-149
FAM89A	3.06927e-148	0.450076	0.322	0.008	6.27759e-144
AC008060.1	7.00511e-140	0.300415	0.234	0	1.43276e-135
RPS26	2.826e-133	-1.39516	0.904	0.991	5.78003e-129
LINC00958	9.65742e-133	0.244148	0.226	0	1.97523e-128
RPS4Y1	6.60299e-130	-1.77956	0	0.906	1.35051e-125
S100A6	1.89377e-125	1.31212	0.774	0.191	3.87333e-121
ATP1A2	1.74625e-124	0.367577	0.276	0.008	3.57161e-120
METRN	3.27119e-121	1.65849	0.759	0.205	6.69056e-117
CYP26A1	2.91336e-118	0.842039	0.314	0.015	5.9587e-114
VIM	3.35667e-118	1.94809	1	0.98	6.8654e-114
PON2	3.45375e-115	1.06781	0.636	0.126	7.06396e-111
IFITM3	4.1051e-111	0.670923	0.475	0.059	8.39617e-107
IRX5	5.24044e-110	0.218337	0.184	0	1.07183e-105
GNG5	1.0751e-101	1.18364	0.843	0.338	2.1989e-97
CAV1	2.15242e-101	0.516329	0.326	0.024	4.40234e-97
TMSB4X	4.67312e-100	0.985991	0.981	0.989	9.55793e-96
MEIS2	8.3039e-96	-1.57823	0.199	0.891	1.6984e-91
GDF15	6.82383e-95	0.645147	0.356	0.034	1.39568e-90
CCND1	1.60197e-94	1.09775	0.609	0.131	3.2765e-90
FZD10	9.53253e-92	0.178979	0.153	0	1.94969e-87
ZFP36L2	1.21796e-91	0.615055	0.418	0.055	2.49109e-87
GATD3B	1.29096e-84	0.112646	0.146	0	2.64041e-80
PTN	2.14136e-83	1.8904	0.908	0.552	4.37972e-79
HTRA1	3.9663e-83	0.634414	0.441	0.071	8.11227e-79
FOXG1	4.5149e-81	-1.01292	0.115	0.778	9.23432e-77
FTL	5.23921e-81	0.737911	1	0.984	1.07158e-76
C1orf61	8.91246e-81	1.96827	0.904	0.673	1.82287e-76
IRX3	1.46527e-80	0.250485	0.165	0.003	2.99692e-76
GBX2	5.92915e-79	0.411447	0.33	0.036	1.21269e-74
JAM2	1.18825e-78	0.554934	0.521	0.109	2.43032e-74
YBX3	1.22606e-78	0.589391	0.54	0.118	2.50767e-74
PRDM13	4.11358e-78	0.282343	0.13	0	8.41351e-74
ADM	1.89003e-77	0.580638	0.383	0.055	3.86568e-73
RND2	3.74213e-77	1.05964	0.674	0.235	7.65379e-73
C1QL1	5.92684e-77	0.864961	0.375	0.053	1.21222e-72
EMP3	9.61482e-77	0.690476	0.487	0.099	1.96652e-72
IFI44L	2.8868e-76	0.187674	0.188	0.007	5.90437e-72
PLP1	1.65317e-75	0.657425	0.552	0.125	3.38123e-71
RTN1	1.92374e-75	-1.13312	0.241	0.916	3.93463e-71
CDK2AP1	4.83609e-74	1.10971	0.843	0.525	9.89126e-70
ZIC1	6.06821e-74	0.833508	0.667	0.195	1.24113e-69
MT2A	6.46386e-74	0.912953	0.494	0.106	1.32205e-69
KIRREL2	7.76462e-74	0.304421	0.18	0.007	1.5881e-69
PROM1	1.32269e-73	0.254971	0.249	0.019	2.70529e-69
ID3	8.36898e-72	1.42125	0.716	0.272	1.71171e-67
S100A11	1.56175e-71	0.971891	0.617	0.169	3.19425e-67
CXXC5	1.77905e-69	0.949746	0.805	0.408	3.63869e-65
ANGPT1	5.39948e-69	0.193861	0.153	0.004	1.10436e-64
LGALS1	5.44824e-69	1.16167	0.713	0.261	1.11433e-64
FXYD5	2.58271e-68	0.190385	0.149	0.004	5.28242e-64
GSN	2.66704e-68	0.395167	0.318	0.041	5.4549e-64
PLAAT3	3.59749e-68	0.338812	0.291	0.033	7.35795e-64
CNPY1	8.6928e-67	0.10509	0.111	0	1.77794e-62
DES	1.10405e-66	0.365093	0.157	0.005	2.2581e-62
CD99	2.63563e-66	1.11173	0.732	0.348	5.39065e-62
NNAT	1.14167e-65	1.30708	0.889	0.464	2.33506e-61
CXCR4	1.11088e-64	0.621604	0.49	0.114	2.27208e-60
TNFRSF11B	1.28198e-64	0.126525	0.13	0.002	2.62204e-60
GPM6B	5.52081e-64	1.53091	0.801	0.55	1.12917e-59
FGF17	7.55409e-64	0.435053	0.226	0.019	1.54504e-59
ANXA5	1.39534e-63	0.775509	0.693	0.261	2.85388e-59
BTF3	1.83219e-63	-0.603501	0.889	0.963	3.74738e-59
NRARP	3.58028e-63	0.709335	0.414	0.083	7.32274e-59
PDPN	1.21246e-62	0.277768	0.245	0.024	2.47984e-58
AP001021.1	2.88398e-62	0.0924713	0.103	0	5.8986e-58
IGFBP7	1.19862e-61	0.802985	0.525	0.139	2.45153e-57
NFIX	1.34479e-61	0.611757	0.433	0.095	2.75051e-57
A2M	2.01768e-61	0.57254	0.341	0.056	4.12675e-57
PRDX4	8.37461e-61	0.850655	0.751	0.403	1.71286e-56
AKAP9	2.5134e-60	-0.792228	0.586	0.91	5.14065e-56
RFX4	6.47554e-60	0.324819	0.264	0.031	1.32444e-55
SELENOP	2.03896e-59	0.204146	0.176	0.011	4.17028e-55
SPRY1	2.33651e-59	0.737199	0.674	0.253	4.77886e-55
DLX6-AS1	2.64706e-59	-1.70716	0	0.574	5.41403e-55
RUNX1T1	3.62754e-59	-1.01833	0.195	0.724	7.41941e-55
CCDC160	1.10273e-58	0.234629	0.238	0.025	2.25542e-54
LFNG	1.28151e-58	0.173177	0.18	0.012	2.62107e-54
TGIF1	1.337e-58	0.415785	0.375	0.07	2.73457e-54
TGFB1I1	2.32466e-58	0.538925	0.425	0.098	4.75463e-54
ANXA2	3.33378e-58	0.927446	0.732	0.321	6.81858e-54
AIF1L	4.8294e-58	0.401926	0.349	0.061	9.87756e-54
FBLN2	6.28551e-58	0.121055	0.149	0.006	1.28558e-53
PGPEP1	8.49083e-58	0.339194	0.349	0.061	1.73663e-53
PTX3	2.43999e-57	0.272233	0.234	0.024	4.99051e-53
SERF2	4.72368e-56	0.634141	0.939	0.926	9.66135e-52
LRP4	7.96819e-56	0.386339	0.341	0.061	1.62973e-51
EVA1B	1.16488e-55	0.356203	0.28	0.039	2.38252e-51
ZIC4	2.20738e-55	0.275263	0.284	0.04	4.51476e-51
ARHGEF6	4.13576e-55	0.127795	0.123	0.003	8.45887e-51
ZFP36L1	6.58573e-55	0.723369	0.418	0.096	1.34698e-50
BTG2	9.12309e-55	0.549748	0.437	0.106	1.86595e-50
GJA1	5.4963e-54	0.350307	0.322	0.054	1.12416e-49
APCDD1	5.62094e-54	0.199707	0.134	0.005	1.14965e-49
VAMP2	1.12684e-53	-0.70672	0.613	0.901	2.30473e-49
MPPED2	1.34577e-53	-0.879232	0.119	0.645	2.7525e-49
TCEAL9	2.57591e-53	0.688244	0.851	0.573	5.2685e-49
HES6	4.15371e-53	2.05985	0.755	0.481	8.49558e-49
ASCL1	6.75188e-53	0.821727	0.556	0.184	1.38096e-48
LINC00960	7.53832e-53	0.231387	0.257	0.033	1.54181e-48
CRMP1	1.149e-52	-0.675999	0.644	0.915	2.35006e-48
NOTCH1	3.82285e-52	0.510556	0.479	0.127	7.81887e-48
NSG1	4.57429e-52	-0.702878	0.238	0.798	9.35579e-48
LGALS3	4.7572e-52	0.665379	0.437	0.11	9.7299e-48
STMN2	7.96529e-52	-0.785045	0.356	0.954	1.62914e-47
JAG1	1.09579e-51	0.405628	0.349	0.068	2.24122e-47
MEGF10	1.18775e-51	0.231213	0.146	0.008	2.4293e-47
MIF	2.62432e-51	0.474883	0.981	0.983	5.36753e-47
BCL11B	3.38188e-51	-1.31453	0.195	0.665	6.91696e-47
KREMEN1	4.2275e-51	0.211611	0.23	0.027	8.64651e-47
DCX	9.58144e-51	-0.639043	0.372	0.895	1.95969e-46
NES	1.85734e-50	0.764663	0.575	0.209	3.79883e-46
MRC2	2.36731e-50	0.599757	0.506	0.161	4.84186e-46
ZNF428	3.15058e-50	-0.576038	0.839	0.95	6.44388e-46
RPL12	5.76562e-50	0.46298	0.985	0.979	1.17924e-45
NOTCH3	8.0933e-50	0.373691	0.364	0.078	1.65532e-45
MYL9	8.91838e-50	0.661657	0.548	0.184	1.82408e-45
CCDC80	1.19865e-49	0.231524	0.199	0.02	2.4516e-45
KIDINS220	1.50625e-49	-0.72084	0.479	0.844	3.08073e-45
BEX3	4.57497e-49	0.565207	0.931	0.936	9.35719e-45
MAP1B	4.58205e-49	-0.646816	0.958	0.992	9.37166e-45
CALR	6.20859e-49	0.945016	0.839	0.733	1.26984e-44
MAPT	9.08247e-49	-0.701118	0.18	0.697	1.85764e-44
LINC01551	1.08922e-48	-0.884632	0.115	0.605	2.22778e-44
HSP90AA1	1.33311e-48	-0.823372	0.95	0.998	2.72661e-44
INA	1.45538e-48	-0.702762	0.23	0.786	2.97669e-44
C1QL4	1.70304e-48	0.375055	0.188	0.018	3.48324e-44
GNAS	2.30531e-48	-0.43583	0.962	0.992	4.71506e-44
ENO1	2.96244e-48	0.577333	0.946	0.974	6.05908e-44
PAFAH1B3	3.05361e-48	-0.631577	0.747	0.919	6.24555e-44
TCF7L1	3.48634e-48	0.198498	0.169	0.014	7.13061e-44
STMN1	3.51853e-48	-0.566638	0.935	0.993	7.19644e-44
DLX5	4.97418e-48	-0.949817	0.057	0.578	1.01737e-43
GSTP1	8.46625e-48	0.695905	0.912	0.848	1.7316e-43
MALAT1	1.28869e-47	-0.789081	1	1	2.63576e-43
CD63	1.70034e-47	0.708324	0.885	0.764	3.4777e-43
SH3BP5	2.22471e-47	-0.763255	0.192	0.668	4.5502e-43
SPARC	2.94724e-47	0.859836	0.667	0.307	6.028e-43
CA14	3.56087e-47	0.303493	0.226	0.029	7.28304e-43
OCIAD2	3.86362e-47	-0.675947	0.406	0.822	7.90225e-43
TCEAL8	5.78308e-47	0.660356	0.816	0.535	1.18281e-42
MAP2	8.90623e-47	-0.671266	0.644	0.909	1.82159e-42
EFNA4	2.26188e-46	0.161342	0.165	0.014	4.62622e-42
CRIP1	2.85028e-46	0.427875	0.31	0.061	5.82967e-42
RBFOX2	3.0658e-46	-0.663564	0.387	0.798	6.27048e-42
HES1	3.51512e-46	0.374204	0.307	0.058	7.18948e-42
GNAI2	4.04178e-46	0.921244	0.839	0.697	8.26665e-42
CRYM	6.55026e-46	0.150595	0.103	0.003	1.33972e-41
MAML2	8.50482e-46	0.508798	0.49	0.154	1.73949e-41
MDK	1.68584e-45	0.893827	0.785	0.467	3.44804e-41
TTC9B	2.3484e-45	-0.623894	0.153	0.676	4.80318e-41
NKAIN4	2.86019e-45	0.527701	0.452	0.128	5.84994e-41
ITGB1	5.04596e-45	0.648892	0.759	0.445	1.03205e-40
PLTP	5.17232e-45	0.467732	0.395	0.101	1.05789e-40
POLR2J3	6.22752e-45	-0.77462	0.352	0.735	1.27371e-40
TUBA1B	6.4395e-45	0.774001	0.908	0.861	1.31707e-40
RAB3A	8.7318e-45	-0.679534	0.318	0.744	1.78592e-40
SIX3	1.27513e-44	-1.12917	0.057	0.534	2.60803e-40
ESPN	1.57988e-44	0.10449	0.138	0.009	3.23133e-40
RAB31	2.00852e-44	0.381901	0.337	0.075	4.10802e-40
GDAP1L1	2.02191e-44	-0.584739	0.284	0.762	4.13542e-40
TTYH1	2.40135e-44	0.981608	0.625	0.312	4.91148e-40
PANTR1	3.42682e-44	0.741131	0.762	0.428	7.00888e-40
RPS10	8.92518e-44	0.599138	0.874	0.844	1.82547e-39
FAM162A	9.66355e-44	0.756962	0.839	0.695	1.97649e-39
HEPH	9.76714e-44	0.130536	0.134	0.009	1.99767e-39
PPIB	1.14863e-43	0.680477	0.893	0.826	2.34929e-39
NME4	1.15496e-43	0.704249	0.713	0.402	2.36225e-39
PMP22	1.64433e-43	0.316891	0.253	0.041	3.36314e-39
RPS2	3.18028e-43	0.435051	0.996	0.996	6.50463e-39
CDC42EP1	3.39257e-43	0.144238	0.165	0.015	6.93883e-39
ARHGAP18	4.06398e-43	0.231961	0.195	0.023	8.31206e-39
LINC01159	4.3681e-43	0.253372	0.203	0.026	8.93407e-39
SCG3	5.06693e-43	-0.537454	0.226	0.746	1.03634e-38
GPX8	5.39434e-43	0.289252	0.222	0.032	1.1033e-38
STMN4	6.55249e-43	-0.862853	0.276	0.769	1.34018e-38
BASP1	6.96207e-43	-0.572444	0.893	0.982	1.42395e-38
RPS27L	8.98765e-43	0.834602	0.851	0.721	1.83824e-38
BOC	8.99432e-43	0.379285	0.314	0.067	1.83961e-38
C1orf54	1.31681e-42	0.199627	0.215	0.029	2.69326e-38
NSG2	1.40473e-42	-0.628533	0.222	0.719	2.87309e-38
COL1A2	1.76515e-42	0.490188	0.356	0.087	3.61026e-38
S100B	2.23224e-42	0.510634	0.352	0.084	4.5656e-38
RPL41	2.78054e-42	0.354915	0.996	0.998	5.68704e-38
SAT1	3.71529e-42	0.642615	0.682	0.339	7.59888e-38
EEF1A2	4.11348e-42	-0.62459	0.517	0.853	8.41331e-38
TAGLN	4.22923e-42	0.977247	0.797	0.51	8.65005e-38
RAB32	1.40273e-41	0.372557	0.28	0.055	2.869e-37
ANGPTL2	3.09456e-41	0.148592	0.123	0.008	6.3293e-37
RPLP1	3.81345e-41	0.341117	0.996	0.996	7.79966e-37
RFTN2	6.75129e-41	0.1964	0.188	0.023	1.38084e-36
NPC2	6.79734e-41	0.573583	0.571	0.241	1.39026e-36
TRA2B	6.86633e-41	-0.6905	0.529	0.825	1.40437e-36
SARAF	7.31166e-41	-0.626454	0.785	0.923	1.49545e-36
PSRC1	1.04302e-40	0.434231	0.444	0.139	2.1333e-36
LYPD1	1.30065e-40	0.522516	0.479	0.159	2.66021e-36
PCDH8	2.32697e-40	0.846493	0.395	0.116	4.75935e-36
MDFI	3.44679e-40	0.585967	0.544	0.206	7.04972e-36
WSCD1	5.84592e-40	0.480979	0.372	0.1	1.19567e-35
YWHAZ	6.12481e-40	-0.526212	0.816	0.944	1.25271e-35
GATM	1.20315e-39	0.278755	0.203	0.028	2.4608e-35
DLL1	2.18231e-39	0.442235	0.303	0.067	4.46349e-35
ARX	2.33453e-39	-0.748137	0.031	0.472	4.77481e-35
CLIC1	2.43011e-39	0.701129	0.682	0.351	4.9703e-35
BCL11A	3.92578e-39	-0.8401	0.341	0.696	8.0294e-35
DDX3Y	4.83177e-39	-0.574681	0	0.431	9.88242e-35
CDK5R1	6.39538e-39	-0.593524	0.284	0.699	1.30805e-34
GRIA2	1.0308e-38	-0.745648	0.073	0.522	2.1083e-34
TSPAN13	1.05615e-38	-0.688934	0.226	0.638	2.16015e-34
GNG11	1.32709e-38	0.234491	0.23	0.038	2.7143e-34
CELF5	1.5925e-38	-0.598987	0.234	0.671	3.25714e-34
CNTNAP2	2.34961e-38	-0.621402	0.249	0.696	4.80566e-34
RBP1	3.14869e-38	-0.85371	0.64	0.857	6.44002e-34
ASS1	5.1304e-38	0.476611	0.383	0.11	1.04932e-33
RPL17	8.45054e-38	0.331574	0.989	0.989	1.72839e-33
CHD3	8.75317e-38	-0.559429	0.506	0.819	1.79029e-33
DKK1	1.46704e-37	0.161332	0.134	0.011	3.00054e-33
CA12	4.89995e-37	0.254854	0.249	0.047	1.00219e-32
RPS6	5.60404e-37	0.47935	0.973	0.973	1.14619e-32
GAPDH	5.95479e-37	0.367803	1	0.997	1.21793e-32
CCDC112	8.32164e-37	-0.611341	0.548	0.804	1.70202e-32
CDC42EP5	1.02483e-36	0.122552	0.103	0.006	2.09609e-32
GAP43	1.18834e-36	-0.467711	0.395	0.87	2.43051e-32
FKBP10	1.21315e-36	0.259332	0.31	0.074	2.48126e-32
RHOBTB3	1.34535e-36	0.655859	0.67	0.379	2.75165e-32
SERPINB6	1.80349e-36	0.296122	0.352	0.095	3.68868e-32
USP9Y	2.02646e-36	-0.522602	0	0.41	4.14471e-32
KRT17	3.05981e-36	0.401957	0.345	0.088	6.25822e-32
BGN	5.46288e-36	0.19251	0.146	0.015	1.11732e-31
TUBB2B	7.42192e-36	-0.397934	0.958	0.994	1.51801e-31
CPE	8.07421e-36	-0.56091	0.433	0.803	1.65142e-31
PDLIM2	9.78413e-36	0.418327	0.425	0.143	2.00115e-31
TSPO	1.0713e-35	0.570331	0.625	0.301	2.19112e-31
PCDH18	1.10012e-35	0.171686	0.146	0.015	2.25008e-31
TYW3	1.29982e-35	0.249541	0.314	0.077	2.65852e-31
GPC3	1.37319e-35	0.653672	0.421	0.143	2.80859e-31
SPRY2	1.86482e-35	0.620716	0.536	0.219	3.81412e-31
ECE1	2.04051e-35	0.24329	0.176	0.024	4.17345e-31
NCKAP5	3.32889e-35	0.328396	0.222	0.04	6.80857e-31
SERINC1	5.25708e-35	-0.557006	0.429	0.749	1.07523e-30
CMTM3	5.50993e-35	0.295596	0.322	0.082	1.12695e-30
SOX4	6.35665e-35	-0.519812	0.992	0.998	1.30013e-30
GNAO1	8.67441e-35	-0.465179	0.157	0.6	1.77418e-30
TAGLN3	1.585e-34	0.879987	0.824	0.645	3.24181e-30
SMAD3	1.75169e-34	0.107202	0.13	0.012	3.58274e-30
GPRC5C	1.76254e-34	0.293705	0.184	0.027	3.60492e-30
WNT3	3.25003e-34	0.209921	0.238	0.046	6.64729e-30
SERPING1	4.43026e-34	0.274875	0.303	0.074	9.0612e-30
RPS7	1.5354e-33	0.373368	0.981	0.983	3.14035e-29
CCDC88A	1.60141e-33	-0.535495	0.372	0.738	3.27536e-29
EIF4A2	1.74583e-33	-0.403527	0.893	0.967	3.57074e-29
FBLN1	2.39489e-33	0.611393	0.663	0.375	4.89828e-29
CDC25B	2.58931e-33	0.307781	0.314	0.083	5.29591e-29
ZFHX3	2.61469e-33	-0.645688	0.364	0.72	5.34783e-29
TCP1	2.80565e-33	-0.507346	0.686	0.892	5.73839e-29
RACK1	3.54484e-33	0.327451	0.981	0.981	7.25027e-29
AP1S2	3.88661e-33	0.661161	0.824	0.672	7.94929e-29
TUBB3	4.34917e-33	-0.47664	0.923	0.986	8.89536e-29
PMEPA1	4.66118e-33	0.666011	0.801	0.59	9.53352e-29
TPI1	5.24279e-33	0.424478	0.943	0.97	1.07231e-28
PKIA	7.28399e-33	-0.576359	0.441	0.773	1.4898e-28
S100A16	8.10819e-33	0.23479	0.165	0.023	1.65837e-28
CTSZ	8.24875e-33	0.190876	0.18	0.027	1.68712e-28
FOXP1	9.39474e-33	-1.10525	0.28	0.623	1.92151e-28
SEZ6L2	9.84467e-33	-0.581483	0.238	0.644	2.01353e-28
RGS16	1.3306e-32	0.637335	0.356	0.107	2.72147e-28
ACTG2	1.33129e-32	0.632869	0.318	0.087	2.72289e-28
SOX1	1.4158e-32	0.330943	0.291	0.07	2.89573e-28
PIPOX	1.44732e-32	0.180779	0.199	0.034	2.9602e-28
CELF4	1.6251e-32	-0.669552	0.165	0.578	3.32383e-28
MFNG	1.63493e-32	0.134297	0.119	0.011	3.34393e-28
TUBB6	1.69981e-32	0.254342	0.218	0.042	3.47662e-28
EZR	2.96105e-32	0.492331	0.552	0.232	6.05623e-28
NEFM	3.01878e-32	-0.850161	0.111	0.513	6.17431e-28
RRAS	3.13073e-32	0.135797	0.165	0.023	6.40329e-28
LINC01578	3.20054e-32	-0.519973	0.766	0.913	6.54607e-28
ARHGAP29	3.27132e-32	0.224223	0.146	0.017	6.69084e-28
CTSV	3.34402e-32	0.142191	0.107	0.008	6.83953e-28
MIR100HG	3.52931e-32	-0.569023	0.559	0.82	7.21849e-28
CRABP1	3.53833e-32	-1.26949	0.13	0.542	7.23694e-28
ZFHX4	4.04476e-32	-0.759137	0.207	0.595	8.27275e-28
ANKRD12	5.06398e-32	-0.518274	0.59	0.819	1.03574e-27
RPS3A	5.12227e-32	0.272407	0.989	0.989	1.04766e-27
RPS19	5.52089e-32	0.308529	1	0.995	1.12919e-27
ATP6V0E1	5.73104e-32	0.562994	0.655	0.384	1.17217e-27
CHD7	7.41026e-32	0.476762	0.625	0.301	1.51562e-27
GAD2	8.9248e-32	-0.553581	0.046	0.441	1.82539e-27
TUBB2A	1.14607e-31	-0.436795	0.64	0.914	2.34406e-27
C4orf3	1.99913e-31	0.614361	0.774	0.583	4.08882e-27
XPR1	2.44052e-31	-0.542416	0.161	0.556	4.9916e-27
NEFL	2.75607e-31	-1.04402	0.23	0.58	5.63698e-27
PPP1R14C	2.81177e-31	0.476783	0.31	0.088	5.75091e-27
KLHL4	2.86259e-31	0.137513	0.115	0.01	5.85486e-27
SPINT2	3.30818e-31	-0.591758	0.142	0.519	6.76623e-27
C11orf96	3.57691e-31	-0.967937	0.084	0.461	7.31585e-27
SP9	3.58104e-31	-0.696642	0	0.364	7.32429e-27
MYL12A	3.94022e-31	0.569509	0.705	0.45	8.05893e-27
LTBP1	4.36591e-31	0.219754	0.203	0.037	8.92959e-27
CST3	5.63491e-31	0.613107	0.728	0.501	1.15251e-26
LRP10	6.19594e-31	0.192586	0.192	0.033	1.26726e-26
RPL7A	6.21716e-31	0.285069	0.992	0.992	1.2716e-26
SLC16A3	7.13871e-31	0.477527	0.51	0.221	1.46008e-26
FBLN5	7.77466e-31	0.0712012	0.103	0.008	1.59015e-26
IGFBP2	8.24924e-31	0.566118	0.981	0.965	1.68722e-26
THRA	8.30156e-31	-0.575599	0.257	0.611	1.69792e-26
DCLK1	1.05924e-30	-0.426648	0.222	0.608	2.16646e-26
CXADR	1.06888e-30	-0.578466	0.506	0.78	2.18619e-26
TSHZ2	1.09946e-30	-0.878033	0.034	0.403	2.24873e-26
PREX1	1.13986e-30	0.381739	0.333	0.097	2.33136e-26
DKKL1	1.22283e-30	0.155343	0.161	0.023	2.50105e-26
SERPINE2	2.29014e-30	0.675679	0.544	0.263	4.68402e-26
HDGFL3	2.77375e-30	-0.415918	0.529	0.787	5.67314e-26
TSPAN11	3.21863e-30	0.164265	0.218	0.044	6.58307e-26
TJP1	3.59429e-30	0.402897	0.391	0.132	7.35139e-26
RPS3	4.3168e-30	0.310084	0.989	0.987	8.82915e-26
PLAGL1	5.8191e-30	0.212451	0.249	0.057	1.19018e-25
ZNF292	8.19912e-30	-0.482706	0.632	0.832	1.67697e-25
KMT2A	8.99389e-30	-0.479064	0.498	0.776	1.83952e-25
AC069277.1	9.38481e-30	-0.527099	0.004	0.356	1.91948e-25
SCX	1.19384e-29	0.376933	0.215	0.044	2.44175e-25
H3F3B	1.40188e-29	-0.399748	0.958	0.997	2.86727e-25
TCF12	1.53048e-29	0.617183	0.594	0.321	3.13029e-25
TSPAN7	1.69333e-29	-0.515944	0.13	0.516	3.46336e-25
SMS	2.00524e-29	-0.52395	0.586	0.822	4.10133e-25
DLX6	2.08392e-29	-0.519803	0	0.348	4.26223e-25
TTC3	2.5046e-29	-0.414373	0.889	0.97	5.12267e-25
ZEB1	3.47407e-29	0.604152	0.632	0.351	7.10551e-25
SNAP25	3.99944e-29	-0.507479	0.111	0.486	8.18006e-25
KIFAP3	5.2105e-29	-0.528698	0.383	0.714	1.0657e-24
PLS3	5.34491e-29	0.221924	0.28	0.072	1.09319e-24
RPS15	6.01795e-29	0.290493	0.996	0.991	1.23085e-24
DPF1	6.0566e-29	-0.496583	0.111	0.478	1.23876e-24
SOX11	8.16413e-29	-0.565195	0.824	0.932	1.66981e-24
LITAF	1.10301e-28	0.313008	0.31	0.091	2.25598e-24
WASF1	1.33733e-28	-0.493302	0.253	0.589	2.73524e-24
HOXB5	1.59372e-28	-1.04867	0	0.34	3.25963e-24
GAD1	1.89023e-28	-0.495439	0.065	0.437	3.86609e-24
S100A13	1.93963e-28	0.300911	0.276	0.074	3.96712e-24
SNHG16	2.59028e-28	0.532042	0.674	0.42	5.2979e-24
LHX1-DT	2.62181e-28	0.283931	0.119	0.013	5.36238e-24
ANKRD9	2.85006e-28	0.19794	0.195	0.038	5.82923e-24
COL3A1	2.94358e-28	0.277969	0.195	0.038	6.0205e-24
CYBA	3.01891e-28	0.306318	0.349	0.113	6.17459e-24
NKD1	4.43617e-28	0.139066	0.123	0.014	9.0733e-24
DNAJB6	4.70629e-28	-0.465138	0.778	0.892	9.62577e-24
LY6H	5.04492e-28	-0.499324	0.314	0.679	1.03184e-23
BTBD17	5.30125e-28	0.23744	0.184	0.034	1.08427e-23
UPK3BL1	5.44367e-28	-0.46386	0.157	0.507	1.11339e-23
RPS29	7.8561e-28	-0.250627	0.989	0.995	1.60681e-23
PDGFB	8.97417e-28	0.0950915	0.111	0.011	1.83549e-23
NFIA	9.22885e-28	0.512857	0.602	0.283	1.88758e-23
RPS12	9.68264e-28	0.296179	1	0.992	1.98039e-23
NCAM1	1.13155e-27	-0.471903	0.31	0.679	2.31437e-23
TANC2	1.21154e-27	-0.478201	0.142	0.495	2.47795e-23
SYT5	1.30667e-27	-0.496312	0.142	0.524	2.67252e-23
BNIP3	1.3385e-27	0.513695	0.916	0.878	2.73764e-23
VKORC1	1.77196e-27	0.585357	0.766	0.588	3.62418e-23
LRRC61	1.87299e-27	-0.388129	0.004	0.335	3.83083e-23
DUSP8	2.15809e-27	-0.565702	0.157	0.528	4.41393e-23
RPLP0	3.02384e-27	0.312851	0.962	0.968	6.18467e-23
ZDHHC22	3.26395e-27	0.154474	0.138	0.019	6.67576e-23
PXDC1	3.85238e-27	0.143983	0.142	0.02	7.87926e-23
NRXN1	4.29413e-27	-0.512606	0.207	0.591	8.78279e-23
NREP	4.52362e-27	-0.444817	0.828	0.913	9.25216e-23
GABRB3	6.24375e-27	-0.399971	0.119	0.504	1.27704e-22
PREX2	6.72534e-27	0.125746	0.115	0.013	1.37553e-22
KAT6B	9.21009e-27	-0.550479	0.307	0.641	1.88374e-22
SPTAN1	1.02022e-26	-0.488853	0.429	0.718	2.08665e-22
PRDX1	1.09838e-26	0.533625	0.851	0.765	2.24652e-22
PBX1	1.22641e-26	-0.493339	0.552	0.799	2.50839e-22
ISLR2	1.53248e-26	-0.43405	0.065	0.41	3.13439e-22
P4HB	1.61834e-26	0.50692	0.678	0.457	3.31e-22
TRIM5	1.69711e-26	0.181231	0.184	0.036	3.47111e-22
RPL27A	1.70441e-26	0.376229	0.966	0.971	3.48603e-22
REEP3	2.31129e-26	0.318166	0.448	0.181	4.72728e-22
NEDD4L	2.43122e-26	-0.392436	0.349	0.657	4.97258e-22
CACYBP	2.92929e-26	-0.543577	0.582	0.796	5.99127e-22
APOE	4.01654e-26	0.344901	0.31	0.097	8.21504e-22
SCG2	4.34488e-26	-0.765278	0.149	0.508	8.88657e-22
CCNI	4.70051e-26	-0.351525	0.927	0.97	9.61396e-22
FN1	5.9338e-26	0.611084	0.475	0.213	1.21364e-21
ZNF37A	5.97577e-26	-0.387021	0	0.315	1.22222e-21
COL5A2	6.02679e-26	0.266427	0.299	0.089	1.23266e-21
GLIS3	6.16282e-26	0.16848	0.134	0.019	1.26048e-21
PHGDH	6.2037e-26	0.542655	0.632	0.357	1.26884e-21
SPTSSA	6.41452e-26	0.311609	0.395	0.149	1.31196e-21
CERS6	9.6673e-26	-0.415542	0.199	0.545	1.97725e-21
LINC02334	1.28226e-25	0.467202	0.364	0.128	2.6226e-21
LDHA	1.60834e-25	0.443435	0.916	0.933	3.28954e-21
SEMA6A	1.85614e-25	0.366914	0.456	0.189	3.79636e-21
ANK3	1.87934e-25	-0.414663	0.172	0.559	3.84382e-21
ATP1A3	2.03693e-25	-0.405196	0.119	0.487	4.16613e-21
RHOC	2.12416e-25	0.452984	0.475	0.219	4.34454e-21
TOX3	2.1605e-25	0.406536	0.51	0.227	4.41887e-21
DUSP4	2.66924e-25	-0.521079	0.241	0.581	5.45939e-21
CDYL	2.82058e-25	0.276153	0.372	0.133	5.76893e-21
POU3F2	2.94516e-25	0.504513	0.567	0.295	6.02374e-21
RPL35	3.05089e-25	0.271622	0.973	0.978	6.23998e-21
MYT1L	3.61635e-25	-0.536011	0.146	0.499	7.39653e-21
SHTN1	3.82874e-25	-0.405851	0.092	0.447	7.83093e-21
SERPINH1	4.0779e-25	0.320494	0.375	0.14	8.34053e-21
LIFR	4.21352e-25	0.371899	0.318	0.102	8.6179e-21
AGTRAP	4.22298e-25	0.140503	0.172	0.033	8.63725e-21
DPYSL3	4.48478e-25	-0.467022	0.739	0.883	9.17273e-21
RPL23	4.85225e-25	0.344801	0.969	0.974	9.9243e-21
EPHB4	5.06394e-25	0.0841508	0.123	0.016	1.03573e-20
PHACTR2	6.36536e-25	0.265255	0.165	0.03	1.30191e-20
RPSA	7.34275e-25	0.288195	0.962	0.983	1.50181e-20
DKK2	7.42649e-25	0.171522	0.111	0.013	1.51894e-20
ELAVL3	7.64981e-25	-0.440829	0.594	0.824	1.56462e-20
PDIA6	8.24353e-25	0.504329	0.782	0.685	1.68605e-20
GNG3	9.04604e-25	-0.3649	0.433	0.773	1.85019e-20
KIF21B	1.07108e-24	-0.402457	0.126	0.478	2.19068e-20
TSPAN12	1.22931e-24	0.156228	0.161	0.029	2.51431e-20
ANK2	1.25355e-24	-0.425582	0.126	0.474	2.56389e-20
MT-ND5	1.31393e-24	-0.585723	0.916	0.98	2.68738e-20
STK33	1.53525e-24	0.209656	0.234	0.06	3.14005e-20
RAB13	1.59095e-24	0.443867	0.536	0.274	3.25398e-20
TYMS	1.60396e-24	0.351475	0.41	0.166	3.28058e-20
TMEM158	1.82817e-24	0.79356	0.521	0.275	3.73916e-20
MT-CYB	2.0263e-24	0.37642	0.966	0.987	4.14439e-20
NAP1L1	2.15014e-24	-0.534579	0.828	0.916	4.39767e-20
IAH1	2.15022e-24	-0.248052	0.069	0.398	4.39786e-20
TEAD2	2.20192e-24	0.271846	0.31	0.1	4.50359e-20
UQCC2	2.22491e-24	0.473987	0.747	0.532	4.55061e-20
SHMT2	2.2782e-24	0.498453	0.613	0.351	4.65961e-20
YWHAQ	2.48078e-24	-0.353338	0.847	0.953	5.07393e-20
YWHAG	2.52228e-24	-0.429293	0.567	0.785	5.15881e-20
TERF2IP	2.56548e-24	-0.372388	0.743	0.91	5.24718e-20
FGFRL1	2.62816e-24	0.127434	0.146	0.024	5.37537e-20
SYPL1	3.19452e-24	0.269591	0.318	0.107	6.53375e-20
SBK1	3.3489e-24	-0.440753	0.444	0.713	6.8495e-20
CDK4	3.42539e-24	0.425652	0.621	0.388	7.00595e-20
LINC00599	3.8492e-24	-0.427213	0.1	0.442	7.87276e-20
DBI	4.65661e-24	0.674189	0.659	0.419	9.52416e-20
SCAMP1	4.7266e-24	-0.409642	0.184	0.514	9.66732e-20
CALU	4.92158e-24	0.41896	0.609	0.37	1.00661e-19
MTRNR2L12	5.19504e-24	-0.524615	0.67	0.844	1.06254e-19
SLC25A3	5.52762e-24	0.355693	0.912	0.899	1.13057e-19
ZDHHC12	6.15271e-24	0.125102	0.192	0.042	1.25841e-19
MAGT1	7.23034e-24	0.110493	0.192	0.041	1.47882e-19
FAM49B	8.55963e-24	-0.463389	0.341	0.623	1.7507e-19
TFDP2	9.05277e-24	0.484628	0.632	0.37	1.85156e-19
HEG1	1.01099e-23	0.118335	0.149	0.026	2.06778e-19
OSTC	1.01128e-23	0.466198	0.713	0.524	2.06837e-19
MT-CO2	1.09587e-23	0.382188	0.958	0.996	2.24138e-19
CTNNAL1	1.21785e-23	0.22422	0.295	0.094	2.49088e-19
MTRNR2L8	1.28142e-23	-0.534807	0.261	0.563	2.62089e-19
ATOH8	1.48844e-23	0.164959	0.161	0.031	3.0443e-19
CSRP2	1.83773e-23	0.509273	0.759	0.54	3.75871e-19
RPL3	2.14766e-23	0.265663	0.985	0.99	4.3926e-19
DSEL	2.22279e-23	0.329584	0.395	0.152	4.54628e-19
EEF1D	2.42275e-23	0.400052	0.874	0.883	4.95524e-19
CSRNP3	2.4865e-23	-0.412195	0.115	0.444	5.08563e-19
RTN3	2.5092e-23	-0.330491	0.797	0.924	5.13207e-19
OST4	3.06333e-23	0.365154	0.908	0.878	6.26543e-19
ARPP21	3.41568e-23	-0.593453	0.05	0.354	6.9861e-19
PRXL2A	3.44139e-23	0.475856	0.755	0.555	7.03868e-19
CIB1	3.54717e-23	0.291082	0.295	0.096	7.25502e-19
TYMSOS	3.67345e-23	0.199612	0.234	0.063	7.51331e-19
RPS15A	3.90715e-23	0.24833	1	0.991	7.99129e-19
PCSK1N	4.03158e-23	-0.305984	0.586	0.866	8.24578e-19
CRB2	4.93352e-23	0.164818	0.188	0.042	1.00905e-18
SPIN1	5.25365e-23	-0.418055	0.36	0.658	1.07453e-18
BCL2L12	6.13408e-23	0.136628	0.161	0.032	1.2546e-18
HSP90AB1	6.465e-23	-0.337995	0.939	0.991	1.32229e-18
ATL1	7.28567e-23	-0.352353	0.142	0.478	1.49014e-18
CELF2	7.75259e-23	-0.455289	0.383	0.668	1.58564e-18
RORA	8.38908e-23	0.173789	0.211	0.052	1.71582e-18
PLOD2	8.87812e-23	0.317781	0.456	0.198	1.81584e-18
FST	8.90972e-23	0.399616	0.375	0.141	1.8223e-18
ECI2	9.67341e-23	0.36458	0.421	0.183	1.9785e-18
QKI	1.22809e-22	0.616079	0.755	0.578	2.5118e-18
TP53I13	1.36779e-22	0.163712	0.238	0.066	2.79753e-18
OLFM2	1.43608e-22	-0.42393	0.452	0.724	2.93722e-18
BHLHE40	1.46481e-22	0.287723	0.226	0.061	2.99598e-18
RPS23	1.48351e-22	0.245112	0.996	0.992	3.03423e-18
YAP1	1.62141e-22	0.152341	0.203	0.049	3.31628e-18
MFGE8	1.66911e-22	0.2167	0.299	0.099	3.41383e-18
GNRH1	1.76797e-22	-2.31835	0.004	0.285	3.61602e-18
CDKN2D	1.78222e-22	-0.351402	0.333	0.662	3.64517e-18
ATAT1	1.8866e-22	-0.380325	0.337	0.632	3.85867e-18
TIMP1	1.95684e-22	0.508397	0.494	0.251	4.00233e-18
PERP	2.01667e-22	0.118428	0.111	0.015	4.1247e-18
COL1A1	2.57758e-22	0.800012	0.513	0.262	5.27192e-18
FAM43A	2.6294e-22	0.186626	0.172	0.037	5.37791e-18
NSD3	2.71531e-22	-0.347819	0.69	0.859	5.55363e-18
SOX8	3.23035e-22	0.226588	0.272	0.084	6.60703e-18
YES1	3.60446e-22	0.226037	0.322	0.113	7.3722e-18
LHX1	4.92548e-22	0.405748	0.119	0.018	1.00741e-17
FABP7	5.11124e-22	0.668516	0.663	0.453	1.0454e-17
DSP	5.26944e-22	0.135627	0.111	0.015	1.07776e-17
RPL13	6.75583e-22	0.22402	1	0.995	1.38177e-17
KIAA0408	7.62683e-22	-0.394691	0.253	0.556	1.55992e-17
SEPTIN6	7.9964e-22	-0.424832	0.299	0.598	1.6355e-17
RPL10	8.49832e-22	0.225382	0.996	0.998	1.73816e-17
KLC1	8.62757e-22	-0.307362	0.533	0.814	1.7646e-17
MKRN1	9.68379e-22	-0.392639	0.471	0.725	1.98063e-17
SUCLG2	1.19399e-21	0.0982898	0.134	0.023	2.44207e-17
TLE5	1.4013e-21	-0.443239	0.759	0.879	2.86607e-17
UACA	1.43809e-21	0.104912	0.142	0.026	2.94132e-17
AC109466.1	1.53544e-21	0.104725	0.115	0.017	3.14044e-17
RND3	1.65414e-21	0.565236	0.72	0.518	3.38321e-17
PIFO	1.6892e-21	0.155929	0.153	0.03	3.45492e-17
HLA-E	1.889e-21	0.15623	0.134	0.023	3.86358e-17
CELF3	2.05143e-21	-0.329862	0.146	0.477	4.19578e-17
TNRC6C	2.09878e-21	-0.320641	0.192	0.502	4.29264e-17
RPS28	2.79717e-21	0.228048	0.989	0.993	5.72105e-17
MAF	3.1336e-21	0.225497	0.287	0.096	6.40915e-17
DAB2	3.59281e-21	0.0940801	0.115	0.017	7.34837e-17
SLC2A1	3.75035e-21	0.490388	0.536	0.307	7.67058e-17
FAM114A1	4.0881e-21	0.0842113	0.103	0.014	8.36139e-17
RBMS1	4.24865e-21	0.152689	0.199	0.05	8.68977e-17
APLP1	4.4381e-21	-0.399949	0.582	0.801	9.07724e-17
CAMK2N1	5.00946e-21	-0.539201	0.444	0.701	1.02459e-16
PLCG2	5.32733e-21	-0.726681	0.372	0.64	1.0896e-16
VEGFB	5.46133e-21	0.476672	0.709	0.53	1.11701e-16
TRIM22	5.90196e-21	0.146264	0.153	0.031	1.20713e-16
ILDR2	6.08222e-21	0.154959	0.169	0.038	1.244e-16
MORF4L1	6.31309e-21	-0.308467	0.881	0.962	1.29122e-16
CNN3	7.59817e-21	0.429074	0.732	0.547	1.55405e-16
PAK5	7.61953e-21	-0.364519	0.103	0.42	1.55842e-16
NRXN2	8.09892e-21	-0.326747	0.18	0.476	1.65647e-16
OLIG1	8.94941e-21	0.280529	0.111	0.017	1.83042e-16
REEP1	9.20071e-21	-0.314707	0.103	0.422	1.88182e-16
TNFRSF12A	9.34347e-21	0.310914	0.287	0.099	1.91102e-16
PLIN3	9.82986e-21	0.269641	0.307	0.11	2.0105e-16
PDLIM4	1.00288e-20	0.324234	0.379	0.16	2.05119e-16
SLC32A1	1.31215e-20	-0.351086	0	0.26	2.68374e-16
ELAVL4	1.40493e-20	-0.393832	0.161	0.481	2.8735e-16
TLCD3B	1.43557e-20	-0.316965	0.375	0.697	2.93617e-16
MSN	1.6014e-20	0.36822	0.437	0.199	3.27535e-16
LSM2	1.70012e-20	0.412452	0.728	0.574	3.47726e-16
LINC01122	1.75842e-20	-0.396732	0.027	0.296	3.59651e-16
HMGA2	1.93333e-20	0.183161	0.238	0.07	3.95423e-16
APC2	1.95899e-20	-0.436369	0.222	0.517	4.00672e-16
SLC6A8	2.14844e-20	0.422616	0.429	0.205	4.3942e-16
HYMAI	2.36535e-20	0.180041	0.188	0.047	4.83786e-16
AL590617.2	2.36952e-20	0.120181	0.123	0.021	4.84639e-16
PMAIP1	2.48615e-20	0.167601	0.207	0.055	5.08493e-16
COL6A2	3.05228e-20	0.420526	0.257	0.084	6.24284e-16
KIF3C	3.20413e-20	-0.265598	0.111	0.412	6.55341e-16
HSPA5	3.22355e-20	0.483942	0.828	0.726	6.59312e-16
ZNF248	3.39952e-20	-0.326877	0	0.255	6.95304e-16
SEPTIN3	3.66296e-20	-0.264347	0.287	0.573	7.49185e-16
PDZD4	3.85185e-20	-0.358629	0.138	0.426	7.87819e-16
AASS	3.87817e-20	0.193981	0.176	0.043	7.93201e-16
STXBP1	3.92439e-20	-0.306837	0.188	0.477	8.02655e-16
PGK1	4.00551e-20	0.384279	0.9	0.932	8.19246e-16
NME2	4.1291e-20	0.399491	0.9	0.896	8.44524e-16
PABPC1	5.07356e-20	0.434514	0.862	0.843	1.0377e-15
TM2D3	5.15167e-20	-0.439673	0.268	0.537	1.05367e-15
PFN1	5.75913e-20	0.447344	0.881	0.811	1.17791e-15
BRI3	5.7612e-20	0.370686	0.897	0.877	1.17834e-15
ARID4A	6.43363e-20	-0.361817	0.375	0.654	1.31587e-15
SMARCD3	6.45864e-20	-0.358718	0.238	0.522	1.32099e-15
PGAP1	6.614e-20	-0.417571	0.199	0.479	1.35276e-15
BCLAF1	8.07873e-20	-0.342797	0.502	0.735	1.65234e-15
NEK6	8.37226e-20	0.202537	0.226	0.067	1.71238e-15
PABPC5	8.52298e-20	0.159004	0.169	0.04	1.74321e-15
ENO2	8.63875e-20	-0.375327	0.686	0.836	1.76688e-15
AC004158.1	1.00728e-19	-0.733534	0.257	0.51	2.06019e-15
BACH2	1.09362e-19	-0.378258	0.054	0.326	2.23678e-15
FAM210B	1.10034e-19	0.332694	0.46	0.225	2.25052e-15
MIR1915HG	1.12434e-19	0.120178	0.142	0.029	2.29961e-15
BACE2	1.13412e-19	0.0636138	0.103	0.015	2.31962e-15
C12orf57	1.15512e-19	-0.314189	0.854	0.92	2.36256e-15
ACTL6B	1.36375e-19	-0.296541	0.115	0.423	2.78927e-15
AAK1	1.42707e-19	-0.360276	0.398	0.65	2.9188e-15
TUBB4A	1.44669e-19	-0.300265	0.107	0.41	2.95892e-15
NUDT3	1.49301e-19	-0.359486	0.349	0.603	3.05365e-15
KHDRBS1	1.49656e-19	-0.344591	0.801	0.909	3.06092e-15
TUSC1	1.51125e-19	-0.280907	0	0.248	3.09096e-15
VEZT	1.87001e-19	-0.378511	0.352	0.612	3.82472e-15
CASZ1	1.93551e-19	0.135238	0.161	0.036	3.9587e-15
TRIM2	2.04619e-19	-0.334805	0.356	0.622	4.18506e-15
MAPRE3	2.08064e-19	-0.32364	0.192	0.494	4.25553e-15
LINC00632	2.11208e-19	-0.414208	0.41	0.679	4.31985e-15
HSP90B1	2.12217e-19	0.541909	0.824	0.785	4.34047e-15
NKAIN3	2.20828e-19	0.519096	0.636	0.416	4.51659e-15
PGM1	2.36723e-19	0.264351	0.341	0.136	4.84169e-15
BOD1L1	2.67081e-19	-0.363137	0.598	0.78	5.46261e-15
EPB41L4A-AS1	2.74134e-19	-0.358766	0.732	0.878	5.60687e-15
TMSB10	2.76179e-19	-0.278264	0.996	0.999	5.64869e-15
ACAA2	3.10382e-19	0.250764	0.379	0.164	6.34824e-15
SDF2L1	3.70929e-19	0.290641	0.356	0.149	7.58661e-15
ARL2	3.79493e-19	0.417017	0.651	0.441	7.76177e-15
POLR2L	3.93986e-19	0.395196	0.805	0.659	8.0582e-15
DLX2	4.49262e-19	-0.417082	0.061	0.343	9.18875e-15
S100A4	5.15226e-19	0.133618	0.119	0.021	1.05379e-14
RPL15	5.67145e-19	0.189665	0.989	0.994	1.15998e-14
P4HA1	5.86643e-19	0.509254	0.693	0.533	1.19986e-14
NRIP1	5.88568e-19	-0.366729	0.146	0.426	1.2038e-14
ATP1B1	8.18093e-19	-0.436066	0.406	0.655	1.67325e-14
SLC12A5	8.28829e-19	-0.345901	0.1	0.37	1.6952e-14
NINJ1	9.00281e-19	0.229479	0.234	0.074	1.84135e-14
GNB1	9.0676e-19	-0.302236	0.743	0.861	1.8546e-14
IER3	9.31262e-19	0.634109	0.483	0.255	1.90471e-14
LINC02506	9.68732e-19	-0.350403	0	0.239	1.98135e-14
NAV1	1.05709e-18	-0.344261	0.176	0.46	2.16206e-14
SSBP2	1.06331e-18	-0.464535	0.471	0.673	2.17478e-14
MIR99AHG	1.1647e-18	0.364282	0.728	0.456	2.38216e-14
MPST	1.41364e-18	0.410207	0.598	0.398	2.89131e-14
FARP1	1.48823e-18	-0.40084	0.337	0.605	3.04387e-14
INPPL1	1.79871e-18	0.142081	0.195	0.053	3.6789e-14
GUCY1A2	1.81175e-18	-0.452778	0.023	0.267	3.70558e-14
EVL	1.86012e-18	-0.322311	0.686	0.837	3.80451e-14
TMA16	1.90569e-18	0.292441	0.364	0.158	3.89771e-14
SEC11A	2.43772e-18	0.396986	0.77	0.651	4.98586e-14
SNHG14	2.45172e-18	-0.466802	0.69	0.837	5.01449e-14
REST	3.11864e-18	0.207659	0.257	0.086	6.37856e-14
COL27A1	3.18869e-18	0.0792517	0.115	0.02	6.52183e-14
MANF	3.25615e-18	0.428809	0.67	0.458	6.6598e-14
LOXL2	3.29225e-18	0.178966	0.149	0.034	6.73364e-14
ARG2	3.35155e-18	-0.349649	0.107	0.382	6.85492e-14
EMP1	3.43651e-18	0.0790525	0.119	0.022	7.02869e-14
BLCAP	3.83946e-18	-0.353545	0.303	0.556	7.85285e-14
PPIC	4.69901e-18	0.0986692	0.103	0.017	9.61088e-14
OLA1	4.81318e-18	-0.348939	0.632	0.787	9.8444e-14
GPR27	5.12872e-18	-0.334044	0.05	0.3	1.04898e-13
POLR3K	5.14503e-18	0.23482	0.372	0.161	1.05231e-13
AC002454.1	5.16062e-18	0.133249	0.153	0.035	1.0555e-13
TGIF2	5.44726e-18	0.13903	0.218	0.066	1.11413e-13
REV3L	5.69447e-18	-0.391631	0.18	0.451	1.16469e-13
ATP6V0C	5.77131e-18	-0.360561	0.851	0.921	1.18041e-13
TULP4	5.78786e-18	-0.358794	0.241	0.513	1.18379e-13
FAM241B	5.80506e-18	-0.318342	0.172	0.456	1.18731e-13
B3GAT1	6.29775e-18	0.256824	0.368	0.16	1.28808e-13
CNTFR	6.5563e-18	0.378612	0.594	0.365	1.34096e-13
FIRRE	6.99328e-18	0.0883055	0.13	0.026	1.43033e-13
GABBR1	7.47639e-18	-0.304149	0.092	0.357	1.52915e-13
PGLS	7.53414e-18	0.358452	0.831	0.755	1.54096e-13
VCAN	8.05064e-18	-0.647809	0.49	0.67	1.6466e-13
SDC2	8.24274e-18	0.299924	0.479	0.246	1.68589e-13
MAPRE2	8.37677e-18	-0.30606	0.111	0.384	1.7133e-13
SAMD1	9.27502e-18	-0.3469	0.421	0.646	1.89702e-13
MT-ND4	9.82036e-18	-0.408214	0.939	0.997	2.00856e-13
ZNF493	9.83827e-18	-0.320958	0.042	0.283	2.01222e-13
E2F5	9.84373e-18	0.282108	0.31	0.125	2.01334e-13
AHNAK	1.05834e-17	0.116091	0.123	0.024	2.16463e-13
MASP1	1.06287e-17	0.147441	0.126	0.026	2.17388e-13
BMERB1	1.10186e-17	-0.377563	0.471	0.655	2.25363e-13
RPL29	1.11019e-17	0.220543	0.992	0.99	2.27067e-13
COL18A1	1.15209e-17	0.0974603	0.138	0.03	2.35637e-13
ZNF503	1.1832e-17	-0.615474	0.103	0.351	2.42001e-13
ATP2B4	1.23977e-17	0.273514	0.36	0.16	2.53571e-13
OLIG2	1.29409e-17	0.186983	0.111	0.02	2.6468e-13
LAMB2	1.36298e-17	0.170417	0.157	0.038	2.78771e-13
EIF2S3	1.46349e-17	0.391348	0.659	0.452	2.99328e-13
RPS21	1.4783e-17	-0.219838	0.981	0.992	3.02356e-13
SVBP	1.50428e-17	-0.296624	0.663	0.828	3.0767e-13
FHL1	1.552e-17	-0.343257	0.441	0.691	3.17431e-13
SPTBN1	1.6695e-17	-0.369628	0.341	0.589	3.41464e-13
HDAC2	1.70043e-17	-0.349301	0.755	0.874	3.47788e-13
SOX21	1.73703e-17	0.107415	0.115	0.021	3.55275e-13
CHGB	1.99051e-17	-0.23432	0.111	0.398	4.0712e-13
LRRC24	2.00037e-17	-0.344848	0.13	0.389	4.09136e-13
DAAM1	2.02801e-17	-0.332017	0.506	0.725	4.14789e-13
DUSP26	2.03766e-17	-0.346283	0.134	0.415	4.16763e-13
HYAL2	2.08689e-17	0.307546	0.452	0.23	4.26832e-13
AC090204.1	2.10131e-17	0.245844	0.368	0.161	4.2978e-13
SPSB4	2.18022e-17	0.155012	0.161	0.041	4.4592e-13
PTPN13	2.19975e-17	0.0920889	0.146	0.033	4.49915e-13
KIF21A	2.28178e-17	-0.391434	0.521	0.741	4.66692e-13
FTH1	2.33656e-17	0.33438	0.996	0.991	4.77896e-13
SOGA3	2.6027e-17	-0.31877	0.257	0.533	5.32331e-13
RBM39	2.64947e-17	-0.383841	0.778	0.899	5.41896e-13
CEP170	2.71577e-17	-0.335657	0.556	0.756	5.55456e-13
LMO3	2.92954e-17	-0.336864	0.034	0.277	5.99178e-13
AAMDC	3.05486e-17	0.188904	0.199	0.059	6.2481e-13
CAMLG	3.20024e-17	-0.323508	0.755	0.853	6.54545e-13
RPS18	3.28448e-17	0.202364	1	0.994	6.71774e-13
AGPAT2	3.39041e-17	0.0775359	0.119	0.023	6.9344e-13
DDX6	3.45103e-17	-0.32277	0.395	0.63	7.05839e-13
NFATC4	3.4754e-17	0.151012	0.107	0.019	7.10824e-13
PDIA4	3.78782e-17	0.47842	0.513	0.312	7.74722e-13
SV2A	3.79245e-17	-0.264492	0.18	0.449	7.75669e-13
MACO1	3.82146e-17	-0.347814	0.287	0.552	7.81603e-13
JUND	3.94228e-17	0.336171	0.931	0.91	8.06315e-13
SRRM4	4.10649e-17	-0.303844	0.077	0.342	8.399e-13
MAP1LC3A	4.13737e-17	-0.389324	0.575	0.735	8.46215e-13
PDGFD	4.27176e-17	0.109747	0.111	0.02	8.73704e-13
PHLDA2	4.29399e-17	0.125508	0.119	0.023	8.7825e-13
ATRX	4.33574e-17	-0.324053	0.732	0.834	8.86788e-13
PJA2	4.45425e-17	-0.340464	0.548	0.735	9.11028e-13
NECAP1	4.65254e-17	-0.353764	0.172	0.438	9.51585e-13
EPC1	4.7395e-17	-0.351454	0.433	0.662	9.6937e-13
MXRA7	4.8206e-17	0.331978	0.571	0.357	9.85958e-13
SLC9A3R1	4.88713e-17	0.064892	0.103	0.018	9.99564e-13
L1CAM	4.9098e-17	-0.302944	0.119	0.39	1.0042e-12
BAX	4.92722e-17	0.473665	0.69	0.527	1.00776e-12
KIF5C	5.23564e-17	-0.335588	0.659	0.831	1.07085e-12
AUTS2	5.23907e-17	-0.378056	0.448	0.661	1.07155e-12
CLASP2	5.58706e-17	-0.309882	0.207	0.48	1.14272e-12
SLC1A3	5.95084e-17	0.130584	0.238	0.078	1.21713e-12
ENKUR	6.63348e-17	0.112191	0.13	0.028	1.35674e-12
GCSH	6.69627e-17	0.379508	0.571	0.361	1.36959e-12
WWC2	6.80271e-17	0.18944	0.172	0.047	1.39136e-12
DPYSL2	6.93311e-17	-0.310932	0.778	0.901	1.41803e-12
CALM1	7.14464e-17	-0.329458	0.835	0.914	1.46129e-12
MFAP2	7.27188e-17	0.205213	0.295	0.114	1.48732e-12
SMARCE1	7.4559e-17	-0.336262	0.682	0.817	1.52495e-12
BCAT1	7.53068e-17	0.357975	0.525	0.306	1.54025e-12
TLN1	7.76698e-17	0.271039	0.349	0.154	1.58858e-12
CCSAP	7.78537e-17	-0.331801	0.08	0.326	1.59234e-12
SSR3	7.8421e-17	0.420009	0.644	0.478	1.60394e-12
ZNRF3	8.1165e-17	0.122861	0.161	0.041	1.66007e-12
TRA2A	8.42806e-17	-0.391352	0.261	0.511	1.72379e-12
ERBIN	8.59273e-17	0.230065	0.349	0.152	1.75747e-12
CDKN1C	8.83217e-17	0.819729	0.529	0.312	1.80644e-12
PDIA3	8.83278e-17	0.410167	0.709	0.554	1.80657e-12
NRXN3	9.03913e-17	-0.267601	0.023	0.254	1.84877e-12
KANSL1	1.001e-16	-0.35141	0.471	0.69	2.04734e-12
AEBP1	1.1067e-16	0.141077	0.18	0.051	2.26353e-12
ELN	1.10879e-16	0.200924	0.172	0.047	2.26782e-12
GPM6A	1.16528e-16	-0.358507	0.835	0.918	2.38334e-12
ID1	1.26207e-16	0.646028	0.579	0.37	2.58131e-12
SMO	1.31488e-16	0.0930225	0.123	0.025	2.68932e-12
ENOSF1	1.35338e-16	0.0752316	0.107	0.02	2.76806e-12
APOO	1.48168e-16	0.232031	0.406	0.196	3.03048e-12
RUFY3	1.55369e-16	-0.300492	0.625	0.772	3.17777e-12
RPS14	1.66773e-16	0.198852	0.996	0.994	3.41101e-12
ACTG1	1.68176e-16	0.209538	1	0.999	3.4397e-12
PLAT	1.68244e-16	0.159025	0.142	0.033	3.44109e-12
KMT2E	1.74973e-16	-0.327592	0.64	0.818	3.57872e-12
CAV2	1.75239e-16	0.0997575	0.115	0.023	3.58417e-12
SEM1	1.76671e-16	0.398399	0.812	0.729	3.61344e-12
STMN3	1.92e-16	-0.377428	0.352	0.588	3.92697e-12
PLEKHA4	2.08271e-16	0.0894847	0.138	0.032	4.25978e-12
CLIP3	2.14692e-16	-0.323116	0.418	0.646	4.3911e-12
CCDC167	2.16602e-16	0.429684	0.728	0.556	4.43015e-12
COL4A1	2.42868e-16	0.25785	0.261	0.097	4.96737e-12
ST8SIA1	2.45987e-16	0.267674	0.291	0.116	5.03117e-12
CLK1	2.51778e-16	-0.327035	0.295	0.533	5.14961e-12
SERP2	2.61276e-16	-0.317788	0.176	0.447	5.34388e-12
NEAT1	2.68429e-16	0.555873	0.881	0.766	5.49017e-12
SATB1	2.70151e-16	0.147954	0.215	0.07	5.52539e-12
CHCHD2	2.73147e-16	-0.157486	0.031	0.271	5.58667e-12
CEBPZ	2.84583e-16	-0.383235	0.395	0.616	5.82059e-12
MIR181A2HG	2.95403e-16	0.151707	0.18	0.052	6.04189e-12
CHD5	3.04491e-16	-0.282873	0.073	0.335	6.22775e-12
YWHAB	3.10825e-16	-0.224029	0.778	0.885	6.35729e-12
TPT1	3.22666e-16	0.192829	0.992	0.989	6.59949e-12
2006-03-01	3.3582e-16	-0.243911	0.433	0.661	6.86852e-12
TMEM98	3.41548e-16	0.289316	0.544	0.306	6.98568e-12
BTG3	3.54311e-16	0.411718	0.609	0.404	7.24671e-12
SRI	3.62017e-16	0.396497	0.644	0.472	7.40434e-12
JPT1	3.68751e-16	-0.265972	0.889	0.955	7.54207e-12
FRRS1L	3.83578e-16	-0.315325	0.057	0.295	7.84532e-12
LGALS3BP	4.03123e-16	0.309831	0.379	0.182	8.24507e-12
EIF4G2	4.2794e-16	-0.259591	0.835	0.933	8.75267e-12
PLPP3	4.7554e-16	0.121568	0.169	0.046	9.72622e-12
CMTM6	4.78739e-16	0.219281	0.314	0.131	9.79166e-12
WWC1	4.91551e-16	0.0979586	0.138	0.032	1.00537e-11
MIR7-3HG	4.92824e-16	-0.283258	0.061	0.314	1.00797e-11
PHYHIPL	5.09668e-16	-0.24922	0.146	0.408	1.04242e-11
BIRC5	5.46082e-16	0.248219	0.188	0.056	1.1169e-11
IP6K2	6.15604e-16	-0.285469	0.548	0.778	1.2591e-11
EIF4EBP1	6.16309e-16	0.401392	0.598	0.407	1.26054e-11
PPP2R2B	6.30195e-16	-0.238735	0.138	0.411	1.28894e-11
ZC3H13	6.33942e-16	-0.347107	0.51	0.713	1.2966e-11
ZCCHC12	6.50764e-16	-0.281294	0.069	0.314	1.33101e-11
STK3	6.75575e-16	0.0691539	0.103	0.019	1.38175e-11
FAT1	7.11799e-16	0.356331	0.414	0.209	1.45584e-11
MEF2C	7.31228e-16	-0.491122	0.115	0.353	1.49558e-11
RIC3	7.51407e-16	-0.334017	0.092	0.341	1.53685e-11
NHLH1	7.76575e-16	0.30163	0.103	0.02	1.58833e-11
YWHAH	7.8037e-16	-0.317066	0.69	0.823	1.59609e-11
PPP3CB	7.99691e-16	-0.327374	0.222	0.461	1.63561e-11
RALYL	8.28884e-16	-0.306803	0.092	0.349	1.69532e-11
TTC32	8.30072e-16	0.186778	0.226	0.077	1.69775e-11
RPL10A	8.64826e-16	0.232669	0.95	0.98	1.76883e-11
GAREM2	8.84568e-16	0.22001	0.268	0.105	1.80921e-11
MYCBP2	8.92479e-16	-0.361499	0.341	0.577	1.82539e-11
GPX7	9.10312e-16	0.195904	0.272	0.105	1.86186e-11
PLEKHB1	9.34218e-16	0.0985802	0.146	0.037	1.91076e-11
RUFY2	9.56187e-16	-0.310445	0.13	0.377	1.95569e-11
GNAQ	9.62709e-16	-0.35568	0.272	0.504	1.96903e-11
RPL36	9.69596e-16	0.192601	0.996	0.987	1.98312e-11
PRKAR2B	9.70176e-16	-0.310302	0.36	0.598	1.9843e-11
PPP3CA	9.77643e-16	-0.315525	0.176	0.425	1.99957e-11
SH3BGRL3	1.03697e-15	0.462999	0.835	0.763	2.12092e-11
ATRAID	1.03704e-15	0.362203	0.59	0.397	2.12106e-11
ARMCX1	1.09935e-15	-0.28128	0.195	0.459	2.24851e-11
MCC	1.10527e-15	0.193144	0.192	0.06	2.26061e-11
TWSG1	1.11511e-15	0.0911903	0.184	0.054	2.28074e-11
COL4A2	1.21146e-15	0.305047	0.36	0.167	2.4778e-11
ASH1L	1.21964e-15	-0.318242	0.303	0.547	2.49452e-11
ZNF423	1.24715e-15	0.17642	0.28	0.111	2.5508e-11
USP22	1.24766e-15	-0.273104	0.54	0.725	2.55184e-11
CALD1	1.3273e-15	0.50108	0.805	0.691	2.71473e-11
PRPF6	1.35751e-15	-0.342851	0.586	0.732	2.77652e-11
KIF3A	1.36257e-15	-0.367338	0.402	0.617	2.78686e-11
RPS9	1.37746e-15	0.215948	0.969	0.977	2.81732e-11
LIMS1	1.438e-15	0.226658	0.314	0.136	2.94114e-11
PCLO	1.52194e-15	-0.348061	0.069	0.306	3.11282e-11
TMEM35A	1.66881e-15	-0.321199	0.184	0.44	3.41322e-11
PDLIM7	1.72708e-15	0.408039	0.582	0.379	3.53239e-11
TIMP3	1.73767e-15	0.183834	0.192	0.06	3.55405e-11
PTPRZ1	1.76559e-15	0.465046	0.471	0.263	3.61116e-11
RGS20	1.78008e-15	0.139923	0.123	0.027	3.64081e-11
LOX	1.87923e-15	0.130665	0.138	0.034	3.84359e-11
CDC42EP3	2.05576e-15	-0.382671	0.234	0.469	4.20464e-11
HSPB1	2.1432e-15	0.245376	0.724	0.5	4.38349e-11
PRR11	2.15376e-15	0.0904156	0.115	0.024	4.40508e-11
RBMX	2.16123e-15	0.395799	0.816	0.758	4.42036e-11
TNKS	2.33491e-15	-0.324444	0.218	0.469	4.77559e-11
SLCO5A1	2.41708e-15	-0.27983	0.096	0.339	4.94366e-11
FLNC	2.43173e-15	0.0485786	0.103	0.02	4.97361e-11
ZEB2	2.80074e-15	0.304642	0.398	0.192	5.72835e-11
FNIP2	2.8742e-15	-0.301881	0.096	0.332	5.87861e-11
FGFR1	3.27165e-15	0.2971	0.391	0.191	6.69151e-11
HOXB8	3.35406e-15	-0.481466	0	0.198	6.86006e-11
WASF2	3.48768e-15	0.372297	0.421	0.221	7.13335e-11
SHB	3.5563e-15	-0.354591	0.123	0.35	7.27369e-11
BMP7	3.72307e-15	0.0977285	0.161	0.045	7.6148e-11
METRNL	3.84526e-15	0.229939	0.261	0.101	7.86471e-11
NUP93	3.89411e-15	-0.336248	0.207	0.45	7.96462e-11
VGF	4.04748e-15	-0.318535	0.096	0.344	8.2783e-11
SMC3	4.06729e-15	-0.290751	0.625	0.778	8.31883e-11
CYTOR	4.15186e-15	0.325374	0.33	0.145	8.49179e-11
PODXL2	4.15328e-15	-0.2531	0.441	0.671	8.49469e-11
RPL8	4.33572e-15	0.197268	0.981	0.989	8.86785e-11
STX12	4.34471e-15	-0.345912	0.379	0.599	8.88623e-11
SLC25A13	4.36499e-15	0.123662	0.253	0.093	8.92772e-11
MIR9-3HG	4.36633e-15	0.199469	0.28	0.11	8.93046e-11
DNPH1	5.27808e-15	0.275988	0.368	0.181	1.07953e-10
SCRN1	5.41119e-15	-0.345559	0.287	0.513	1.10675e-10
TPM2	5.63152e-15	0.501646	0.659	0.505	1.15181e-10
E2F1	6.10388e-15	0.107643	0.123	0.028	1.24843e-10
TPBG	6.19763e-15	0.156819	0.188	0.057	1.2676e-10
CLU	6.19937e-15	0.758362	0.51	0.325	1.26796e-10
HNRNPR	6.48961e-15	-0.324446	0.705	0.823	1.32732e-10
RTN4	6.77139e-15	-0.322905	0.87	0.943	1.38495e-10
MT3	7.04328e-15	-0.183135	0.065	0.289	1.44056e-10
RAB3C	7.32163e-15	-0.299036	0.13	0.388	1.49749e-10
ASPHD1	7.44615e-15	-0.278947	0.069	0.298	1.52296e-10
RIPOR2	7.63461e-15	-0.285943	0.084	0.306	1.56151e-10
UCHL1	7.64733e-15	-0.209477	0.831	0.933	1.56411e-10
ISL1	7.87966e-15	-0.347988	0	0.193	1.61163e-10
ARL4A	8.04073e-15	0.195214	0.322	0.142	1.64457e-10
SLC8A1	8.15694e-15	-0.276581	0.115	0.361	1.66834e-10
TSC22D4	8.39491e-15	0.199653	0.195	0.064	1.71701e-10
SCN3B	9.11703e-15	-0.245232	0.084	0.323	1.86471e-10
RAB34	9.50213e-15	0.237329	0.31	0.138	1.94347e-10
DCTN3	9.52187e-15	-0.236628	0.759	0.854	1.94751e-10
SOX2	1.02664e-14	0.283216	0.636	0.379	2.09979e-10
COL9A2	1.07416e-14	0.194689	0.176	0.053	2.19698e-10
IER2	1.19712e-14	0.284671	0.441	0.235	2.44847e-10
GPI	1.20632e-14	-0.272161	0.536	0.72	2.46728e-10
PCCA-DT	1.22487e-14	0.134013	0.161	0.046	2.50523e-10
VAMP5	1.24016e-14	0.0631741	0.126	0.03	2.53651e-10
FNBP1L	1.24673e-14	-0.292177	0.72	0.852	2.54995e-10
C1orf122	1.2984e-14	0.304884	0.766	0.621	2.65562e-10
ATP6V0A1	1.30215e-14	-0.254546	0.245	0.498	2.66329e-10
NDUFS5	1.35745e-14	0.264413	0.889	0.894	2.7764e-10
FAM168A	1.4267e-14	-0.295833	0.103	0.326	2.91803e-10
TSC22D1	1.4984e-14	-0.308795	0.464	0.675	3.06468e-10
IK	1.55531e-14	-0.373733	0.605	0.767	3.18108e-10
PPFIA2	1.62141e-14	-0.245649	0.092	0.332	3.31626e-10
CCDC144NL-AS1	1.65391e-14	0.116803	0.261	0.099	3.38274e-10
SYT14	1.69041e-14	-0.248784	0.092	0.318	3.4574e-10
BAALC	1.72054e-14	0.289319	0.307	0.134	3.51903e-10
TMEM258	1.72846e-14	0.313743	0.893	0.875	3.53522e-10
HNRNPDL	1.81472e-14	-0.282961	0.843	0.932	3.71164e-10
PTPRN2	2.02149e-14	-0.265447	0.149	0.396	4.13455e-10
ACOT7	2.29904e-14	-0.308544	0.287	0.525	4.70222e-10
NUCKS1	2.6161e-14	-0.254951	0.854	0.94	5.35071e-10
SMIM18	2.80237e-14	-0.233343	0	0.186	5.73169e-10
ATAD1	3.0888e-14	-0.314161	0.318	0.543	6.31751e-10
SYT1	3.09692e-14	-0.446535	0.663	0.816	6.33413e-10
SYP	3.10485e-14	-0.329297	0.218	0.479	6.35034e-10
MCUR1	3.13912e-14	0.189553	0.41	0.207	6.42044e-10
BSG	3.19536e-14	0.37395	0.82	0.77	6.53548e-10
TTTY14	3.2237e-14	-0.227503	0	0.186	6.59343e-10
SGIP1	3.25593e-14	-0.249311	0.092	0.324	6.65936e-10
MAP4K4	3.48331e-14	-0.281851	0.69	0.845	7.12441e-10
ERBB4	3.55682e-14	0.123435	0.172	0.052	7.27476e-10
EEF1A1	3.68542e-14	0.180142	0.996	0.999	7.53778e-10
ILF3-DT	3.69212e-14	-0.2987	0.149	0.386	7.55149e-10
RPL5	3.79385e-14	0.196238	0.985	0.989	7.75957e-10
GCAT	4.1285e-14	0.100308	0.115	0.026	8.44402e-10
TMOD2	4.16374e-14	-0.222577	0.088	0.316	8.5161e-10
DHX36	4.39227e-14	-0.284653	0.632	0.783	8.9835e-10
NFE2L2	4.5196e-14	0.184581	0.341	0.152	9.24393e-10
PGAM1	4.74828e-14	0.346821	0.831	0.806	9.71166e-10
SNCA	4.82715e-14	-0.369213	0.119	0.339	9.87298e-10
SUMO2	4.9012e-14	-0.204551	0.92	0.974	1.00244e-09
PITHD1	5.22579e-14	-0.350509	0.337	0.549	1.06883e-09
TMEM200C	5.28953e-14	0.176352	0.176	0.056	1.08187e-09
RPL28	5.88939e-14	0.182096	0.977	0.986	1.20456e-09
ITGB5	5.93989e-14	0.0722607	0.111	0.024	1.21489e-09
MED10	6.31003e-14	-0.290065	0.33	0.549	1.29059e-09
DARS	7.03939e-14	0.350988	0.579	0.382	1.43977e-09
NFIL3	7.09425e-14	-0.283692	0.184	0.424	1.45099e-09
LHX2	7.38608e-14	-0.485621	0.08	0.299	1.51067e-09
CACNA2D1	7.53152e-14	0.262463	0.226	0.083	1.54042e-09
CBX4	7.57753e-14	-0.32452	0.138	0.369	1.54983e-09
MYDGF	8.04486e-14	0.362571	0.636	0.49	1.64542e-09
GNG2	8.44019e-14	-0.246728	0.276	0.528	1.72627e-09
ZNF511	8.75245e-14	0.218047	0.372	0.179	1.79014e-09
NRGN	9.32796e-14	-0.465804	0.038	0.24	1.90785e-09
SNHG15	9.46132e-14	-0.308889	0.287	0.513	1.93512e-09
ZNF506	9.52343e-14	-0.24858	0.019	0.211	1.94783e-09
TANC1	9.59277e-14	0.0967036	0.138	0.037	1.96201e-09
RARRES2	1.002e-13	0.125574	0.188	0.062	2.04938e-09
ZIC3	1.01468e-13	0.166712	0.176	0.057	2.07533e-09
CITED4	1.02835e-13	0.108456	0.157	0.047	2.10329e-09
RSF1	1.05197e-13	-0.28166	0.67	0.821	2.15159e-09
COL5A1	1.06348e-13	0.195789	0.146	0.041	2.17514e-09
HOXB6	1.12796e-13	-0.451318	0	0.179	2.30702e-09
SEC62	1.21316e-13	-0.25101	0.808	0.905	2.48128e-09
C1orf216	1.21516e-13	-0.27576	0.088	0.304	2.48537e-09
TMEM178B	1.2254e-13	-0.265253	0.05	0.259	2.5063e-09
ATCAY	1.23681e-13	-0.138042	0.33	0.583	2.52965e-09
BCHE	1.27284e-13	0.200403	0.157	0.046	2.60333e-09
SYAP1	1.34171e-13	0.312915	0.559	0.371	2.74419e-09
CCDC8	1.45081e-13	0.15366	0.146	0.041	2.96734e-09
PLPPR2	1.59485e-13	-0.23888	0.142	0.366	3.26194e-09
PAWR	1.60035e-13	0.232194	0.349	0.172	3.27319e-09
DNM3	1.65243e-13	-0.220357	0.05	0.257	3.37972e-09
MPV17L2	1.67669e-13	0.10558	0.146	0.041	3.42934e-09
THOC6	1.69896e-13	0.142247	0.211	0.076	3.47489e-09
CRYZ	1.72002e-13	0.0632016	0.111	0.025	3.51795e-09
STAU2	1.761e-13	-0.321251	0.215	0.426	3.60177e-09
CTDSP1	1.89307e-13	0.116491	0.153	0.045	3.87189e-09
TMEM256	1.99352e-13	0.332512	0.724	0.588	4.07735e-09
EPS8	2.09603e-13	0.281983	0.303	0.14	4.28702e-09
C1orf21	2.15264e-13	-0.260467	0.199	0.435	4.40279e-09
CRELD2	2.21342e-13	0.229582	0.398	0.205	4.52711e-09
SNHG17	2.46783e-13	-0.294058	0.291	0.512	5.04745e-09
KIF9	2.48292e-13	0.11586	0.245	0.096	5.07831e-09
DHRSX	2.4912e-13	0.248048	0.441	0.242	5.09524e-09
MLLT11	2.52959e-13	-0.212601	0.866	0.936	5.17378e-09
TRAPPC6A	2.54869e-13	0.145331	0.222	0.082	5.21284e-09
HSPA1A	2.62407e-13	-1.24178	0.513	0.672	5.36701e-09
SLC38A2	2.76982e-13	-0.36241	0.475	0.674	5.66511e-09
ANXA4	2.84159e-13	0.179133	0.123	0.031	5.8119e-09
PRR36	3.1205e-13	-0.277586	0.169	0.39	6.38235e-09
FCGRT	3.22245e-13	0.10154	0.142	0.04	6.59088e-09
CAST	3.38167e-13	0.153751	0.218	0.081	6.91653e-09
PENK	3.4001e-13	0.187229	0.119	0.029	6.95423e-09
AC092958.1	3.44752e-13	0.153306	0.203	0.072	7.05121e-09
UQCRQ	3.4668e-13	0.273333	0.889	0.883	7.09064e-09
LRATD1	3.60453e-13	-0.274595	0.05	0.25	7.37234e-09
SCRT2	3.63297e-13	-0.203644	0	0.172	7.43052e-09
PRR7	3.86153e-13	-0.305439	0.299	0.499	7.89798e-09
MAPK8	3.95009e-13	-0.249815	0.253	0.49	8.07912e-09
TMEM134	4.11959e-13	0.249299	0.395	0.207	8.4258e-09
PKM	4.27801e-13	0.349	0.927	0.922	8.74982e-09
AKAP6	4.4453e-13	-0.242028	0.08	0.293	9.09197e-09
TCEAL6	4.45995e-13	-0.218513	0	0.171	9.12193e-09
BRSK1	4.72128e-13	-0.215206	0.176	0.409	9.65643e-09
VOPP1	4.78163e-13	-0.257909	0.215	0.425	9.77986e-09
CAMK2B	4.84196e-13	-0.186133	0.061	0.277	9.90325e-09
MMP14	4.90949e-13	0.0893528	0.107	0.024	1.00414e-08
FGF13	4.93666e-13	-0.186399	0.08	0.297	1.0097e-08
HEY1	4.96025e-13	0.214457	0.287	0.131	1.01452e-08
CEP57	4.99938e-13	-0.237612	0.368	0.578	1.02252e-08
NCS1	5.04742e-13	-0.293241	0.31	0.533	1.03235e-08
SCD5	5.23725e-13	-0.264411	0.249	0.475	1.07117e-08
DYNC1H1	5.67162e-13	-0.217236	0.713	0.843	1.16002e-08
ALPK2	5.82853e-13	0.113748	0.157	0.047	1.19211e-08
HSD17B10	5.84464e-13	0.241433	0.452	0.256	1.1954e-08
PPFIBP1	6.11098e-13	-0.32748	0.103	0.308	1.24988e-08
PGM2L1	6.16965e-13	-0.305018	0.349	0.572	1.26188e-08
GRN	6.38684e-13	0.206842	0.249	0.1	1.3063e-08
OLFM1	6.74866e-13	-0.144899	0.192	0.457	1.3803e-08
TCF20	6.79322e-13	-0.269552	0.13	0.339	1.38942e-08
AZIN1	6.86793e-13	-0.224041	0.257	0.473	1.4047e-08
DYNC1I1	6.9222e-13	-0.242225	0.038	0.231	1.4158e-08
PAIP2	7.07631e-13	-0.285761	0.72	0.844	1.44732e-08
PSD	7.07657e-13	-0.230141	0.057	0.256	1.44737e-08
MED13L	7.08595e-13	-0.245583	0.295	0.513	1.44929e-08
DYNLL1	7.19294e-13	0.296193	0.87	0.885	1.47117e-08
SCRT1	7.69148e-13	-0.19741	0	0.168	1.57314e-08
TNRC6B	7.72904e-13	-0.243655	0.525	0.721	1.58082e-08
ORC4	7.79296e-13	-0.325971	0.307	0.522	1.59389e-08
DNAJB1	7.82166e-13	-0.910596	0.433	0.603	1.59976e-08
COA4	7.93094e-13	0.297207	0.552	0.364	1.62211e-08
CD200	8.03345e-13	-0.26648	0.322	0.546	1.64308e-08
DRAXIN	8.09566e-13	-0.223807	0.253	0.479	1.6558e-08
NT5DC2	8.1484e-13	0.37056	0.667	0.518	1.66659e-08
ZNF148	8.58042e-13	-0.249425	0.333	0.544	1.75495e-08
ATP9A	8.91958e-13	-0.207046	0.149	0.364	1.82432e-08
LYRM4	9.61803e-13	0.301753	0.529	0.321	1.96718e-08
RAB33A	9.86962e-13	-0.227874	0.103	0.321	2.01863e-08
CDC42	1.0264e-12	-0.203553	0.851	0.91	2.0993e-08
SPATA6	1.15208e-12	0.102436	0.157	0.049	2.35635e-08
TMED1	1.16688e-12	0.214462	0.314	0.15	2.38662e-08
LAPTM4A	1.20687e-12	0.313029	0.766	0.637	2.4684e-08
ZNF737	1.24902e-12	-0.216325	0.004	0.172	2.55463e-08
DIPK2A	1.24977e-12	0.152637	0.218	0.084	2.55616e-08
MYO1E	1.25601e-12	0.0681736	0.119	0.03	2.56891e-08
PRRT2	1.29329e-12	-0.261002	0.142	0.365	2.64517e-08
LY6E	1.30736e-12	-0.216382	0.149	0.368	2.67393e-08
HSPA1B	1.3144e-12	-0.874101	0.169	0.373	2.68835e-08
EPM2AIP1	1.32983e-12	-0.289802	0.241	0.454	2.7199e-08
RNH1	1.40631e-12	0.263271	0.575	0.391	2.87632e-08
FAM13C	1.4118e-12	-0.230532	0.111	0.326	2.88755e-08
LUC7L	1.48918e-12	-0.312693	0.406	0.604	3.04581e-08
PGRMC1	1.4896e-12	-0.239791	0.705	0.828	3.04668e-08
NR2F1	1.54955e-12	-0.401302	0.169	0.379	3.16929e-08
NR1H2	1.6352e-12	0.171167	0.257	0.107	3.34447e-08
RUNDC3A	1.66079e-12	-0.225844	0.1	0.315	3.39682e-08
TNIP1	1.73308e-12	0.295944	0.452	0.271	3.54468e-08
PSMA6	1.92505e-12	-0.300449	0.605	0.767	3.93731e-08
ZNF445	1.94144e-12	-0.266483	0.157	0.371	3.97082e-08
TGFBI	1.94958e-12	0.22248	0.119	0.031	3.98747e-08
NDUFA13	1.95086e-12	0.319117	0.893	0.848	3.99009e-08
TIA1	1.97551e-12	-0.318644	0.261	0.462	4.04051e-08
RGS2	2.00049e-12	-0.357665	0.077	0.27	4.0916e-08
NDUFA5	2.00404e-12	-0.276577	0.621	0.764	4.09886e-08
SYN1	2.04084e-12	-0.214915	0.054	0.25	4.17413e-08
ELOVL4	2.05409e-12	-0.220449	0.073	0.274	4.20123e-08
RCN1	2.11047e-12	0.309288	0.602	0.421	4.31654e-08
ENOX2	2.12824e-12	0.112461	0.188	0.066	4.3529e-08
DPYSL5	2.13363e-12	-0.223252	0.36	0.563	4.36391e-08
LAMTOR5	2.13436e-12	0.256749	0.812	0.715	4.36541e-08
PEG3	2.18192e-12	-0.335443	0.226	0.46	4.46268e-08
ZC3H15	2.3967e-12	-0.295236	0.651	0.785	4.90197e-08
ZNF528-AS1	2.4264e-12	-0.274621	0	0.162	4.96271e-08
CDT1	2.47976e-12	0.158977	0.184	0.065	5.07185e-08
NUCB1	2.6229e-12	0.235805	0.421	0.242	5.36462e-08
DERA	2.6561e-12	0.0953043	0.18	0.062	5.43252e-08
MTFP1	2.68374e-12	0.255236	0.341	0.173	5.48906e-08
ATP5MC2	2.6954e-12	0.238841	0.893	0.907	5.51291e-08
USP11	2.72428e-12	-0.248355	0.379	0.58	5.57197e-08
TLE4	2.72526e-12	-0.475403	0.326	0.513	5.57397e-08
JPX	2.73818e-12	0.30674	0.69	0.53	5.6004e-08
SRSF10	2.76457e-12	-0.301568	0.64	0.767	5.65437e-08
GBE1	2.83726e-12	0.102004	0.157	0.05	5.80305e-08
SLC25A39	2.93115e-12	0.256363	0.494	0.297	5.99508e-08
MT-ND4L	3.08089e-12	-0.426965	0.716	0.803	6.30134e-08
RFPL1S	3.12766e-12	-0.167672	0.034	0.216	6.39701e-08
HMGN3	3.17012e-12	0.421119	0.636	0.422	6.48384e-08
TMEM59L	3.1854e-12	-0.327532	0.31	0.516	6.51509e-08
SORBS2	3.19173e-12	-0.262335	0.199	0.409	6.52804e-08
SCAMP5	3.19783e-12	-0.21744	0.103	0.31	6.54052e-08
PRKACB	3.21062e-12	-0.245777	0.138	0.347	6.56668e-08
RAI1	3.30745e-12	-0.178668	0.08	0.281	6.76472e-08
NTM	3.39764e-12	0.405159	0.483	0.294	6.94919e-08
MFSD2A	3.40715e-12	0.162398	0.211	0.081	6.96865e-08
APBB1	3.4655e-12	-0.2407	0.218	0.432	7.08799e-08
TMED9	3.64359e-12	0.310175	0.625	0.484	7.45223e-08
ATP6V1G2	3.66196e-12	-0.296955	0.111	0.304	7.48981e-08
PBX3	3.74507e-12	-0.53699	0.483	0.653	7.65979e-08
MRFAP1L1	3.77152e-12	-0.300802	0.33	0.524	7.7139e-08
FEZ2	3.85086e-12	0.299171	0.402	0.22	7.87615e-08
TNIK	3.85814e-12	-0.260552	0.115	0.316	7.89106e-08
TRIM24	4.01158e-12	-0.321554	0.391	0.565	8.20489e-08
PAK2	4.11886e-12	-0.275702	0.701	0.826	8.4243e-08
BICD1	4.14334e-12	-0.241961	0.115	0.317	8.47438e-08
CPNE8	4.31122e-12	0.0975572	0.115	0.03	8.81774e-08
HNRNPH1	4.44988e-12	-0.30145	0.525	0.683	9.10134e-08
CLTB	4.56468e-12	-0.270223	0.383	0.598	9.33615e-08
EFS	4.6048e-12	0.224748	0.272	0.122	9.41821e-08
BEND5	4.62383e-12	-0.230057	0.349	0.556	9.45712e-08
PPP1CA	4.69573e-12	0.259905	0.421	0.245	9.60418e-08
XBP1	4.8856e-12	0.322646	0.494	0.317	9.99253e-08
BBX	4.96374e-12	0.29811	0.471	0.274	1.01523e-07
WNK3	5.05352e-12	-0.29583	0.28	0.484	1.0336e-07
CALY	5.07474e-12	-0.319772	0.249	0.472	1.03794e-07
TSPYL4	5.11985e-12	-0.256298	0.368	0.575	1.04716e-07
PRRC2B	5.15645e-12	-0.172332	0.536	0.709	1.05465e-07
FAM110B	6.14982e-12	-0.236304	0.153	0.367	1.25782e-07
PDE4DIP	6.46645e-12	-0.1971	0.092	0.297	1.32258e-07
CNTN1	6.52806e-12	-0.215509	0.008	0.171	1.33518e-07
QPRT	6.83957e-12	0.191261	0.272	0.121	1.3989e-07
PJA1	6.8654e-12	-0.282888	0.287	0.491	1.40418e-07
BARD1	6.96381e-12	0.159385	0.222	0.089	1.42431e-07
GABRA2	7.0894e-12	-0.316156	0.034	0.209	1.44999e-07
LINGO1	7.21755e-12	-0.240686	0.203	0.433	1.47621e-07
TPST2	7.22417e-12	0.155894	0.172	0.059	1.47756e-07
ZNF704	7.42046e-12	-0.301306	0.157	0.361	1.51771e-07
TSHZ3	7.53851e-12	-0.229384	0.057	0.24	1.54185e-07
CENPVL3	7.87068e-12	0.0867463	0.126	0.036	1.60979e-07
ATP2B1	8.05343e-12	-0.358899	0.303	0.489	1.64717e-07
RIMS2	8.26335e-12	-0.312552	0.054	0.239	1.6901e-07
TAF7	8.26528e-12	-0.303722	0.636	0.76	1.6905e-07
TBL1XR1	8.38989e-12	-0.334038	0.314	0.493	1.71598e-07
MEAF6	8.48514e-12	-0.227754	0.605	0.746	1.73547e-07
TRAPPC2L	8.5806e-12	0.244297	0.617	0.432	1.75499e-07
IKBIP	8.8541e-12	0.170954	0.291	0.139	1.81093e-07
EIF1AY	9.22809e-12	-0.176586	0	0.154	1.88742e-07
PPA1	9.47837e-12	-0.222076	0.812	0.892	1.93861e-07
FBXO44	9.63571e-12	-0.251336	0.096	0.288	1.97079e-07
ST5	9.77598e-12	0.181254	0.268	0.117	1.99948e-07
MT-ATP6	9.98972e-12	0.255137	0.939	0.985	2.0432e-07
ISOC2	1.00312e-11	0.226521	0.356	0.188	2.05168e-07
GUCY1A1	1.00705e-11	-0.392651	0.015	0.178	2.05971e-07
SOX2-OT	1.04194e-11	-0.437272	0.13	0.319	2.13108e-07
ZNF439	1.05372e-11	-0.185448	0	0.154	2.15517e-07
PRKY	1.05372e-11	-0.190766	0	0.154	2.15517e-07
GULP1	1.07255e-11	0.123705	0.146	0.046	2.19369e-07
LRRN3	1.07268e-11	-0.307854	0.134	0.328	2.19395e-07
APC	1.07937e-11	-0.278177	0.41	0.609	2.20763e-07
SCN2A	1.13197e-11	-0.249257	0.05	0.233	2.31522e-07
ANP32E	1.16174e-11	0.28859	0.513	0.326	2.3761e-07
NAPB	1.17173e-11	-0.182712	0.08	0.272	2.39654e-07
DLX1	1.18116e-11	-0.241913	0.046	0.234	2.41583e-07
ZFR	1.19361e-11	-0.270115	0.452	0.618	2.4413e-07
KDELR1	1.21784e-11	0.329592	0.828	0.796	2.49086e-07
IRF2BP2	1.23133e-11	-0.234437	0.364	0.564	2.51844e-07
DNASE2	1.25708e-11	0.0763878	0.146	0.045	2.5711e-07
HADHB	1.28832e-11	0.179761	0.36	0.186	2.63501e-07
KRT18	1.29226e-11	0.255074	0.268	0.125	2.64305e-07
IRAK1	1.30602e-11	0.165098	0.268	0.119	2.67121e-07
HSPH1	1.30691e-11	-0.374401	0.552	0.708	2.67303e-07
RNASEH2C	1.35771e-11	0.258506	0.494	0.314	2.77692e-07
PHPT1	1.40519e-11	0.324855	0.874	0.862	2.87403e-07
CIRBP	1.43064e-11	-0.208584	0.916	0.952	2.92609e-07
PPP2R5E	1.45384e-11	-0.21257	0.421	0.591	2.97353e-07
PHACTR3	1.45641e-11	-0.213188	0.061	0.251	2.97879e-07
SLC1A2	1.47449e-11	-0.195571	0.13	0.348	3.01578e-07
CCDC184	1.50501e-11	-0.245186	0.134	0.339	3.0782e-07
GNG12	1.57567e-11	0.180143	0.215	0.086	3.22271e-07
DYNLL2	1.59381e-11	-0.26569	0.249	0.466	3.25981e-07
ZEB1-AS1	1.61416e-11	0.111824	0.146	0.046	3.30143e-07
KLHDC10	1.65278e-11	-0.274004	0.153	0.351	3.38044e-07
CPLX2	1.67417e-11	-0.171898	0	0.151	3.42418e-07
2005-03-01	1.73448e-11	-0.2608	0.372	0.56	3.54754e-07
DNAJA1	1.75879e-11	-0.249854	0.847	0.935	3.59726e-07
DCC	1.82433e-11	0.28703	0.364	0.192	3.7313e-07
RPL13A	1.8393e-11	0.17775	0.973	0.99	3.76192e-07
CLNS1A	1.86422e-11	0.307833	0.701	0.561	3.81289e-07
TRAPPC4	1.90326e-11	-0.220199	0.322	0.512	3.89273e-07
TCEAL2	1.91215e-11	-0.316594	0.337	0.531	3.91093e-07
TST	1.92254e-11	0.0703568	0.134	0.04	3.93217e-07
NAV3	1.96876e-11	-0.263826	0.073	0.261	4.0267e-07
ISYNA1	2.0834e-11	0.356673	0.571	0.411	4.26117e-07
BRAF	2.14392e-11	-0.214672	0.134	0.335	4.38497e-07
HMGN1	2.17151e-11	-0.194276	0.893	0.96	4.44139e-07
GNPTAB	2.24936e-11	-0.270794	0.119	0.316	4.60061e-07
AC067773.1	2.25507e-11	-0.269485	0.042	0.213	4.61229e-07
HK1	2.33012e-11	-0.283474	0.326	0.513	4.76579e-07
PTBP2	2.37467e-11	-0.166541	0.291	0.525	4.85692e-07
SYT4	2.39426e-11	-0.267659	0.073	0.267	4.89697e-07
AKT1	2.41299e-11	0.220427	0.487	0.302	4.9353e-07
GLMP	2.50391e-11	0.141707	0.138	0.042	5.12124e-07
CENPK	2.55932e-11	0.129041	0.149	0.049	5.23458e-07
CAVIN1	2.60446e-11	0.108345	0.146	0.047	5.3269e-07
RBBP7	2.7198e-11	0.250614	0.471	0.292	5.5628e-07
STRBP	2.74463e-11	-0.281584	0.368	0.552	5.61359e-07
RCHY1	2.82715e-11	-0.257103	0.153	0.346	5.78238e-07
CAMK2D	2.9047e-11	-0.33206	0.234	0.416	5.94098e-07
ANKRD46	2.91071e-11	-0.263805	0.195	0.397	5.95328e-07
TOMM7	3.0234e-11	-0.236894	0.839	0.927	6.18377e-07
C3orf14	3.03588e-11	-0.226196	0.299	0.501	6.20928e-07
CCDC186	3.0445e-11	-0.229559	0.169	0.361	6.22691e-07
ZNF793	3.17622e-11	-0.234474	0.092	0.281	6.49633e-07
ZHX1	3.18748e-11	-0.18926	0.115	0.312	6.51936e-07
PYCR1	3.18974e-11	0.22971	0.383	0.219	6.52398e-07
ZC4H2	3.20927e-11	-0.18944	0.115	0.312	6.56391e-07
DLG4	3.342e-11	-0.262118	0.172	0.368	6.8354e-07
DIP2C	3.35926e-11	-0.228657	0.146	0.341	6.8707e-07
COMTD1	3.44141e-11	-0.210067	0.073	0.25	7.03873e-07
PAPOLA	3.53802e-11	-0.224933	0.59	0.747	7.23631e-07
RPL27	3.60859e-11	0.177292	0.939	0.965	7.38065e-07
NEDD1	3.70154e-11	0.102904	0.169	0.06	7.57076e-07
BOLA2	3.76604e-11	-0.2581	0.165	0.35	7.70268e-07
HLA-B	4.03382e-11	0.243299	0.345	0.177	8.25036e-07
SHC3	4.03707e-11	-0.227834	0.054	0.228	8.25702e-07
CYFIP1	4.18504e-11	0.132444	0.23	0.097	8.55967e-07
EIF4B	4.28067e-11	-0.266804	0.728	0.857	8.75526e-07
KIF5A	4.38716e-11	-0.226974	0.195	0.412	8.97305e-07
H2AFX	4.39286e-11	0.23291	0.249	0.11	8.98471e-07
FZD7	4.39787e-11	0.0997948	0.157	0.053	8.99495e-07
NDUFA4L2	4.55082e-11	0.269934	0.284	0.139	9.30779e-07
RPL9	4.68753e-11	0.157781	0.989	0.99	9.5874e-07
MGST1	4.70403e-11	0.210275	0.126	0.038	9.62114e-07
NPB	4.81826e-11	-0.199721	0.023	0.183	9.85479e-07
RUNDC3B	4.97303e-11	-0.190944	0.019	0.179	1.01713e-06
GPRIN1	4.989e-11	-0.202234	0.057	0.238	1.0204e-06
SRPK2	5.13412e-11	-0.261153	0.433	0.638	1.05008e-06
NUPR1	5.22534e-11	0.0913486	0.107	0.028	1.06874e-06
ATP6V0E2	5.61709e-11	-0.194217	0.441	0.617	1.14886e-06
RPL35A	5.65058e-11	0.1603	0.989	0.995	1.15571e-06
PDS5B	5.79975e-11	-0.271672	0.33	0.522	1.18622e-06
MCM3	5.81723e-11	0.136319	0.195	0.078	1.1898e-06
HSDL2	6.06081e-11	0.157624	0.218	0.091	1.23962e-06
LAMP1	6.22635e-11	0.251453	0.483	0.306	1.27348e-06
LONRF2	6.35947e-11	-0.216223	0.073	0.247	1.3007e-06
TCF4	6.56312e-11	0.254061	0.598	0.385	1.34235e-06
PTTG1IP	6.61141e-11	0.276728	0.586	0.429	1.35223e-06
RPL26	6.80435e-11	0.156501	0.985	0.991	1.39169e-06
DCK	6.81967e-11	-0.275934	0.23	0.427	1.39483e-06
HINT2	7.13073e-11	0.240444	0.421	0.241	1.45845e-06
ARL6IP1	7.33138e-11	-0.167986	0.636	0.819	1.49949e-06
CCSER1	7.55612e-11	-0.204746	0	0.142	1.54545e-06
SCNM1	7.59428e-11	-0.302629	0.314	0.489	1.55326e-06
SRGAP1	7.83924e-11	-0.319656	0.241	0.44	1.60336e-06
CSNK2A1	7.91572e-11	-0.221511	0.625	0.76	1.619e-06
LRRN1	8.24585e-11	0.207401	0.425	0.252	1.68652e-06
AMER2	8.25052e-11	-0.163847	0.188	0.412	1.68748e-06
SLC2A4RG	8.39016e-11	0.12365	0.207	0.084	1.71604e-06
TMEM271	8.60537e-11	-0.169457	0	0.142	1.76006e-06
GDI1	8.69509e-11	-0.180041	0.625	0.781	1.77841e-06
PLCD3	8.74032e-11	0.0894854	0.103	0.027	1.78766e-06
MTF2	8.79124e-11	-0.241452	0.276	0.484	1.79807e-06
CDC42EP4	8.98146e-11	0.225437	0.345	0.191	1.83698e-06
GABRB2	9.31128e-11	-0.210266	0.008	0.155	1.90444e-06
TPPP3	9.33572e-11	0.155041	0.115	0.033	1.90944e-06
RCOR3	9.38448e-11	-0.239418	0.192	0.379	1.91941e-06
LAMP2	9.50508e-11	0.351969	0.337	0.175	1.94407e-06
NTRK2	9.94334e-11	0.383022	0.307	0.155	2.03371e-06
SLITRK4	1.02115e-10	-0.196711	0.004	0.147	2.08856e-06
SPATC1L	1.03964e-10	0.204797	0.352	0.194	2.12638e-06
CAMKV	1.04001e-10	-0.193436	0.019	0.173	2.12714e-06
HNRNPC	1.05061e-10	-0.203775	0.874	0.938	2.14881e-06
BCAS2	1.09004e-10	-0.296656	0.456	0.624	2.22946e-06
COPS9	1.1484e-10	0.268782	0.843	0.81	2.34883e-06
CPLX1	1.17581e-10	-0.178087	0.011	0.159	2.40488e-06
CCND2	1.18877e-10	0.400454	0.632	0.479	2.43139e-06
SPATS2L	1.19625e-10	0.353002	0.429	0.257	2.4467e-06
LRATD2	1.23417e-10	0.141068	0.188	0.074	2.52426e-06
LPGAT1	1.25459e-10	-0.278851	0.207	0.397	2.56602e-06
DOK5	1.45819e-10	0.287751	0.487	0.308	2.98243e-06
SNF8	1.47948e-10	0.238945	0.655	0.504	3.02597e-06
SCAMP2	1.48801e-10	0.140576	0.234	0.103	3.04342e-06
CSNK1E	1.52038e-10	-0.217878	0.759	0.852	3.10964e-06
NDRG4	1.52717e-10	-0.244136	0.195	0.389	3.12353e-06
RAN	1.56621e-10	0.279873	0.931	0.916	3.20337e-06
EIF5	1.569e-10	-0.273746	0.782	0.861	3.20907e-06
MDM4	1.59551e-10	-0.260542	0.211	0.397	3.26329e-06
NT5C	1.6024e-10	0.251455	0.494	0.32	3.2774e-06
KMT5B	1.60351e-10	-0.236817	0.284	0.478	3.27966e-06
N4BP2	1.63185e-10	-0.276355	0.211	0.406	3.33762e-06
PAK1	1.63732e-10	-0.252521	0.257	0.446	3.3488e-06
FIGNL1	1.74072e-10	-0.189831	0.019	0.171	3.56029e-06
ACAP3	1.80017e-10	-0.218543	0.123	0.309	3.6819e-06
WDR33	1.80691e-10	-0.247092	0.368	0.556	3.69568e-06
SYT11	1.83139e-10	-0.249394	0.425	0.605	3.74575e-06
RBM38	1.86885e-10	0.122586	0.211	0.087	3.82236e-06
MEIS1	1.89326e-10	-0.165573	0.096	0.285	3.87229e-06
GRIN2B	1.9499e-10	-0.261383	0.111	0.295	3.98813e-06
GDAP1	1.95646e-10	-0.212172	0.287	0.51	4.00154e-06
CHPF	1.97795e-10	0.245893	0.356	0.203	4.0455e-06
FOXP4	1.98851e-10	-0.281053	0.111	0.286	4.06711e-06
TIAM2	2.0539e-10	-0.19114	0.027	0.181	4.20084e-06
SLC25A4	2.07209e-10	-0.242098	0.548	0.703	4.23804e-06
TSHZ1	2.09689e-10	-0.299056	0.061	0.228	4.28877e-06
XKR4	2.12857e-10	-0.198493	0.05	0.219	4.35357e-06
RDX	2.1467e-10	0.310943	0.774	0.725	4.39065e-06
DTX3	2.19754e-10	-0.275084	0.28	0.467	4.49463e-06
AFAP1	2.20602e-10	-0.194485	0.203	0.405	4.51197e-06
WDR48	2.24546e-10	-0.231857	0.211	0.389	4.59264e-06
PLIN2	2.25137e-10	0.224559	0.368	0.207	4.60472e-06
LRRC17	2.2602e-10	0.137553	0.134	0.043	4.6228e-06
HSPA8	2.2809e-10	-0.266599	0.877	0.956	4.66512e-06
RAB14	2.34988e-10	-0.206058	0.575	0.732	4.80622e-06
RABEP1	2.35392e-10	-0.234372	0.421	0.592	4.81448e-06
BAZ1A	2.3574e-10	0.236935	0.425	0.251	4.82159e-06
EIF1B	2.46761e-10	-0.182602	0.839	0.913	5.04701e-06
CCP110	2.50454e-10	-0.229182	0.165	0.36	5.12253e-06
CRISPLD1	2.52119e-10	0.0839021	0.119	0.035	5.1566e-06
CTSD	2.55142e-10	0.324751	0.452	0.298	5.21841e-06
DLGAP4	2.64837e-10	-0.276008	0.494	0.656	5.41672e-06
CCDC28B	2.65654e-10	-0.149927	0.36	0.555	5.43342e-06
SERINC2	2.71219e-10	0.163223	0.349	0.183	5.54724e-06
NEXMIF	2.72823e-10	-0.171216	0.088	0.27	5.58004e-06
COMMD2	2.74313e-10	-0.199046	0.398	0.575	5.61053e-06
PAFAH1B1	2.83229e-10	-0.236301	0.567	0.717	5.79289e-06
ZDHHC17	2.84828e-10	-0.256176	0.157	0.348	5.8256e-06
RPS17	2.97323e-10	0.242118	0.939	0.953	6.08115e-06
AC009041.2	3.10878e-10	0.193449	0.234	0.105	6.35838e-06
PSMD5	3.11114e-10	-0.155523	0.008	0.146	6.36321e-06
FTX	3.12205e-10	-0.320069	0.41	0.571	6.38554e-06
MRPL23	3.18792e-10	0.144812	0.299	0.148	6.52024e-06
MYT1	3.23684e-10	-0.19772	0.05	0.218	6.62031e-06
NELL2	3.24196e-10	-0.277729	0.18	0.378	6.63077e-06
SPART	3.34886e-10	0.207291	0.425	0.25	6.84943e-06
CHCHD5	3.35657e-10	0.255332	0.498	0.324	6.86519e-06
GLO1	3.42543e-10	0.229927	0.586	0.411	7.00602e-06
SUCLG1	3.47218e-10	-0.255127	0.429	0.583	7.10165e-06
PCNX4	3.52626e-10	-0.221253	0.303	0.484	7.21226e-06
FAM204A	3.57515e-10	-0.213508	0.571	0.721	7.31225e-06
FRY	3.7516e-10	-0.214455	0.054	0.215	7.67314e-06
KPNA5	3.79005e-10	-0.251888	0.192	0.373	7.7518e-06
HOXB4	3.79479e-10	-0.258349	0	0.133	7.76148e-06
IDH1	3.86149e-10	0.291467	0.456	0.286	7.8979e-06
MICU3	3.89107e-10	-0.219443	0.115	0.298	7.9584e-06
ZBTB18	3.89727e-10	0.18746	0.333	0.176	7.97109e-06
SCPEP1	3.90743e-10	0.0883282	0.13	0.042	7.99186e-06
RBFOX1	3.98831e-10	-0.289541	0.061	0.224	8.15728e-06
GABRG2	4.04575e-10	-0.183497	0	0.132	8.27478e-06
SET	4.13451e-10	-0.185795	0.912	0.961	8.45631e-06
HECTD4	4.15193e-10	-0.253352	0.207	0.395	8.49194e-06
SOX9-AS1	4.15914e-10	0.084044	0.126	0.04	8.50669e-06
HNRNPAB	4.19859e-10	0.327138	0.766	0.686	8.58737e-06
ARID1B	4.21434e-10	-0.206361	0.387	0.557	8.6196e-06
PPM1K	4.23369e-10	-0.174313	0.088	0.264	8.65917e-06
SNHG12	4.27556e-10	-0.282048	0.222	0.399	8.7448e-06
IGFBP3	4.28116e-10	0.277987	0.188	0.078	8.75625e-06
WEE1	4.30541e-10	0.182971	0.245	0.114	8.80586e-06
INHBA-AS1	4.31315e-10	-0.153286	0	0.132	8.82168e-06
ARHGDIG	4.44513e-10	-0.0845594	0.119	0.319	9.09162e-06
SON	4.49933e-10	-0.196823	0.866	0.933	9.20249e-06
NDUFAF3	4.56378e-10	0.286184	0.617	0.468	9.3343e-06
TIPRL	4.61373e-10	-0.212666	0.398	0.577	9.43646e-06
SRRM3	4.68999e-10	-0.240682	0.08	0.249	9.59243e-06
KAT6A	4.70915e-10	-0.289238	0.352	0.517	9.63162e-06
MTUS1	4.97862e-10	-0.226901	0.115	0.292	1.01828e-05
DHRS4L2	5.01998e-10	0.0768602	0.138	0.046	1.02674e-05
MAST1	5.31615e-10	-0.217881	0.077	0.248	1.08731e-05
STK17A	5.6615e-10	0.124804	0.261	0.122	1.15795e-05
AL353138.1	5.71118e-10	0.0837785	0.107	0.031	1.16811e-05
CD151	5.72472e-10	0.261528	0.429	0.27	1.17088e-05
ST6GALNAC5	5.86353e-10	-0.176637	0.038	0.193	1.19927e-05
AC138649.1	5.93217e-10	-0.157534	0.042	0.203	1.21331e-05
FRMD4A	6.11283e-10	0.294712	0.467	0.309	1.25026e-05
SNHG6	6.19341e-10	-0.21179	0.889	0.95	1.26674e-05
HSPD1	6.26446e-10	0.257912	0.874	0.85	1.28127e-05
C16orf91	6.44958e-10	-0.28608	0.165	0.333	1.31913e-05
MAN1A2	6.47683e-10	-0.188912	0.372	0.541	1.32471e-05
HSPE1	6.57956e-10	0.221431	0.831	0.842	1.34572e-05
MYO10	6.90832e-10	0.164953	0.372	0.198	1.41296e-05
RPS20	6.93715e-10	0.205966	0.943	0.961	1.41886e-05
RASSF4	6.96957e-10	0.156195	0.184	0.073	1.42549e-05
TCAF1	7.04828e-10	-0.227751	0.521	0.659	1.44159e-05
ZNF33B	7.10065e-10	-0.1998	0.073	0.24	1.4523e-05
UPP1	7.12042e-10	0.0991601	0.13	0.043	1.45634e-05
ADGRL1	7.16361e-10	-0.23875	0.165	0.341	1.46517e-05
B4GALNT1	7.17709e-10	-0.208715	0.069	0.236	1.46793e-05
RASA3	7.63986e-10	0.0706882	0.107	0.031	1.56258e-05
PIP4K2B	7.75905e-10	-0.214747	0.161	0.342	1.58696e-05
COL11A1	7.79474e-10	0.198247	0.245	0.114	1.59426e-05
DBNDD2	7.83738e-10	-0.231293	0.215	0.39	1.60298e-05
SNAP91	7.84822e-10	-0.150503	0.008	0.143	1.6052e-05
SNRNP27	8.28078e-10	-0.243941	0.494	0.635	1.69367e-05
MAGI2-AS3	8.50876e-10	0.134167	0.23	0.101	1.7403e-05
KCNC1	8.55434e-10	-0.148972	0.027	0.176	1.74962e-05
SEC61B	8.61659e-10	0.285098	0.828	0.798	1.76235e-05
MTPN	8.65042e-10	-0.176926	0.663	0.767	1.76927e-05
SUPT5H	8.71917e-10	-0.25779	0.345	0.516	1.78333e-05
PLAG1	9.12964e-10	0.0945235	0.13	0.043	1.86729e-05
NOL4	9.17112e-10	-0.166761	0.084	0.262	1.87577e-05
HMBS	9.19254e-10	0.0964165	0.218	0.095	1.88015e-05
HOXB7	9.26856e-10	-0.232942	0	0.128	1.8957e-05
CREBRF	9.46243e-10	-0.228477	0.218	0.402	1.93535e-05
SPAST	9.49408e-10	-0.194784	0.192	0.373	1.94182e-05
KIAA0895L	9.56895e-10	-0.216079	0.119	0.296	1.95714e-05
FBXO25	9.68022e-10	-0.20293	0.088	0.255	1.9799e-05
HIVEP3	9.9446e-10	-0.189652	0.042	0.19	2.03397e-05
CLVS2	1.03139e-09	-0.183304	0.031	0.179	2.1095e-05
VAPA	1.04598e-09	-0.213779	0.705	0.822	2.13935e-05
GATAD2B	1.04793e-09	-0.235145	0.238	0.425	2.14332e-05
SCAPER	1.05992e-09	-0.224582	0.188	0.367	2.16786e-05
SH3GL3	1.06601e-09	-0.157075	0.038	0.187	2.18032e-05
CLCN4	1.06723e-09	-0.178845	0.046	0.202	2.1828e-05
RPL18	1.0964e-09	0.153049	0.989	0.989	2.24247e-05
ARHGEF12	1.12412e-09	-0.249964	0.234	0.424	2.29917e-05
SIAH1	1.2002e-09	-0.23213	0.356	0.531	2.45477e-05
H1F0	1.20775e-09	-0.31178	0.67	0.783	2.47021e-05
KMT2E-AS1	1.24388e-09	-0.251238	0.054	0.212	2.54411e-05
ATP6V1A	1.28028e-09	-0.221467	0.234	0.414	2.61856e-05
SMAP2	1.28219e-09	-0.205606	0.176	0.367	2.62246e-05
NDUFA7	1.30076e-09	0.285025	0.651	0.508	2.66045e-05
AHCY	1.31394e-09	0.191387	0.41	0.245	2.68739e-05
P3H4	1.34267e-09	0.142956	0.222	0.099	2.74617e-05
EIF3G	1.37359e-09	0.262824	0.762	0.696	2.8094e-05
RPRD2	1.38608e-09	-0.186097	0.149	0.318	2.83494e-05
AL589740.1	1.4068e-09	0.18092	0.18	0.073	2.87733e-05
CEBPB	1.41761e-09	0.16233	0.241	0.115	2.89943e-05
GABBR2	1.42519e-09	-0.196175	0.008	0.137	2.91495e-05
ZNF714	1.46628e-09	-0.209939	0.142	0.318	2.99899e-05
ATP6V1H	1.46748e-09	-0.252457	0.272	0.451	3.00145e-05
CLK4	1.47982e-09	-0.239049	0.13	0.299	3.02668e-05
PPP1R9A	1.51868e-09	-0.231575	0.142	0.316	3.10615e-05
MLEC	1.5268e-09	0.323073	0.598	0.449	3.12276e-05
PTOV1	1.53964e-09	-0.178326	0.747	0.837	3.14904e-05
APRT	1.55661e-09	0.313593	0.548	0.405	3.18373e-05
MIR181A1HG	1.57711e-09	-0.232359	0.138	0.316	3.22566e-05
ZNF91	1.58623e-09	-0.27297	0.333	0.5	3.24431e-05
C12orf75	1.61091e-09	0.297229	0.375	0.227	3.29478e-05
APH1B	1.61941e-09	0.0712534	0.123	0.04	3.31218e-05
MEX3B	1.66359e-09	-0.226862	0.169	0.341	3.40253e-05
CCNG1	1.70966e-09	0.285587	0.64	0.506	3.49676e-05
GNB5	1.71548e-09	-0.120284	0.088	0.256	3.50867e-05
KLF13	1.73085e-09	0.169706	0.391	0.229	3.54011e-05
PCM1	1.74008e-09	-0.251961	0.659	0.766	3.55898e-05
NCKAP1	1.75813e-09	-0.240733	0.352	0.521	3.59589e-05
RTRAF	1.79068e-09	0.240025	0.839	0.787	3.66248e-05
WSB2	1.84376e-09	-0.223475	0.406	0.554	3.77105e-05
HIP1R	1.85596e-09	-0.215103	0.107	0.273	3.79599e-05
EMID1	1.87466e-09	0.0816036	0.119	0.038	3.83425e-05
CAPN2	1.89809e-09	0.184295	0.291	0.153	3.88217e-05
KIF1A	1.93066e-09	-0.204134	0.648	0.779	3.94877e-05
DMTN	1.93576e-09	-0.181826	0.054	0.208	3.9592e-05
FOXN3	2.08021e-09	-0.200643	0.345	0.511	4.25464e-05
SDK2	2.14409e-09	0.141644	0.195	0.084	4.38531e-05
TTLL7	2.1786e-09	-0.17617	0.165	0.348	4.45589e-05
RPS16	2.19842e-09	0.142846	0.977	0.982	4.49643e-05
SPEN	2.25677e-09	-0.28853	0.341	0.508	4.61577e-05
HRK	2.28322e-09	0.157949	0.215	0.094	4.66987e-05
RARB	2.35554e-09	-0.22149	0.031	0.168	4.81778e-05
AC233296.1	2.38515e-09	0.179802	0.192	0.081	4.87836e-05
SCAF11	2.38986e-09	0.185401	0.494	0.312	4.88799e-05
ZFY	2.39276e-09	-0.139761	0	0.122	4.89392e-05
METTL9	2.40697e-09	-0.216952	0.759	0.839	4.92298e-05
SUB1	2.42748e-09	-0.19637	0.801	0.882	4.96492e-05
DNM1	2.46815e-09	-0.186724	0.153	0.335	5.04811e-05
RIMKLB	2.49353e-09	-0.210172	0.115	0.289	5.10002e-05
RABAC1	2.55822e-09	0.302064	0.82	0.786	5.23232e-05
LMAN1	2.56418e-09	0.210004	0.536	0.36	5.24451e-05
INTS10	2.65138e-09	-0.203455	0.153	0.327	5.42286e-05
MPHOSPH10	2.70126e-09	-0.24885	0.322	0.485	5.52489e-05
HOXB3	2.73103e-09	-0.23744	0.008	0.134	5.58577e-05
GADD45GIP1	2.74569e-09	0.236902	0.797	0.734	5.61575e-05
PRPF38B	2.76341e-09	-0.258244	0.402	0.556	5.65199e-05
INAVA	2.78663e-09	0.071178	0.111	0.034	5.69949e-05
CMIP	2.7949e-09	-0.283355	0.383	0.534	5.71642e-05
RTF1	2.81271e-09	-0.213027	0.759	0.843	5.75284e-05
POLB	2.83557e-09	-0.165732	0.192	0.378	5.79958e-05
CAMSAP3	2.84701e-09	-0.192139	0.054	0.207	5.82299e-05
KIF2A	2.84995e-09	-0.201985	0.51	0.663	5.829e-05
TMEM151B	2.85853e-09	-0.114817	0.088	0.264	5.84655e-05
OSBPL8	2.86973e-09	-0.191181	0.437	0.581	5.86945e-05
GOLIM4	2.97205e-09	0.198099	0.352	0.2	6.07873e-05
RNF38	3.02066e-09	-0.194535	0.146	0.318	6.17816e-05
PPP1R2	3.114e-09	-0.1862	0.341	0.527	6.36907e-05
GRB2	3.14846e-09	-0.244882	0.429	0.595	6.43954e-05
VPS26B	3.36432e-09	-0.228328	0.226	0.397	6.88104e-05
RHOT1	3.39008e-09	-0.235377	0.28	0.447	6.93374e-05
MAP2K2	3.41473e-09	0.28138	0.732	0.664	6.98416e-05
ZC3H8	3.45846e-09	-0.250866	0.33	0.502	7.07359e-05
ATXN10	3.4598e-09	-0.211924	0.625	0.732	7.07633e-05
GABARAP	3.46323e-09	0.184868	0.935	0.951	7.08335e-05
PPP2R2C	3.48833e-09	-0.139525	0	0.12	7.13468e-05
RSRC2	3.52685e-09	-0.319022	0.659	0.782	7.21347e-05
TSPYL1	3.5637e-09	-0.212455	0.138	0.307	7.28884e-05
KIAA2026	3.60298e-09	-0.251777	0.215	0.395	7.36917e-05
PID1	3.98058e-09	0.155572	0.307	0.164	8.14148e-05
MRPL54	4.07959e-09	0.213278	0.552	0.39	8.34398e-05
PNMA8A	4.10529e-09	-0.19604	0.084	0.242	8.39656e-05
KCTD13	4.14274e-09	-0.203952	0.134	0.299	8.47314e-05
PBXIP1	4.15136e-09	0.0723752	0.103	0.031	8.49078e-05
PNMA1	4.2735e-09	-0.227839	0.471	0.641	8.74059e-05
MACF1	4.38704e-09	-0.19866	0.494	0.664	8.97282e-05
RRBP1	4.53912e-09	0.10908	0.203	0.089	9.28387e-05
FGD4	4.57909e-09	-0.14923	0.153	0.327	9.3656e-05
STX7	4.60986e-09	-0.275417	0.341	0.498	9.42855e-05
GADD45G	4.7077e-09	0.541427	0.464	0.336	9.62866e-05
SH3BP4	4.74614e-09	0.153146	0.41	0.244	9.70728e-05
HSPA6	4.77091e-09	-0.725693	0	0.118	9.75795e-05
DDIT4	4.79501e-09	0.403505	0.759	0.734	9.80723e-05
TSPAN4	4.96195e-09	0.203811	0.395	0.247	0.000101487
KDM5B	4.96952e-09	-0.230826	0.736	0.858	0.000101642
LCOR	5.00613e-09	-0.247679	0.249	0.424	0.00010239
RETREG2	5.11823e-09	-0.199267	0.314	0.481	0.000104683
SRSF1	5.5126e-09	-0.260074	0.299	0.477	0.000112749
SMPD3	5.68612e-09	-0.11579	0.015	0.146	0.000116298
NKTR	6.0248e-09	-0.246252	0.536	0.684	0.000123225
SOBP	6.09072e-09	-0.184859	0.203	0.379	0.000124573
TIMM8B	6.13724e-09	0.303443	0.805	0.756	0.000125525
ANKH	6.15758e-09	-0.175033	0.031	0.165	0.000125941
SEMA5B	6.19021e-09	0.123384	0.169	0.067	0.000126608
UNC5D	6.22524e-09	-0.171715	0.015	0.145	0.000127325
TP53I11	6.39652e-09	-0.192634	0.115	0.285	0.000130828
SRSF4	6.55378e-09	-0.254551	0.559	0.687	0.000134045
CTNNA2	6.5746e-09	-0.174624	0.222	0.408	0.00013447
EIF3F	6.73216e-09	0.216814	0.87	0.901	0.000137693
NPDC1	6.78378e-09	-0.175141	0.498	0.632	0.000138749
HMGA1	6.79812e-09	-0.242285	0.613	0.738	0.000139042
CLN3	6.96713e-09	0.116138	0.261	0.128	0.000142499
CADM3	7.02836e-09	-0.219427	0.111	0.275	0.000143751
CNOT7	7.10278e-09	-0.20699	0.525	0.67	0.000145273
TEAD3	7.15928e-09	0.100691	0.103	0.032	0.000146429
PCDHB5	7.38418e-09	-0.135126	0	0.115	0.000151029
N4BP2L2	7.60557e-09	-0.216791	0.621	0.759	0.000155557
RICTOR	7.65963e-09	-0.213865	0.092	0.247	0.000156662
ZNF667-AS1	8.01429e-09	-0.23432	0.253	0.413	0.000163916
RNF165	8.01495e-09	-0.271777	0.421	0.588	0.00016393
ARPC1B	8.0276e-09	0.232975	0.238	0.116	0.000164189
CUTA	8.219e-09	0.281363	0.851	0.801	0.000168103
EPB41L3	8.26004e-09	0.205619	0.291	0.153	0.000168943
PRR13	8.39472e-09	0.224134	0.337	0.193	0.000171697
PSMC6	8.51857e-09	-0.261167	0.498	0.629	0.00017423
PPIG	8.55543e-09	-0.206384	0.59	0.714	0.000174984
MRAS	8.5564e-09	-0.160658	0.119	0.279	0.000175004
RELB	8.57006e-09	0.0687978	0.107	0.033	0.000175283
RNF213	9.10091e-09	0.0885573	0.157	0.062	0.000186141
SPECC1	9.15916e-09	0.22574	0.28	0.146	0.000187332
GAB1	9.4507e-09	0.0794032	0.146	0.055	0.000193295
FKBP2	9.66515e-09	0.0914865	0.18	0.075	0.000197681
UBXN2B	9.74988e-09	-0.209257	0.107	0.257	0.000199414
USP33	9.84896e-09	-0.224347	0.23	0.395	0.000201441
LRRC7	9.89812e-09	-0.222353	0.115	0.275	0.000202446
LUC7L3	1.00068e-08	-0.232161	0.732	0.847	0.000204669
UTY	1.00768e-08	-0.141234	0	0.113	0.000206101
WLS	1.00789e-08	0.197238	0.421	0.26	0.000206144
PLXNA4	1.00939e-08	-0.215591	0.038	0.174	0.00020645
SMARCA2	1.01109e-08	-0.194168	0.111	0.268	0.000206799
IGSF3	1.01283e-08	-0.11808	0.08	0.233	0.000207154
JAKMIP2	1.01432e-08	-0.237561	0.287	0.469	0.000207459
ANAPC11	1.02139e-08	0.283273	0.835	0.785	0.000208904
LRRTM2	1.02186e-08	-0.21273	0.073	0.224	0.000209001
COPS3	1.0427e-08	-0.184562	0.418	0.573	0.000213263
TMEM30A	1.04614e-08	-0.239941	0.195	0.36	0.000213967
SEC61G	1.04772e-08	0.201235	0.877	0.882	0.00021429
NCOA7	1.05895e-08	-0.1581	0.134	0.295	0.000216586
TCF7L2	1.07008e-08	0.119881	0.157	0.062	0.000218864
ARSA	1.07624e-08	0.0663726	0.123	0.042	0.000220123
PFDN2	1.08538e-08	-0.18245	0.793	0.867	0.000221992
RB1CC1	1.12877e-08	-0.223792	0.448	0.604	0.000230867
2001-03-01	1.14632e-08	-0.216812	0.073	0.219	0.000234457
RUSC1	1.16604e-08	-0.206404	0.172	0.335	0.00023849
EIF3H	1.16673e-08	-0.201635	0.82	0.896	0.000238632
ZC2HC1A	1.17831e-08	-0.174825	0.314	0.49	0.000240999
NDUFS6	1.18106e-08	0.272039	0.774	0.704	0.000241562
ZRANB1	1.22162e-08	-0.193034	0.215	0.378	0.000249859
ADI1	1.23242e-08	0.199278	0.356	0.211	0.000252067
MCM6	1.23719e-08	0.0710596	0.119	0.041	0.000253043
ZNRF1	1.25031e-08	-0.226379	0.506	0.635	0.000255726
LGALSL	1.25967e-08	-0.179038	0.077	0.226	0.00025764
DGUOK	1.26381e-08	-0.234134	0.663	0.762	0.000258486
GRIA1	1.26483e-08	-0.225782	0.138	0.299	0.000258696
COX20	1.27487e-08	-0.196348	0.605	0.72	0.000260749
PLOD3	1.29625e-08	0.157668	0.195	0.085	0.000265122
GSTA4	1.30712e-08	-0.214762	0.483	0.61	0.000267345
MAP4	1.3117e-08	-0.221019	0.391	0.546	0.000268282
CUX1	1.32321e-08	-0.270945	0.375	0.518	0.000270636
APP	1.32844e-08	-0.235006	0.743	0.817	0.000271706
PLCL2	1.3327e-08	-0.140518	0.015	0.141	0.000272576
ARHGEF7	1.34902e-08	-0.175659	0.272	0.446	0.000275916
CADPS	1.35345e-08	-0.148172	0.107	0.271	0.000276821
PHF3	1.3537e-08	-0.28327	0.414	0.552	0.000276873
EPB41L1	1.3627e-08	-0.131431	0.103	0.262	0.000278712
RPS27A	1.36455e-08	0.126047	0.992	0.993	0.000279092
ABRACL	1.37006e-08	-0.172826	0.425	0.581	0.000280219
TAGLN2	1.39285e-08	0.307916	0.268	0.145	0.00028488
CACNB4	1.40477e-08	-0.137614	0.077	0.229	0.000287317
STXBP6	1.41277e-08	-0.190017	0.011	0.129	0.000288954
RAB11FIP4	1.42406e-08	-0.131707	0.038	0.176	0.000291264
CDK5R2	1.42823e-08	-0.078693	0.08	0.244	0.000292117
RPL19	1.42891e-08	0.140801	0.985	0.991	0.000292255
C19orf53	1.49353e-08	0.216983	0.835	0.801	0.000305473
SMAD2	1.49409e-08	-0.214478	0.295	0.463	0.000305587
CMC4	1.49838e-08	0.131382	0.184	0.079	0.000306463
LSAMP	1.50791e-08	-0.267743	0.142	0.297	0.000308413
RAB9A	1.54128e-08	0.271799	0.345	0.199	0.000315239
DBN1	1.54844e-08	-0.198254	0.69	0.795	0.000316703
NUP160	1.56168e-08	-0.232819	0.115	0.265	0.00031941
HS1BP3	1.58116e-08	0.124564	0.142	0.054	0.000323396
MGAT5	1.59482e-08	-0.143061	0.065	0.208	0.000326188
ATXN7L3B	1.59566e-08	-0.18191	0.525	0.696	0.000326361
AUXG01000058.1	1.60408e-08	0.000245019	0.333	0.53	0.000328082
SULT4A1	1.61384e-08	-0.13289	0.057	0.201	0.000330078
STXBP3	1.6348e-08	0.099103	0.199	0.09	0.000334365
RBM6	1.65738e-08	-0.278731	0.525	0.65	0.000338985
BRD3	1.72731e-08	-0.214841	0.556	0.677	0.000353287
MIR124-2HG	1.72912e-08	-0.20692	0.123	0.288	0.000353657
BZW2	1.73594e-08	-0.259758	0.437	0.59	0.000355052
WSB1	1.77625e-08	-0.267951	0.759	0.862	0.000363296
CTIF	1.78133e-08	-0.135371	0.111	0.268	0.000364335
SYT13	1.79084e-08	-0.170066	0.042	0.18	0.00036628
FZD2	1.80246e-08	0.11379	0.211	0.096	0.000368657
NUTF2	1.83778e-08	0.297314	0.602	0.478	0.000375881
RPS8	1.88048e-08	0.136238	0.989	0.991	0.000384615
CERS2	1.88959e-08	0.116452	0.264	0.131	0.000386479
CHMP5	1.89114e-08	-0.211291	0.64	0.757	0.000386794
CLASP1	1.92414e-08	-0.18854	0.138	0.303	0.000393545
UBE2H	1.96089e-08	-0.221818	0.33	0.494	0.000401061
EMC6	1.96349e-08	0.234236	0.648	0.529	0.000401592
CDK17	1.98375e-08	-0.210106	0.092	0.244	0.000405736
CPEB4	1.99068e-08	-0.213898	0.13	0.285	0.000407153
DCTD	2.01426e-08	0.12438	0.199	0.09	0.000411976
RPL23A	2.02592e-08	0.132364	0.981	0.981	0.000414362
MAN2B1	2.04285e-08	0.112181	0.211	0.098	0.000417825
MRPL14	2.07522e-08	0.20535	0.621	0.482	0.000424446
SNHG5	2.09812e-08	-0.248917	0.594	0.708	0.000429129
INSR	2.10213e-08	-0.169982	0.038	0.171	0.000429949
PARVA	2.10229e-08	0.0805892	0.165	0.068	0.000429981
PRKCZ	2.10346e-08	-0.173151	0.107	0.266	0.000430221
PARP2	2.13606e-08	-0.236912	0.157	0.311	0.000436888
MB21D2	2.14916e-08	-0.146621	0.008	0.122	0.000439567
RPL6	2.17451e-08	0.133358	0.992	0.995	0.000444752
FABP5	2.17623e-08	0.0539481	0.579	0.75	0.000445105
CNPY4	2.18067e-08	0.160459	0.157	0.063	0.000446012
SH2D3C	2.19528e-08	-0.18845	0.031	0.158	0.000449
LRRC75B	2.23128e-08	0.154997	0.241	0.12	0.000456363
ID2	2.23845e-08	0.33432	0.705	0.589	0.00045783
PTGR1	2.26268e-08	0.0935013	0.215	0.099	0.000462786
CSDE1	2.2949e-08	-0.146024	0.785	0.868	0.000469375
PABPC4	2.30158e-08	0.281024	0.51	0.367	0.000470743
PNMA2	2.33196e-08	-0.165302	0.215	0.381	0.000476955
PAX6	2.33683e-08	-0.310473	0.123	0.279	0.000477952
TNRC18	2.35093e-08	-0.184529	0.169	0.331	0.000480836
SLC39A1	2.36343e-08	0.145078	0.341	0.196	0.000483393
PDE5A	2.3957e-08	-0.217103	0.019	0.137	0.000489993
SPAG7	2.4274e-08	0.206914	0.628	0.489	0.000496476
EIF5A	2.47765e-08	0.259898	0.651	0.528	0.000506755
GEMIN7	2.48708e-08	0.111138	0.253	0.129	0.000508682
USP49	2.55958e-08	-0.143848	0.042	0.176	0.000523512
KRR1	2.58029e-08	-0.200733	0.341	0.5	0.000527747
PPP2R3A	2.58442e-08	-0.192378	0.084	0.23	0.000528592
HMG20B	2.59591e-08	0.141391	0.356	0.212	0.000530942
FIP1L1	2.67304e-08	-0.195541	0.314	0.484	0.000546716
VASH2	2.70692e-08	-0.158744	0.042	0.177	0.000553647
RTN2	2.73895e-08	-0.138709	0.153	0.324	0.000560197
ZSWIM6	2.75803e-08	-0.199641	0.161	0.317	0.0005641
TNRC6A	2.80255e-08	-0.196737	0.402	0.561	0.000573205
SCAI	2.83702e-08	-0.175914	0.111	0.268	0.000580256
TMEM179B	2.84419e-08	0.167539	0.383	0.233	0.000581723
MFF	2.8658e-08	-0.181088	0.479	0.618	0.000586143
CENPF	2.88407e-08	0.460924	0.268	0.14	0.000589879
UTP18	2.88495e-08	0.123941	0.28	0.146	0.000590059
OTUD6B-AS1	2.89681e-08	-0.256089	0.375	0.526	0.000592484
ZNF33A	3.00818e-08	-0.158415	0.165	0.332	0.000615264
CFI	3.07157e-08	-0.123178	0.011	0.126	0.000628227
C19orf81	3.09119e-08	0.0955857	0.226	0.11	0.000632242
MAPK8IP2	3.09426e-08	-0.195399	0.165	0.332	0.000632869
GOLGA7B	3.15572e-08	-0.134271	0.015	0.132	0.00064544
FAM222A	3.16179e-08	-0.165149	0.057	0.196	0.000646681
FCHSD2	3.22035e-08	-0.178047	0.069	0.209	0.000658658
CRYBB2	3.23342e-08	-0.140333	0.019	0.141	0.000661331
ABHD5	3.26204e-08	-0.191791	0.107	0.26	0.000667184
C14orf119	3.32413e-08	0.146506	0.383	0.227	0.000679884
POGZ	3.34038e-08	-0.258888	0.31	0.461	0.000683209
XPA	3.3664e-08	-0.23583	0.303	0.464	0.000688529
SYT10	3.38384e-08	-0.343877	0.034	0.159	0.000692098
YPEL3	3.38983e-08	-0.209015	0.372	0.505	0.000693322
SRCIN1	3.39608e-08	-0.140778	0.115	0.275	0.000694601
YTHDC1	3.3967e-08	-0.201628	0.552	0.694	0.000694727
MTMR9	3.4207e-08	-0.203562	0.161	0.318	0.000699636
CCDC115	3.49884e-08	-0.177958	0.272	0.412	0.000715618
SOX15	3.54248e-08	-0.140753	0.023	0.145	0.000724542
PNCK	3.60987e-08	-0.217572	0.084	0.227	0.000738327
AIMP1	3.61698e-08	-0.196452	0.414	0.579	0.000739781
SLC1A5	3.65792e-08	0.0894287	0.146	0.057	0.000748154
TENT5A	3.79034e-08	0.0895786	0.149	0.058	0.000775238
RHOG	3.83078e-08	0.197629	0.207	0.1	0.000783509
FAM229B	3.8983e-08	-0.159616	0.341	0.496	0.000797319
AP1S1	3.91677e-08	-0.145147	0.552	0.681	0.000801097
RAB11A	4.01199e-08	-0.200373	0.533	0.675	0.000820573
BLOC1S2	4.10737e-08	-0.188113	0.425	0.579	0.00084008
COX7A2L	4.12443e-08	-0.198023	0.812	0.871	0.00084357
ZIC5	4.15115e-08	0.088643	0.13	0.048	0.000849035
PBRM1	4.17114e-08	-0.2453	0.464	0.597	0.000853123
POLR2B	4.21947e-08	-0.231785	0.322	0.493	0.000863008
SAMD14	4.21954e-08	-0.130149	0.119	0.275	0.000863022
POMT2	4.25019e-08	0.0861317	0.111	0.038	0.000869292
CELSR3	4.35968e-08	-0.172045	0.057	0.195	0.000891685
INO80C	4.42073e-08	0.120126	0.234	0.114	0.000904172
TOX4	4.42513e-08	-0.150872	0.318	0.48	0.000905072
NEUROD6	4.4256e-08	-0.470613	0	0.104	0.000905169
SYNPR	4.4256e-08	-0.177553	0	0.104	0.000905169
RCN2	4.4516e-08	0.262091	0.851	0.783	0.000910486
SLC6A1	4.46284e-08	-0.147814	0.004	0.112	0.000912784
CD27-AS1	4.53048e-08	-0.157245	0.08	0.231	0.000926619
ELF1	4.54782e-08	0.0470282	0.107	0.035	0.000930166
GIT1	4.5639e-08	-0.180649	0.195	0.352	0.000933455
AL627171.2	4.6242e-08	-0.303958	0.169	0.325	0.000945788
MIRLET7BHG	4.64905e-08	0.0790009	0.115	0.04	0.00095087
CAMK1	4.68396e-08	-0.191617	0.077	0.212	0.00095801
F8A1	4.69857e-08	-0.0557978	0.034	0.161	0.000960998
PTBP1	4.80206e-08	0.181364	0.395	0.249	0.000982166
SLBP	4.8505e-08	-0.224381	0.261	0.42	0.000992072
ECT2	4.89515e-08	0.0856872	0.111	0.038	0.00100121
WIPF3	4.93205e-08	-0.131629	0.015	0.131	0.00100875
SLC38A1	4.98716e-08	-0.20514	0.441	0.593	0.00102002
SPSB3	5.05018e-08	-0.215241	0.36	0.526	0.00103291
NKAIN3-IT1	5.08373e-08	0.221176	0.418	0.275	0.00103977
FBXO11	5.2447e-08	-0.225543	0.31	0.457	0.0010727
LPIN1	5.27113e-08	-0.207514	0.096	0.238	0.0010781
HMGB1	5.27241e-08	0.183172	0.946	0.971	0.00107837
SNX17	5.32635e-08	0.263041	0.425	0.272	0.0010894
LOXL1	5.37716e-08	0.108011	0.161	0.068	0.00109979
CYTH2	5.52106e-08	-0.224829	0.464	0.61	0.00112922
RABGAP1L	5.5822e-08	-0.152138	0.077	0.225	0.00114173
SMARCA4	5.59578e-08	-0.227817	0.582	0.7	0.0011445
AC233280.1	5.59781e-08	-0.161892	0.015	0.13	0.00114492
CLTC	5.71965e-08	-0.210393	0.398	0.546	0.00116984
DISP2	5.74121e-08	-0.128554	0.031	0.156	0.00117425
GLRX2	5.98684e-08	0.100896	0.142	0.056	0.00122449
RPS6KL1	6.0438e-08	-0.159195	0.034	0.161	0.00123614
SIPA1L2	6.12222e-08	0.181196	0.349	0.21	0.00125218
TUBB	6.15501e-08	-0.176171	0.954	0.986	0.00125888
BTBD10	6.2869e-08	-0.180241	0.314	0.465	0.00128586
GYG1	6.32165e-08	0.0990592	0.13	0.049	0.00129297
DNMT3A	6.32826e-08	-0.228166	0.238	0.387	0.00129432
NLGN4Y	6.38636e-08	-0.111993	0	0.102	0.0013062
TRIM46	6.44599e-08	-0.0999882	0.027	0.151	0.0013184
GABARAPL2	6.46165e-08	-0.172398	0.762	0.837	0.0013216
PSAT1	6.48531e-08	0.207342	0.391	0.244	0.00132644
SASH1	6.50841e-08	0.0867219	0.13	0.049	0.00133116
ACTR3	6.61529e-08	-0.175668	0.54	0.691	0.00135303
MYO5A	6.62065e-08	-0.175747	0.111	0.258	0.00135412
HP1BP3	6.69131e-08	-0.181638	0.617	0.77	0.00136857
CALM3	6.75298e-08	-0.134988	0.759	0.824	0.00138119
ANO6	6.86396e-08	0.0989852	0.119	0.042	0.00140389
NIBAN2	6.94788e-08	0.108229	0.103	0.034	0.00142105
SEPTIN10	6.96591e-08	0.0891856	0.184	0.082	0.00142474
KHDC4	7.15716e-08	-0.205822	0.111	0.256	0.00146385
IER5	7.16839e-08	0.207656	0.356	0.215	0.00146615
PCAT7	7.18782e-08	0.119105	0.161	0.068	0.00147013
PLPP5	7.21976e-08	-0.210221	0.192	0.349	0.00147666
NIPSNAP2	7.23079e-08	0.167795	0.46	0.303	0.00147891
UBC	7.28263e-08	-0.274093	0.904	0.974	0.00148952
KIAA0232	7.30295e-08	-0.23636	0.333	0.487	0.00149367
SYT16	7.45633e-08	-0.147102	0.015	0.128	0.00152504
CNPY3	7.6325e-08	0.130558	0.33	0.19	0.00156107
TLE2	7.65838e-08	-0.165865	0.1	0.247	0.00156637
MID1	7.72964e-08	0.0980786	0.169	0.073	0.00158094
MED11	7.7996e-08	0.12149	0.295	0.162	0.00159525
KCMF1	7.97839e-08	-0.178835	0.41	0.577	0.00163182
ELOVL6	8.13294e-08	-0.11831	0.05	0.179	0.00166343
GABPB1-AS1	8.2034e-08	-0.227057	0.49	0.62	0.00167784
CAAP1	8.38682e-08	0.150242	0.23	0.117	0.00171536
ARHGAP33	8.43643e-08	-0.150768	0.126	0.285	0.0017255
NCOA6	8.55407e-08	-0.210895	0.226	0.372	0.00174956
CCN2	8.61924e-08	0.296563	0.479	0.336	0.00176289
BTBD8	8.68891e-08	-0.19224	0.061	0.197	0.00177714
AF106564.1	8.81698e-08	-0.142109	0.034	0.158	0.00180334
TIAM1	8.89504e-08	-0.165231	0.065	0.202	0.0018193
AIMP2	8.9156e-08	0.178709	0.272	0.145	0.00182351
ERCC1	8.92856e-08	0.212111	0.605	0.471	0.00182616
EID2B	8.92932e-08	-0.114886	0.123	0.279	0.00182631
DNPEP	8.98652e-08	0.0596302	0.172	0.075	0.00183801
AKAP1	9.1156e-08	-0.173156	0.077	0.218	0.00186441
VAT1	9.12768e-08	0.207189	0.502	0.36	0.00186688
AC240274.1	9.16845e-08	-0.14966	0.061	0.197	0.00187522
MYL6B	9.38237e-08	-0.173424	0.839	0.905	0.00191898
PHACTR1	9.60052e-08	-0.173801	0.111	0.258	0.00196359
NFIB	9.60386e-08	0.176823	0.536	0.355	0.00196428
ROBO2	9.67122e-08	-0.159044	0.096	0.242	0.00197805
MCF2L	9.6888e-08	-0.160906	0.057	0.19	0.00198165
TAOK1	9.80827e-08	-0.126561	0.303	0.466	0.00200609
KLHL42	9.83518e-08	-0.211898	0.165	0.315	0.00201159
ACOT9	9.96346e-08	0.115907	0.172	0.076	0.00203783
ELFN1	1.00685e-07	0.0696142	0.13	0.05	0.00205932
CD24	1.02045e-07	-0.173479	0.874	0.921	0.00208713
ZNF397	1.03902e-07	-0.149211	0.299	0.45	0.00212512
GSTZ1	1.05117e-07	0.0970056	0.234	0.118	0.00214995
DYNC1LI1	1.05147e-07	-0.193309	0.475	0.624	0.00215056
RPL18A	1.05903e-07	0.122438	0.989	0.991	0.00216603
GINM1	1.06333e-07	0.174443	0.421	0.279	0.00217483
AK4	1.0681e-07	0.197721	0.326	0.19	0.00218459
ANKRD36	1.08154e-07	-0.17015	0.069	0.206	0.00221207
TMEM147	1.0823e-07	0.257065	0.686	0.58	0.00221363
UBE2V2	1.09653e-07	-0.220336	0.586	0.702	0.00224273
GADD45B	1.11485e-07	0.034237	0.13	0.049	0.0022802
ARL6IP6	1.12498e-07	0.195422	0.352	0.215	0.00230091
UBE2E2	1.14544e-07	0.251491	0.337	0.201	0.00234277
CHEK1	1.15526e-07	0.131706	0.199	0.096	0.00236286
MECP2	1.16578e-07	-0.245584	0.333	0.482	0.00238437
NCOA4	1.17117e-07	-0.180956	0.264	0.42	0.00239539
ZNF830	1.18124e-07	-0.239402	0.226	0.391	0.002416
FAXC	1.18186e-07	-0.157148	0.107	0.258	0.00241725
KCNK12	1.22363e-07	-0.184122	0.042	0.169	0.0025027
VDAC2	1.23724e-07	-0.157838	0.843	0.921	0.00253053
AFTPH	1.24006e-07	-0.199323	0.153	0.297	0.00253629
COL9A3	1.24785e-07	0.173746	0.268	0.145	0.00255223
ZNF791	1.26998e-07	-0.192787	0.165	0.317	0.00259749
[truncated: 7,085 more rows]

## Sheet: oligo AGS1_vs_oligo WT
	p_val	avg_logFC	pct.1	pct.2	p_val_adj
[truncated: 8,427 more rows]

[truncated: 1 more sheets: oligo AGS2_vs_oligo WT]
