# Supplementary material for: DNA damage contributes to neurotoxic inflammation in Aicardi-Goutières syndrome astrocytes
Source: J Exp Med. 2022 Mar 9;219(4):e20211121. doi: 10.1084/jem.20211121 (PMC8916121; doi:10.1084/jem.20211121)
Supplement: Table S7 — lists the proteins identified in the MS analysis. [file JEM_20211121_TableS7.xlsx]

## Sheet: secreted_proteins
		R19 vs WT		T13 vs WT
Protein	ID	logFC	p.adj	logFC	p.adj
ABI3BP	Q7Z7G0-4	0.682	0.0293	0.875	0.12
ABL2	P42684-2	0.562	0.0925	0.175	0.511
ACTB	P60709	0.391	0.0468	0.12	0.484
ACTBL2	Q562R1	-0.46	0.0584	-0.288	0.365
ACTC1	P68032	0.534	0.0121	0.213	0.38
ACTG1	P63261	0.314	0.0901	0.134	0.475
ACTN3	Q08043	1.02	0.00634	1.09	0.094
ACTR3	P61158	0.801	0.0614	0.604	0.318
ADAMTS13	Q76LX8-2	1.2	0.0187	0.887	0.232
ADK	P55263-2	0.446	0.0688	1.71	0.000387
ADSL	P30566-2	0.977	0.00586	0.573	0.243
AEBP1	Q8IUX7-2	0.661	0.0433	0.833	0.14
AHCY	P23526-2	0.586	0.0376	0.633	0.175
AHSG	P02765	-1.53	0.00552	-1.02	0.201
ALDH1A1	P00352	1.44	0.0245	1.44	0.166
ALDH9A1	P49189-3	0.98	0.00359	1.2	0.0385
ALDOB	P05062	0.963	0.0347	0.294	0.474
ANXA2P2	A6NMY6	0.388	0.0829	0.466	0.222
ANXA4	P09525-2	-1.75	0.023	-1.76	0.16
AOC3	Q16853-2	1.29	8.72e-06	0.775	0.108
APOA1	P02647	0.81	0.0231	0.313	0.417
APOA4	P06727	1.64	0.00696	0.84	0.292
APOB	P04114	-1.17	0.00436	-0.331	0.421
APOC3	P02656	0.829	0.0365	0.724	0.231
APOE	P02649	-1.52	0.0551	-2.51	0.104
APOH	P02749	-0.726	0.00365	-0.81	0.0579
ASS1	P00966	1.08	0.00666	1.23	0.0764
B2M	P61769	2.24	0.000537	2.68	0.0174
B4GALT1	P15291	0.743	0.0258	0.654	0.203
B4GAT1	O43505	0.582	0.0839	1.2	0.0869
BCAM	P50895	1.46	0.00129	1.19	0.11
BGN	P21810	0.864	0.00772	0.513	0.253
C1QC	P02747	0.865	0.0388	1.06	0.139
C1QTNF3	Q9BXJ4-2	0.858	0.0271	0.805	0.19
C1S	P09871	1.01	0.00424	0.898	0.123
C3	P01024	-0.391	0.0617	-0.16	0.459
C5	P01031	0.991	0.00454	0.0877	0.546
C7	P10643	0.531	0.0979	0.942	0.136
C8A	P07357	1.23	0.0267	1.73	0.0907
C8G	P07360	0.798	0.088	0.837	0.269
CADM1	Q9BY67-2	0.787	0.00642	0.524	0.21
CALR	P27797	0.579	0.0484	0.513	0.253
CALU	O43852-10	0.958	0.00687	0.665	0.201
CAMK2A	Q9UQM7-2	0.687	0.0656	0.434	0.374
CAP1	Q01518-2	0.843	0.00443	0.84	0.0976
CAPNS1	P04632	0.968	0.0322	-0.212	0.509
CCL2	P13500	0.962	0.00521	1.35	0.0301
CCN2	P29279-2	0.812	0.0538	1.08	0.147
CDC37	Q16543	0.579	0.0388	0.601	0.188
CDH11	P55287-2	0.655	0.0463	0.59	0.243
CDH13	P55290-4	0.598	0.0793	0.312	0.433
CDH6	P55285-2	1.03	0.00138	0.823	0.115
CEMIP	Q8WUJ3-2	1.04	0.0133	0.254	0.475
CFB	P00751	-0.597	0.049	-0.000217	0.589
CFL1	P23528	0.481	0.0376	0.135	0.488
CFL2	Q9Y281	0.61	0.0472	0.368	0.354
CHST3	Q7LGC8	1.17	0.0068	0.863	0.187
CLEC11A	Q9Y240	0.984	0.0583	0.789	0.299
CLIC1	O00299	0.667	0.0965	0.663	0.296
CLSTN1	O94985-2	0.456	0.0818	1.23	0.0299
COL12A1	Q99715-4	0.919	0.0189	0.94	0.14
COL14A1	Q05707-2	1.72	1.7e-06	1.2	0.0509
COL18A1	P39060-1	0.681	0.0434	0.914	0.131
COL5A2	P05997	1.28	9.23e-05	0.975	0.0735
COL6A2	P12110	0.742	0.0789	0.652	0.305
COMP	P49747-2	-0.447	0.0506	-0.319	0.315
COTL1	Q14019	0.446	0.0859	0.62	0.186
CP	P00450	1.88	0.0365	2.26	0.14
CPA4	Q9UI42-2	1.71	0.0011	1.02	0.18
CPN1	P15169	0.542	0.0916	0.561	0.278
CPXM1	Q96SM3	0.78	0.00908	0.73	0.135
CRISPLD1	Q9H336	0.828	0.0384	0.562	0.306
CRYAA2	A0A140G945-2	-4.07	0.000232	-4.84	0.012
CRYBA1	P05813-2	-3.55	0.00114	-0.00164	0.589
CTSC	P53634	0.869	0.0417	1.25	0.115
DAG1	Q14118	0.689	0.05	0.405	0.368
DCN	P07585	0.966	0.0133	0.5	0.313
DCTN1	Q14203-2	1.01	0.0132	0.996	0.135
DDX1	Q92499-2	0.728	0.0526	1.32	0.0747
DKK3	Q9UBP4	0.797	0.0115	0.8	0.129
DMKN	Q6E0U4-3	0.819	0.0231	0.618	0.241
DPYSL2	Q16555	0.729	0.00424	0.961	0.0327
DSTN	P60981	0.787	0.0181	1.14	0.0582
DYNC1I2	Q13409-5	0.928	0.0237	0.369	0.412
ECHS1	P30084	1.1	0.0232	1.01	0.186
ECM1	Q16610-4	0.668	0.0697	1.19	0.108
EEF1A1	P68104	1.9	0.0128	1.54	0.186
EFEMP1	Q12805-2	1.23	0.0938	0.48	0.488
EFEMP2	O95967	1.27	0.00457	1.08	0.133
EHD3	Q9NZN3	0.832	0.0415	-0.223	0.496
EIF3J	O75822-2	1.38	0.000154	1.28	0.038
EIF4A3	P38919	1.02	0.00447	0.834	0.139
ELN	P15502-10	0.791	0.125	2.63	0.0296
EML2	O95834-2	1.05	0.00918	0.723	0.218
ENPP2	Q13822-2	0.541	0.0873	0.786	0.176
F10	P00742	0.544	0.0652	0.255	0.44
F2	P00734	0.803	0.00807	0.64	0.172
F9	P00740-2	0.898	0.0389	1.6	0.0552
FBLN2	P98095-2	1.22	0.0146	0.967	0.199
FBN2	P35556	0.643	0.0842	0.625	0.285
FGA	P02671-2	0.887	0.0553	1.11	0.17
FGG	P02679-2	0.683	0.0341	0.0434	0.569
FGL2	Q14314	0.794	0.0607	0.708	0.275
FH	P07954-2	1.21	1.13e-06	1.17	0.00856
FLG	P20930	0.722	0.0739	0.9	0.198
FLG2	Q5D862	0.64	0.0632	0.954	0.135
FNDC1	Q4ZHG4-2	1.13	0.00062	0.742	0.137
FSTL3	O95633-2	0.555	0.0453	0.582	0.197
G3BP2	Q9UN86-2	0.624	0.0527	0.508	0.286
GAP43	P17677-2	0.49	0.0846	0.31	0.398
GCAT	O75600-2	0.636	0.0508	0.986	0.114
GDI2	P50395	-0.816	0.0472	-0.991	0.161
GFAP	P14136-2	0.962	0.00658	1.14	0.0674
GMFB	P60983	1.34	0.000175	0.928	0.111
GNPTAB	Q3T906-2	1.04	0.00218	0.817	0.128
GPI	P06744-2	0.846	0.0258	1.29	0.0661
GPX3	P22352	1.34	0.000214	1.14	0.0595
GSTZ1	O43708-2	1.01	0.00451	1.41	0.0285
H1-4	P10412	0.589	0.0396	0.356	0.338
H1-5	P16401	1.37	0.00604	1.69	0.0553
H2AC11	P0C0S8	4.29	4.2e-14	-0.109	0.557
H2BC12	O60814	1.26	0.00303	0.628	0.261
HBA1	P69905	0.832	0.016	-0.186	0.49
HBE1	P02100	0.765	0.0512	-0.0182	0.583
HEBP1	Q9NRV9	1.4	0.000275	1.17	0.0683
HGFAC	Q04756	0.949	0.0133	1.13	0.0959
HINT1	P49773	1.28	0.00693	1.03	0.164
HNRNPA1	P09651-2	1.16	0.0301	1.17	0.178
HNRNPK	P61978-2	1.13	0.00467	1.07	0.112
HPD	P32754-2	1.61	0.00451	-0.226	0.516
HSD17B10	Q99714-2	1.37	0.00183	0.837	0.187
HSP90B1	P14625	1.5	1.87e-06	0.917	0.0836
HSPA5	P11021	0.796	0.0636	0.549	0.347
HSPA8	P11142-2	0.819	0.0633	0.614	0.323
HSPG2	P98160	0.597	0.0195	0.531	0.185
ICOSLG	O75144-2	0.899	0.0318	0.368	0.421
IDH1	O75874	-1.66	0.000607	-1.31	0.101
IDH2	P48735-2	0.83	0.0147	0.925	0.117
IGF2	P01344	0.992	0.0587	1.02	0.228
IGFALS	P35858-2	0.892	0.0174	0.276	0.447
IGFBP2	P18065	0.0483	0.388	1.15	0.0985
IGFBP3	P17936-2	2.31	0.0172	0.183	0.558
IGFBP4	P22692-2	1.54	0.0409	1.07	0.304
IGFBP5	P24593	-1.19	0.016	-1.48	0.0952
IGFBP6	P24592	2.37	0.0206	1.31	0.318
IGFBPL1	Q8WX77	0.733	0.0975	0.93	0.227
IGKC	P01834	-0.877	0.0218	-0.28	0.45
IGLL5	B9A064	0.985	0.0195	0.884	0.182
ISLR	O14498	0.985	0.00179	1.03	0.0539
ISYNA1	Q9NPH2-2	0.851	0.0118	0.829	0.135
ITGA2	P17301	0.706	0.0804	1.27	0.118
ITGBL1	O95965-2	0.887	0.046	0.887	0.212
ITIH1	P19827-2	-1.5	2.23e-08	-1.12	0.0178
ITIH3	Q06033-2	-0.851	0.0168	-0.188	0.493
ITIH5	Q86UX2-2	4.76	0.000225	1.51	0.319
KRT1	P04264	-0.482	0.0661	-0.305	0.375
KRT10	P13645	0.964	0.0484	1.23	0.148
KRT18	P05783	0.695	0.0174	0.286	0.389
KRT2	P35908	0.881	0.0957	0.15	0.55
KRT9	P35527	-0.657	0.0244	-0.382	0.316
LAMA1	P25391	2.68	0.00311	1.21	0.29
LAMA2	P24043	0.632	0.0956	0.272	0.477
LAMA4	Q16363-2	1.01	0.0696	-0.139	0.553
LAMB1	P07942	1.28	0.0195	0.778	0.293
LAMB2	P55268	0.745	0.0398	0.387	0.381
LAMC1	P11047	2.07	0.00137	1.04	0.234
LCP1	P13796	1.33	0.000652	0.917	0.132
LDB3	O75112-4	0.598	0.0466	0.851	0.125
LGALS1	P09382	4.13	0.00432	0.523	0.524
LGALS3BP	Q08380	0.0669	0.382	1.61	0.0517
LSAMP	Q13449	1.14	0.00632	0.693	0.236
LTBP1	Q14766-2	0.876	0.0263	1.24	0.0872
LTBP3	Q9NS15-2	0.861	0.0383	0.692	0.26
LUM	P51884	-1.62	0.0042	-0.132	0.549
MAN2B1	O00754-2	0.45	0.129	1.21	0.0716
MEGF6	O75095-2	1.31	0.000705	1.02	0.109
MFAP5	Q13361-2	1.19	0.0211	1.28	0.137
MMP2	P08253	-1.44	0.0193	-0.119	0.558
MT1E	P04732	0.919	0.0516	0.62	0.331
MT1F	P04733	1.14	0.00797	0.817	0.199
MT1M	Q8N339	0.957	0.0564	0.576	0.373
MT2A	P02795	0.603	0.178	-1.7	0.12
MYH11	P35749-2	0.769	0.00577	0.679	0.132
MYH9	P35579	0.846	0.0597	-0.228	0.508
MYL6	P60660-2	0.623	0.0862	-0.536	0.318
NAGA	P17050	0.942	0.0232	1.13	0.123
NCAM1	P13591-1	-0.492	0.0821	-0.524	0.256
NEO1	Q92859-2	0.73	0.0603	0.684	0.259
NID1	P14543-2	0.963	0.0144	0.915	0.146
NID2	Q14112-2	0.721	0.017	0.137	0.508
NOTCH2	Q04721	0.699	0.0855	0.897	0.205
NPM1	P06748-2	1.9	0.000138	1.11	0.138
OGDH	Q02218-2	0.829	0.00748	1.43	0.0123
OLFML2B	Q68BL8	1.02	0.0153	0.522	0.322
OTC	P00480	0.899	0.0185	0.521	0.302
P4HB	P07237	0.451	0.0796	0.713	0.139
PA2G4	Q9UQ80-2	1.19	0.000594	0.669	0.181
PAICS	P22234	0.866	0.0634	0.895	0.235
PARK7	Q99497	1.34	0.0428	1.23	0.232
PCOLCE	Q15113	0.652	0.074	0.753	0.22
PDCD6IP	Q8WUM4-2	1.08	0.00919	1.06	0.127
PEPD	P12955-2	1.56	0.00315	0.772	0.265
PFN1	P07737	1.38	0.0049	0.946	0.191
PGAM1	P18669	1.48	0.018	-0.082	0.568
PLBD2	Q8NHP8-2	1.02	0.0226	1.19	0.126
PLOD1	Q02809-2	1.02	0.0298	0.603	0.325
PLTP	P55058-2	0.871	0.0371	0.794	0.22
PLXNB2	O15031	1.53	0.000441	0.688	0.235
PPARGC1A	Q9UBK2-3	2.35	0.0324	1.86	0.25
PPP1CC	P36873-2	0.452	0.0368	0.262	0.345
PPP1R14B	Q96C90	1.14	0.00882	1.37	0.0754
PPP2R1A	P30153	1.2	3.49e-05	1.28	0.0119
PRDX1	Q06830	1.79	2.53e-06	1.27	0.0516
PRDX2	P32119	2.37	2.85e-06	1.15	0.139
PRDX6	P30041	0.893	0.00442	1.08	0.0486
PRSS23	O95084-2	1.16	0.00313	0.933	0.132
PSMA6	P60900-2	0.579	0.0373	0.559	0.202
PSMB1	P20618	0.739	0.0307	0.56	0.26
PSME2	Q9UL46	0.394	0.184	1.44	0.0583
PTPRG	P23470-2	1.08	0.00219	0.858	0.126
PTPRK	Q15262-2	0.827	0.00945	0.105	0.532
PXDN	Q92626	0.703	0.0312	0.601	0.225
PYGM	P11217-2	1.03	0.0134	1.26	0.0896
PZP	P20742	-0.91	0.00207	-1.05	0.038
RAB11A	P62491-2	0.726	0.0272	0.536	0.259
RCN3	Q96D15	-0.671	0.00705	-0.131	0.491
RNASE4	P34096	-0.964	0.00174	-0.0715	0.548
RPL10	P27635	0.912	0.0251	0.495	0.335
RPL15	P61313	0.825	0.00425	0.497	0.22
RPL18	Q07020-2	0.814	0.00595	0.62	0.171
RPL19	P84098	1.39	3.56e-07	1.06	0.0271
RPL8	P62917	0.905	0.00816	0.52	0.266
RPLP1	P05386	0.927	0.00639	0.605	0.216
RPS3	P23396-2	0.514	0.0352	0.93	0.0464
RPS4X	P62701	0.977	0.00676	0.807	0.153
S100A11	P31949	0.874	0.0313	1.21	0.106
S100A6	P06703	0.914	0.00258	1.17	0.0286
SAA4	P35542	0.567	0.0604	0.764	0.155
SDC2	P34741	1.19	0.00347	1.39	0.0474
SGTA	O43765	0.842	0.0139	0.905	0.122
SHBG	P04278-2	0.694	0.0463	0.626	0.243
SKP1	P63208-2	0.538	0.0988	0.955	0.136
SND1	Q7KZF4	-3.29	0.0126	-4.21	0.0736
SORBS1	Q9BX66-11	1.26	0.0164	0.816	0.263
SPOCK1	Q08629	0.619	0.0721	0.0464	0.57
SPP1	P10451-3	1.23	1.22e-05	0.51	0.2
SPTAN1	Q13813-2	0.879	0.0579	1.05	0.186
SSBP2	P81877-2	0.92	0.0012	1.04	0.0327
SSC5D	A1L4H1	0.992	0.0196	0.601	0.294
TAGLN	Q01995	1.1	0.00338	1.35	0.0374
TFPI	P10646-2	0.528	0.0945	1	0.121
TGFB2	P61812-2	1.14	0.0261	1.3	0.136
TLN1	Q9Y490	-0.859	0.00274	-0.446	0.245
TMEM132C	Q8N3T6	0.657	0.0496	0.653	0.221
TNXB	P22105-1	1.16	0.0199	0.985	0.198
TOM1	O60784-2	-2.54	0.074	0.179	0.572
TPI1	P60174-3	0.893	0.0295	0.315	0.445
TPT1	P13693	1.2	0.00135	0.78	0.161
TUBA1B	P68363	-0.763	0.0894	0.427	0.429
TUBA4A	P68366-2	-0.57	0.0466	-0.364	0.336
TUBB	P07437	0.895	0.0516	1.04	0.183
TUBB2A	Q13885	0.76	0.0518	0.922	0.171
TUBB4B	P68371	0.867	0.0527	1.03	0.179
TXN	P10599	0.805	0.00446	1.07	0.0327
UBXN1	Q04323-2	0.64	0.0187	0.411	0.274
VIM	P08670	0.958	0.0303	0.347	0.442
VNN1	O95497	-0.948	0.004	-1.21	0.0362
VNN2	O95498-2	1.12	0.00072	1.06	0.0567
VTA1	Q9NP79-2	1.18	0.0036	0.969	0.132
WDR1	O75083-3	1.05	0.00681	0.669	0.226
YBX1	P67809	1.23	0.022	1.07	0.197
YBX3	P16989-2	0.498	0.0775	0.863	0.122
YWHAE	P62258	-1.84	0.0644	-1.25	0.354
YWHAG	P61981	1	0.00391	0.805	0.137
YWHAQ	P27348	1.46	0.00175	0.786	0.22
ZFPM2	Q8WW38-2	0.872	0.0407	0.926	0.186
A2M	P01023	-0.231	0.207	-0.0666	0.549
ACE	P12821-2	0.205	0.313	0.432	0.405
ACTN4	O43707	0.343	0.299	0.0842	0.57
AFP	P02771	0.028	0.394	0.0872	0.538
AGRN	O00468-2	0.274	0.228	0.497	0.298
AKR1A1	P14550	0.367	0.17	1	0.117
AKR1B1	P15121	-0.119	0.35	0.426	0.377
ALB	P02768	-0.0272	0.388	0.0202	0.575
ALDOA	P04075	0.224	0.295	0.0684	0.564
AMY1A	P04745	-0.0594	0.362	-0.00344	0.587
ANGPTL3	Q9Y5C1	-0.209	0.293	0.229	0.487
APOC2	P02655	0.351	0.167	0.629	0.219
APP	P05067-10	0.0794	0.359	0.795	0.135
ARHGAP20	Q9P2F6-2	-1.27	0.26	-0.387	0.558
BHMT	Q93088	0.593	0.189	-0.0979	0.565
BHMT2	Q9H2M3-2	0.516	0.143	1.15	0.132
BPHL	Q86WA6-2	0.0541	0.382	0.112	0.536
C1R	P00736	0.018	0.41	0.662	0.444
C4A	P0C0L4	0.0236	0.406	-0.651	0.35
C8B	P07358	0.16	0.344	0.152	0.54
C9	P02748	0.0833	0.342	-0.287	0.36
CACNA2D1	P54289-2	0.0996	0.351	0.538	0.27
CALD1	Q05682-2	-0.492	0.223	-0.632	0.383
CAPZA2	P47755-2	0.633	0.15	0.692	0.333
CAT	P04040	0.402	0.329	0.699	0.468
CCDC80	Q76M96-2	1.43	0.149	-0.246	0.558
CCT3	P49368	0.019	0.404	0.276	0.45
CD109	Q6YHK3-2	0.0318	0.406	-0.311	0.523
CD44	P16070-10	-0.2	0.345	-0.34	0.495
CDH2	P19022-2	0.183	0.312	-0.214	0.496
CDH5	P33151-2	-1.21	0.141	-0.114	0.572
CFH	P08603-2	0.255	0.238	0.426	0.331
CFHR5	Q9BXR6	0.2	0.326	0.401	0.439
CFI	P05156	0.383	0.132	0.366	0.349
CKB	P12277	0.54	0.113	0.309	0.445
CLEC3B	P05452	-0.682	0.145	-0.473	0.438
CLTC	Q00610-2	0.544	0.12	0.86	0.193
CLU	P10909-2	0.366	0.309	2.07	0.131
CNTN1	Q12860-2	-0.141	0.278	0.0838	0.531
COL11A1	P12107-2	0.0946	0.386	0.933	0.314
COL1A1	P02452	-0.00043	0.414	-0.893	0.206
COL1A2	P08123	0.219	0.3	-0.349	0.44
COL2A1	P02458	-0.305	0.269	-0.149	0.54
COL3A1	P02461	-0.291	0.198	-0.156	0.505
COL4A1	P02462	0.504	0.175	0.477	0.401
COL5A1	P20908	0.0499	0.399	-0.174	0.549
COL6A1	P12109	0.00999	0.408	0.63	0.201
COL6A3	P12111-2	0.202	0.321	-0.702	0.295
CRYAB	P02511	-1.24	0.228	-0.308	0.559
CSE1L	P55060-2	0.309	0.184	0.0671	0.556
CSRP1	P21291	0.42	0.155	0.437	0.355
CST3	P01034	-0.117	0.374	0.656	0.375
CUTA	O60888-2	0.596	0.19	0.238	0.527
DLD	P09622-3	0.175	0.312	0.806	0.19
EEF2	P13639	-0.206	0.27	-0.17	0.5
EFHD2	Q96C19	0.421	0.135	0.725	0.189
EFNB2	P52799	0.352	0.246	0.62	0.328
EFTUD2	Q15029-2	0.164	0.274	0.433	0.267
EIF4E3	Q8N5X7-2	0.551	0.144	0.561	0.346
ENO1	P06733	0.0364	0.381	0.0723	0.537
F5	P12259	0.216	0.212	0.134	0.497
FBLN1	P23142	0.0872	0.336	-0.23	0.408
FBN1	P35555	0.241	0.317	-0.841	0.283
FGB	P02675	0.133	0.35	0.338	0.45
FKBP1A	P62942	0.206	0.273	0.829	0.142
FLNA	P21333-2	-0.338	0.167	0.44	0.308
FMOD	Q06828	0.379	0.269	-0.337	0.492
FN1	P02751-11	0.337	0.178	-0.591	0.239
FSCN1	Q16658	0.5	0.108	0.185	0.501
FSTL1	Q12841	-0.0518	0.378	0.606	0.199
FTH1	P02794	0.398	0.163	0.853	0.165
GALNT5	Q7Z7M9	0.576	0.109	1.14	0.127
GAPDH	P04406-2	0.396	0.275	0.395	0.482
GAS6	Q14393-1	0.525	0.114	1.02	0.134
GC	P02774-3	-0.0108	0.404	-0.141	0.472
GKAP1	Q5VSY0-2	-1.31	0.245	-1.01	0.491
GOLM1	Q8NBJ4-2	0.423	0.131	0.685	0.2
GRAMD2B	Q96HH9-3	0.486	0.132	0.107	0.546
GSN	P06396	0.246	0.168	0.142	0.482
GSTP1	P09211	0.00428	0.412	0.415	0.422
HABP2	Q14520-2	0.463	0.13	1.13	0.101
HBB	P68871	-0.246	0.371	-2.47	0.194
HMGA1	P17096-2	-0.131	0.326	0.106	0.537
HNRNPD	Q14103-2	0.596	0.114	0.611	0.308
HPX	P02790	-0.0884	0.347	-0.212	0.451
HRNR	Q86YZ3	0.309	0.214	0.774	0.188
HSP90AA1	P07900-2	-0.151	0.345	0.605	0.328
HSP90AB1	P08238	0.784	0.119	0.218	0.529
HSPA1A	P0DMV8-2	0.465	0.196	0.669	0.317
HSPB1	P04792	-0.23	0.34	1.71	0.138
HSPD1	P10809	0.13	0.334	0.245	0.464
HTRA1	Q92743	0.268	0.362	0.172	0.565
IGF2R	P11717	-0.128	0.358	-1.06	0.18
IGFBP7	Q16270	0.629	0.187	0.138	0.556
IGHA1	P01876	0.0833	0.379	0.278	0.49
IGHG1	P01857	0.0733	0.382	0.345	0.454
IGHG4	P01861	-0.473	0.218	0.654	0.356
IL6ST	P40189-2	0.732	0.117	1.63	0.11
INS	P01308	-0.934	0.113	-0.426	0.48
ITIH2	P19823	-0.235	0.167	-0.278	0.333
ITIH4	Q14624-2	-0.0158	0.4	-0.105	0.512
LDHA	P00338-3	0.341	0.182	0.634	0.228
LDHB	P07195	-0.75	0.204	-0.252	0.541
LMNA	P02545-2	0.634	0.11	0.278	0.483
LOX	P28300	0.396	0.267	-0.00347	0.588
LOXL2	Q9Y4K0	0.473	0.275	-0.242	0.539
LRP1	Q07954	0.144	0.298	0.0517	0.561
LSM14B	Q9BX40-3	0.408	0.18	0.308	0.451
LTBP2	Q14767	-0.0157	0.405	0.807	0.167
LTBP4	Q8N2S1-2	0.000244	0.414	0.0138	0.581
LTF	P02788	0.0541	0.38	0.297	0.418
MAT2A	P31153-2	0.465	0.155	0.553	0.317
MFAP4	P55083-2	0.255	0.282	0.834	0.219
MME	P08473	0.314	0.247	0.693	0.273
MSN	P26038	-0.23	0.32	-0.481	0.421
NAP1L1	P55209-2	0.41	0.149	0.539	0.285
NAT1	P18440	0.367	0.178	0.738	0.2
NME2P1	O60361	0.0721	0.367	0.842	0.135
NUCB1	Q02818	0.0158	0.409	1.25	0.175
OGN	P20774	0.803	0.147	0.463	0.469
OLFML3	Q9NRN5-2	-0.818	0.119	-0.138	0.554
PCSK1N	Q9UHG2	0.128	0.318	-0.0588	0.558
PDIA3	P30101	0.507	0.132	0.629	0.279
PGK1	P00558-2	-0.112	0.393	-1.25	0.36
PGLYRP2	Q96PD5-2	0.0228	0.393	-0.158	0.461
PKM	P14618	-0.268	0.147	-0.239	0.387
PLG	P00747	0.24	0.238	0.478	0.286
POSTN	Q15063-5	-0.299	0.184	-0.49	0.268
PPIA	P62937	0.00598	0.41	0.226	0.463
PRG4	Q92954-2	0.541	0.322	1.67	0.326
PRRC2A	P48634-2	0.275	0.211	0.279	0.422
PSMA3	P25788-2	-0.112	0.367	0.111	0.555
PSMA4	P25789	0.459	0.192	0.277	0.49
PSMA5	P28066	0.57	0.132	0.345	0.451
PTGR1	Q14914-2	0.552	0.149	0.643	0.316
PTMA	P06454-2	0.0996	0.346	0.00106	0.589
PTX3	P26022	-0.0726	0.399	0.343	0.53
RBP4	P02753	-0.0569	0.364	0.12	0.504
RGN	Q15493	0.212	0.278	0.309	0.426
RPL18A	Q02543	0.476	0.119	0.225	0.479
RPS15	P62841	-0.106	0.361	0.264	0.478
RPS29	P62273-2	0.332	0.232	0.37	0.424
RPS5	P46782	0.163	0.335	1.07	0.155
RPSA	P08865	-0.0556	0.384	0.0727	0.559
RRBP1	Q9P2E9-3	-0.245	0.268	0.275	0.459
S100A8	P05109	0.0243	0.4	0.376	0.379
SCG2	P13521	0.235	0.334	-0.21	0.536
SERBP1	Q8NC51-3	0.564	0.136	0.789	0.251
SERPINA7	P05543	0.154	0.296	0.316	0.378
SERPINC1	P01008	0.202	0.205	0.0429	0.56
SERPIND1	P05546	0.035	0.405	0.16	0.557
SERPINE1	P05121	-0.554	0.24	-2.21	0.108
SERPINF1	P36955	-1.46	0.143	1.83	0.291
SERPINF2	P08697-2	0.17	0.242	0.334	0.296
SERPINH1	P50454	0.272	0.219	0.905	0.124
SPARC	P09486	0.37	0.129	0.00219	0.588
SPP2	Q13103	0.355	0.157	-0.0144	0.583
STC1	P52823-2	0.334	0.189	0.479	0.31
STC2	O76061	0.547	0.128	0.14	0.537
TF	P02787	0.144	0.25	0.168	0.435
TGFB1I1	O43294-2	0.345	0.184	0.0363	0.574
TGFBI	Q15582	-0.336	0.181	-0.763	0.172
THBS1	P07996	0.0135	0.403	0.0538	0.555
THBS2	P35442	0.299	0.271	-0.176	0.529
THBS4	P35443	0.461	0.286	-1.28	0.277
TIMP1	P01033	-0.81	0.118	-1.12	0.228
TIMP2	P16035	0.288	0.175	0.745	0.132
TKT	P29401-2	0.598	0.116	0.718	0.268
TMSB10	P63313	1.24	0.154	0.411	0.528
TMSB4X	P62328	0.108	0.335	-0.247	0.434
TNC	P24821-4	-0.22	0.301	0.85	0.211
TPM1	P09493-2	0.217	0.254	-0.53	0.254
TPM3	P06753-2	0.201	0.259	-0.216	0.457
TPM4	P67936	0.169	0.285	-0.251	0.431
VCAN	P13611-2	-0.119	0.362	0.66	0.312
VCL	P18206-2	0.0445	0.37	0.17	0.44
VIPR1	P32241	-1.11	0.131	-0.28	0.538
VLDLR	P98155-2	0.344	0.165	0.444	0.309
VTN	P04004	-0.0117	0.408	0.171	0.52
XRCC5	P13010	0.184	0.273	0.158	0.499
YWHAZ	P63104	-0.0545	0.37	0.55

## Sheet: common_significant_proteins
		R19 vs WT		T13 vs WT
Protein	ID	logFC	p.adj	logFC	p.adj
ACTN3	Q08043	1.02	0.00634	1.09	0.094
ADK	P55263-2	0.446	0.0688	1.71	0.000387
ALDH9A1	P49189-3	0.98	0.00359	1.2	0.0385
APOH	P02749	-0.726	0.00365	-0.81	0.0579
ASS1	P00966	1.08	0.00666	1.23	0.0764
B2M	P61769	2.24	0.000537	2.68	0.0174
B4GAT1	O43505	0.582	0.0839	1.2	0.0869
C8A	P07357	1.23	0.0267	1.73	0.0907
CAP1	Q01518-2	0.843	0.00443	0.84	0.0976
CCL2	P13500	0.962	0.00521	1.35	0.0301
CLSTN1	O94985-2	0.456	0.0818	1.23	0.0299
COL14A1	Q05707-2	1.72	1.7e-06	1.2	0.0509
COL5A2	P05997	1.28	9.23e-05	0.975	0.0735
CRYAA2	A0A140G945-2	-4.07	0.000232	-4.84	0.012
DDX1	Q92499-2	0.728	0.0526	1.32	0.0747
DPYSL2	Q16555	0.729	0.00424	0.961	0.0327
DSTN	P60981	0.787	0.0181	1.14	0.0582
EIF3J	O75822-2	1.38	0.000154	1.28	0.038
F9	P00740-2	0.898	0.0389	1.6	0.0552
FH	P07954-2	1.21	1.13e-06	1.17	0.00856
GFAP	P14136-2	0.962	0.00658	1.14	0.0674
GPI	P06744-2	0.846	0.0258	1.29	0.0661
GPX3	P22352	1.34	0.000214	1.14	0.0595
GSTZ1	O43708-2	1.01	0.00451	1.41	0.0285
H1-5	P16401	1.37	0.00604	1.69	0.0553
HEBP1	Q9NRV9	1.4	0.000275	1.17	0.0683
HGFAC	Q04756	0.949	0.0133	1.13	0.0959
HSP90B1	P14625	1.5	1.87e-06	0.917	0.0836
IGFBP5	P24593	-1.19	0.016	-1.48	0.0952
ISLR	O14498	0.985	0.00179	1.03	0.0539
ITIH1	P19827-2	-1.5	2.23e-08	-1.12	0.0178
LTBP1	Q14766-2	0.876	0.0263	1.24	0.0872
OGDH	Q02218-2	0.829	0.00748	1.43	0.0123
PPP1R14B	Q96C90	1.14	0.00882	1.37	0.0754
PPP2R1A	P30153	1.2	3.49e-05	1.28	0.0119
PRDX1	Q06830	1.79	2.53e-06	1.27	0.0516
PRDX6	P30041	0.893	0.00442	1.08	0.0486
PYGM	P11217-2	1.03	0.0134	1.26	0.0896
PZP	P20742	-0.91	0.00207	-1.05	0.038
RPL19	P84098	1.39	3.56e-07	1.06	0.0271
RPS3	P23396-2	0.514	0.0352	0.93	0.0464
S100A6	P06703	0.914	0.00258	1.17	0.0286
SDC2	P34741	1.19	0.00347	1.39	0.0474
SND1	Q7KZF4	-3.29	0.0126	-4.21	0.0736
SSBP2	P81877-2	0.92	0.0012	1.04	0.0327
TAGLN	Q01995	1.1	0.00338	1.35	0.0374
TXN	P10599	0.805	0.00446	1.07	0.0327
VNN1	O95497	-0.948	0.004	-1.21	0.0362
VNN2	O95498-2	1.12	0.00072	1.06	0.0567
